# Supplementary material for: Crystal structure of 1,2-bis­(3,5-di­fluoro­phen­yl)ethane-1,2-dione
Source: Acta Crystallogr E Crystallogr Commun. 2021 Jun 8;77(Pt 7):700–2. doi: 10.1107/S2056989021005363 (PMC8382065; doi:10.1107/S2056989021005363)
Supplement: Supplementary file 1 [file e-77-00700-sup1.cif]

##############################################################################
#                                                                            #
# This CIF contains the data in a paper accepted for publication in          #
# Acta Crystallographica Section E. It conforms to the requirements of       #
# Notes for Authors for Acta Crystallographica Section E, and has been       #
# peer reviewed under the auspices of the IUCr Commission on Journals.       #
#                                                                            #
# Full details of the Crystallographic Information File format               #
# are given in the paper "The Crystallographic Information File (CIF):       #
# a New Standard Archive File for Crystallography" by S. R. Hall, F. H.      #
# Allen and I. D. Brown [Acta Cryst. (1991), A47, 655-685].                  #
#                                                                            #
# The current version of the core CIF dictionary is obtainable from          #
# ftp://ftp.iucr.org/pub/cif_core.dic.                                       #
#                                                                            #
# Software is freely available for graphical display of the structure(s)     #
# in this CIF. For information consult the CIF software page                 #
# http://www.iucr.org/resources/cif/software.                                #
#                                                                            #
# This file may be used for bona fide research purposes within the           #
# scientific community so long as proper attribution is given to the journal # 
# article from which it was obtained.                                        #
#                                                                            #
##############################################################################
data_I
_audit_creation_method
;
Olex2 1.2
(compiled 2018.05.29 svn.r3508 for OlexSys, GUI svn.r5506)
;
_journal_date_recd_electronic     2021-02-17
_journal_date_accepted     2021-05-21
_journal_name_full     'Acta Crystallographica, Section E'
_journal_year     2021
_journal_volume     77
_journal_issue      7
_journal_page_first     700
_journal_page_last     702
_journal_paper_category     GO
_journal_paper_doi     10.1107/S2056989021005363
_journal_coeditor_code     YK2148
_publ_contact_author_name     'Loren C. Brown'
_publ_contact_author_address
;
Department of Chemistry & Chemistry Research Center,
United States Air Force Academy, Colorado Springs, CO 80840, USA
;
_publ_contact_author_email     Gary.Balaich@usafa.edu
_publ_contact_author_fax     ?
_publ_contact_author_phone     ?
_publ_section_title
;
Crystal structure of 1,2-bis(3,5-difluorophenyl)ethane-1,2-dione
;
loop_
    _publ_author_name
    _publ_author_footnote
    _publ_author_address
    'Brown, Loren C.' .
;
Department of Chemistry & Chemistry Research Center,
United States Air Force Academy,
Colorado Springs, CO 80840, USA
;
    'Balaich, Gary J.' .
;
Department of Chemistry & Chemistry Research Center,
United States Air Force Academy,
Colorado Springs, CO 80840, USA
;
_publ_section_synopsis
;
The title compound crystallizes with half of a molecule per asymmetric unit and
exhibits bond lengths and angles typical of \a-diketones. A network of
C---H...F contacts and \p--\p stacking interactions is observed within the
structure.
;
_chemical_name_systematic
;
1,2-Bis(3,5-difluorophenyl)ethane-1,2-dione
;
_chemical_name_common     ?
_chemical_formula_moiety     'C14 H6 F4 O2'
_chemical_formula_sum     'C14 H6 F4 O2'
_chemical_formula_iupac     'C14 H6 F4 O2'
_chemical_formula_weight     282.19
_chemical_melting_point     ?
_space_group_crystal_system     orthorhombic
_space_group_name_H-M_alt     'P b c n'
_space_group_name_Hall     '-P 2n 2ab'
loop_
    _space_group_symop_operation_xyz
    'x, y, z'
    '-x+1/2, -y+1/2, z+1/2'
    '-x, y, -z+1/2'
    'x+1/2, -y+1/2, -z'
    '-x, -y, -z'
    'x-1/2, y-1/2, -z-1/2'
    'x, -y, z-1/2'
    '-x-1/2, y-1/2, z'
_cell_length_a     7.0588(2)
_cell_length_b     7.4008(2)
_cell_length_c     21.5265(4)
_cell_angle_alpha     90
_cell_angle_beta     90
_cell_angle_gamma     90
_cell_volume     1124.56(5)
_cell_formula_units_Z     4
_cell_measurement_reflns_used     7273
_cell_measurement_theta_min     1.8890
_cell_measurement_theta_max     27.0370
_cell_measurement_temperature     100.0(3)
_exptl_crystal_description     block
_exptl_crystal_colour     colourless
_exptl_crystal_size_max     0.298
_exptl_crystal_size_mid     0.138
_exptl_crystal_size_min     0.097
_exptl_crystal_density_diffrn     1.667
_exptl_crystal_density_meas     ?
_exptl_crystal_density_method     ?
_exptl_crystal_F_000     568
loop_
    _exptl_crystal_face_index_h
    _exptl_crystal_face_index_k
    _exptl_crystal_face_index_l
    _exptl_crystal_face_perp_dist
    -2 0 5 0.0463
    -1 -1 5 0.0776
    2 0 -5 0.0608
    0 2 -5 0.1145
    1 5 -2 0.1305
    -2 -5 -1 0.1215
    1 0 5 0.0476
    0 -4 -5 0.1259
    0 0 1 0.0411
    1 -1 -5 0.0687
    -1 0 0 0.0710
    5 1 5 0.0646
    -1 -1 1 0.0993
    -1 0 -5 0.0592
    -1 -2 -5 0.1011
    0 0 -1 0.0562
    0 -3 -29 0.0650
    2 1 -29 0.0567
    3 -2 -28 0.0555
    10 0 7 0.0604
_exptl_absorpt_coefficient_mu     0.155
_exptl_absorpt_correction_type     gaussian
_exptl_absorpt_process_details
;
(CrysAlisPro; Rigaku OD, 2020)
;
_exptl_absorpt_correction_T_min     0.679
_exptl_absorpt_correction_T_max     1.000
_diffrn_ambient_temperature     100.0(3)
_diffrn_source     'micro-focus sealed X-ray tube'
_diffrn_radiation_type     MoK\a
_diffrn_radiation_wavelength     0.71073
_diffrn_radiation_monochromator     mirror
_diffrn_measurement_device_type
                        'XtaLAB Synergy, Single source at offset/far, HyPix3000'
_diffrn_measurement_device     'four-circle diffractometer'
_diffrn_measurement_method     '\w scans'
_diffrn_detector     'Hybrid Pixel Array Detector'
_diffrn_detector_area_resol_mean     10.0000
_diffrn_reflns_number     13347
_diffrn_reflns_av_R_equivalents     0.0344
_diffrn_reflns_av_unetI/netI     0.0174
_diffrn_reflns_theta_min     1.892
_diffrn_reflns_theta_max     27.111
_diffrn_reflns_theta_full     25.242
_diffrn_measured_fraction_theta_max     0.969
_diffrn_measured_fraction_theta_full     0.999
_diffrn_reflns_limit_h_min     -8
_diffrn_reflns_limit_h_max     9
_diffrn_reflns_limit_k_min     -9
_diffrn_reflns_limit_k_max     9
_diffrn_reflns_limit_l_min     -27
_diffrn_reflns_limit_l_max     26
_diffrn_radiation_probe     x-ray
_refine_special_details     ?
_reflns_number_total     1202
_reflns_number_gt     1014
_reflns_threshold_expression     'I > 2\s(I)'
_refine_ls_structure_factor_coef     Fsqd
_refine_ls_matrix_type     full
_refine_ls_R_factor_all     0.0393
_refine_ls_R_factor_gt     0.0322
_refine_ls_wR_factor_gt     0.0804
_refine_ls_wR_factor_ref     0.0851
_refine_ls_goodness_of_fit_ref     1.034
_refine_ls_restrained_S_all     1.034
_refine_ls_number_reflns     1202
_refine_ls_number_parameters     91
_refine_ls_number_restraints     0
_refine_ls_hydrogen_treatment     constr
_refine_ls_weighting_scheme     calc
_refine_ls_weighting_details
              'w=1/[\s^2^(Fo^2^)+(0.0435P)^2^+0.4818P] where P=(Fo^2^+2Fc^2^)/3'
_atom_sites_solution_hydrogens     geom
_atom_sites_solution_primary     dual
_atom_sites_solution_secondary     ?
_refine_ls_shift/su_max     0.000
_refine_ls_shift/su_mean     0.000
_refine_diff_density_max     0.209
_refine_diff_density_min     -0.237
_refine_ls_extinction_method     none
_refine_ls_extinction_coef     .
loop_
    _atom_type_symbol
    _atom_type_description
    _atom_type_scat_dispersion_real
    _atom_type_scat_dispersion_imag
    _atom_type_scat_source
    'C' 'C' 0.0033 0.0016
                         'International Tables Vol C Tables 4.2.6.8 and 6.1.1.4'
    'H' 'H' 0.0000 0.0000
                         'International Tables Vol C Tables 4.2.6.8 and 6.1.1.4'
    'F' 'F' 0.0171 0.0103
                         'International Tables Vol C Tables 4.2.6.8 and 6.1.1.4'
    'O' 'O' 0.0106 0.0060
                         'International Tables Vol C Tables 4.2.6.8 and 6.1.1.4'
_computing_data_collection     'CrysAlisPro (Rigaku OD, 2020)'
_computing_cell_refinement     'CrysAlisPro (Rigaku OD, 2020)'
_computing_data_reduction     'CrysAlisPro (Rigaku OD, 2020)'
_computing_structure_solution     'SHELXT (Sheldrick, 2015a)'
_computing_structure_refinement     'SHELXL (Sheldrick, 2015b)'
_computing_molecular_graphics     '<i>OLEX2</i> (Dolomanov et al., 2009)'
_computing_publication_material     '<i>OLEX2</i> (Dolomanov et al., 2009)'
loop_
    _atom_site_type_symbol
    _atom_site_label
    _atom_site_fract_x
    _atom_site_fract_y
    _atom_site_fract_z
    _atom_site_U_iso_or_equiv
    _atom_site_adp_type
    _atom_site_calc_flag
    _atom_site_occupancy
    _atom_site_disorder_assembly
    _atom_site_disorder_group
    F F1 1.04484(11) 0.64342(12) 0.45793(3) 0.0274(2) Uani d 1 . .
    F F2 0.41188(11) 0.52722(13) 0.40758(4) 0.0298(2) Uani d 1 . .
    O O1 0.78193(13) 0.28658(13) 0.22568(4) 0.0236(3) Uani d 1 . .
    C C1 0.97690(19) 0.50922(17) 0.36170(6) 0.0183(3) Uani d 1 . .
    H H1 1.1050 0.5083 0.3516 0.022 Uiso calc 1 . .
    C C2 0.91452(19) 0.57731(18) 0.41774(6) 0.0196(3) Uani d 1 . .
    C C3 0.72718(19) 0.58412(18) 0.43505(6) 0.0200(3) Uani d 1 . .
    H H3 0.6896 0.6293 0.4734 0.024 Uiso calc 1 . .
    C C4 0.59783(19) 0.51991(19) 0.39216(6) 0.0200(3) Uani d 1 . .
    C C5 0.64773(18) 0.44830(18) 0.33558(6) 0.0190(3) Uani d 1 . .
    H H5 0.5563 0.4056 0.3081 0.023 Uiso calc 1 . .
    C C6 0.84090(18) 0.44170(17) 0.32055(6) 0.0167(3) Uani d 1 . .
    C C7 0.89509(18) 0.36177(17) 0.25965(6) 0.0174(3) Uani d 1 . .
loop_
    _atom_site_aniso_label
    _atom_site_aniso_U_11
    _atom_site_aniso_U_22
    _atom_site_aniso_U_33
    _atom_site_aniso_U_12
    _atom_site_aniso_U_13
    _atom_site_aniso_U_23
    F1 0.0235(5) 0.0368(5) 0.0218(4) -0.0053(4) -0.0033(3) -0.0094(3)
    F2 0.0151(4) 0.0487(6) 0.0254(5) 0.0037(4) 0.0047(3) -0.0003(4)
    O1 0.0235(5) 0.0298(6) 0.0176(5) -0.0056(4) -0.0014(4) -0.0014(4)
    C1 0.0160(6) 0.0201(7) 0.0188(7) -0.0005(5) 0.0007(5) 0.0009(5)
    C2 0.0203(7) 0.0210(7) 0.0174(6) -0.0013(5) -0.0030(5) -0.0009(5)
    C3 0.0232(7) 0.0200(7) 0.0168(6) 0.0026(6) 0.0025(5) -0.0003(5)
    C4 0.0142(7) 0.0240(7) 0.0220(7) 0.0024(5) 0.0028(5) 0.0046(5)
    C5 0.0170(6) 0.0230(7) 0.0168(6) -0.0012(5) -0.0023(5) 0.0029(5)
    C6 0.0169(7) 0.0168(7) 0.0162(6) 0.0000(5) 0.0005(5) 0.0024(5)
    C7 0.0184(7) 0.0178(6) 0.0161(6) -0.0001(5) -0.0011(5) 0.0036(5)
_geom_special_details
;
 All esds (except the esd in the dihedral angle between two l.s. planes)
 are estimated using the full covariance matrix.  The cell esds are taken
 into account individually in the estimation of esds in distances, angles
 and torsion angles; correlations between esds in cell parameters are only
 used when they are defined by crystal symmetry.  An approximate (isotropic)
 treatment of cell esds is used for estimating esds involving l.s. planes.
;
loop_
    _geom_bond_atom_site_label_1
    _geom_bond_atom_site_label_2
    _geom_bond_site_symmetry_2
    _geom_bond_distance
    _geom_bond_publ_flag
    F1 C2 . 1.3543(15) ?
    F2 C4 . 1.3550(15) ?
    O1 C7 . 1.2176(16) ?
    C1 H1 . 0.9300 ?
    C1 C2 . 1.3796(18) ?
    C1 C6 . 1.3985(18) ?
    C2 C3 . 1.3748(19) ?
    C3 H3 . 0.9300 ?
    C3 C4 . 1.3827(19) ?
    C4 C5 . 1.3741(19) ?
    C5 H5 . 0.9300 ?
    C5 C6 . 1.4023(18) ?
    C6 C7 . 1.4882(17) ?
    C7 C7 3_755 1.538(3) ?
loop_
    _geom_angle_atom_site_label_1
    _geom_angle_atom_site_label_2
    _geom_angle_atom_site_label_3
    _geom_angle_site_symmetry_1
    _geom_angle_site_symmetry_3
    _geom_angle
    _geom_angle_publ_flag
    C2 C1 H1 . . 121.1 ?
    C2 C1 C6 . . 117.73(12) ?
    C6 C1 H1 . . 121.1 ?
    F1 C2 C1 . . 118.28(11) ?
    F1 C2 C3 . . 117.84(11) ?
    C3 C2 C1 . . 123.87(13) ?
    C2 C3 H3 . . 121.9 ?
    C2 C3 C4 . . 116.21(12) ?
    C4 C3 H3 . . 121.9 ?
    F2 C4 C3 . . 117.54(12) ?
    F2 C4 C5 . . 118.74(12) ?
    C5 C4 C3 . . 123.72(13) ?
    C4 C5 H5 . . 121.1 ?
    C4 C5 C6 . . 117.85(12) ?
    C6 C5 H5 . . 121.1 ?
    C1 C6 C5 . . 120.59(12) ?
    C1 C6 C7 . . 121.56(12) ?
    C5 C6 C7 . . 117.84(11) ?
    O1 C7 C6 . . 122.83(12) ?
    O1 C7 C7 . 3_755 117.99(12) ?
    C6 C7 C7 . 3_755 119.05(12) ?
loop_
    _geom_hbond_atom_site_label_D
    _geom_hbond_atom_site_label_H
    _geom_hbond_atom_site_label_A
    _geom_hbond_site_symmetry_A
    _geom_hbond_distance_DH
    _geom_hbond_distance_HA
    _geom_hbond_distance_DA
    _geom_hbond_angle_DHA
    _geom_hbond_publ_flag
    C1 H1 F2 1_655 0.93 2.48 3.2281(16) 137 yes
    C3 H3 F1 4_466 0.93 2.46 3.3211(15) 154 yes
    C5 H5 O1 3_655 0.93 2.65 3.517(2) 156 yes
_shelx_space_group_comment
;
The symmetry employed for this shelxl refinement is uniquely defined
by the following loop, which should always be used as a source of
symmetry information in preference to the above space-group names.
They are only intended as comments.
;
_shelx_estimated_absorpt_T_min     ?
_shelx_estimated_absorpt_T_max     ?
_shelx_hkl_file
;
   0   0   2   32.11    1.49
   0   0   2   35.31    1.43
   0   0   2   35.38    1.37
   0   0  -3    0.15    0.18
   0   0   3    0.07    0.24
   0   0  -3    0.12    0.19
   0   0   3   -0.04    0.15
   0   0   3    0.06    0.17
   0   0   3    0.05    0.16
   0   0  -3    0.26    0.17
   0   0  -3    0.08    0.16
   0   0  -4  832.32   25.68
   0   0   4  837.84   25.66
   0   0  -4  816.05   24.97
   0   0   4  838.06   25.13
   0   0  -4  822.44   25.12
   0   0   4  811.58   25.67
   0   0  -4  855.92   25.44
   0   0   4  814.03   25.41
   0   0   4  822.21   25.28
   0   0  -4  813.65   25.33
   0   0   5   -0.12    0.38
   0   0  -5   -0.37    0.39
   0   0   5    0.47    0.42
   0   0  -5   -0.05    0.25
   0   0  -5   -0.06    0.32
   0   0  -5   -0.18    0.34
   0   0  -5   -0.38    0.44
   0   0   5    0.64    0.37
   0   0   5   -0.10    0.31
   0   0   6 3504.26  103.43
   0   0  -6 3481.55  103.53
   0   0  -6 3409.39  102.39
   0   0  -6 3383.48  102.59
   0   0  -6 3558.89  103.10
   0   0   6 3174.01  103.04
   0   0   6 3403.95  103.44
   0   0  -6 3538.05  102.99
   0   0   7    0.33    0.53
   0   0  -7    1.03    0.61
   0   0   7    0.17    0.43
   0   0  -7    0.13    0.24
   0   0  -7   -0.13    0.49
   0   0  -7    0.12    0.33
   0   0   7   -0.27    0.39
   0   0  -7    0.26    0.34
   0   0   8  308.32   10.00
   0   0   8  317.85   11.59
   0   0  -8  330.57   11.75
   0   0  -8  316.87   10.41
   0   0  -8  336.62   10.73
   0   0   8  317.88   11.22
   0   0   8  337.32   11.79
   0   0  -8  336.42   11.20
   0   0  -8  326.17   11.25
   0   0   9   -0.22    0.64
   0   0   9   -0.21    0.55
   0   0   9    0.04    0.19
   0   0  -9    0.67    0.61
   0   0  -9   -0.08    0.28
   0   0   9   -0.17    0.48
   0   0  -9    0.33    0.45
   0   0  -9    0.35    0.61
   0   0  -9   -0.23    0.48
   0   0 -10  274.36   11.26
   0   0  10  291.06    9.19
   0   0  10  297.71   11.21
   0   0 -10  312.39   10.18
   0   0 -10  289.40    9.75
   0   0 -10  286.77   10.63
   0   0  10  270.80   11.18
   0   0 -10  301.46   10.80
   0   0  10  293.74   10.76
   0   0  11    0.04    0.17
   0   0 -11   -0.42    0.70
   0   0 -11    1.10    0.94
   0   0  11    0.27    0.72
   0   0  11    0.51    0.88
   0   0 -11    0.50    0.41
   0   0  11    0.85    0.59
   0   0 -11    0.60    0.58
   0   0 -11    0.14    0.52
   0   0 -11   -0.21    0.58
   0   0  12  379.76   11.63
   0   0 -12  358.56   14.20
   0   0  12  376.54   14.13
   0   0 -12  376.22   13.66
   0   0  12  366.00   14.04
   0   0 -12  385.33   12.89
   0   0 -12  364.61   12.33
   0   0  12  374.23   13.58
   0   0 -12  379.95   13.67
   0   0  12  361.52   14.27
   0   0 -12  377.28   13.59
   0   0 -13    0.50    0.86
   0   0  13    1.62    0.89
   0   0 -13    0.98    0.81
   0   0  13    0.30    0.78
   0   0  13   -0.30    0.66
   0   0 -13    0.11    0.42
   0   0 -13   -0.33    0.64
   0   0 -13   -0.50    0.88
   0   0 -13    0.24    0.72
   0   0  13   -0.25    0.63
   0   0 -14  262.90   11.18
   0   0  14  289.46   11.83
   0   0 -14  278.00   12.02
   0   0  14  307.07   12.06
   0   0 -14  315.67   10.66
   0   0 -14  266.02    9.75
   0   0 -14  301.47   11.48
   0   0  14  285.38   11.34
   0   0 -14  304.19   11.35
   0   0  14  290.99   12.22
   0   0  15   -0.38    0.99
   0   0 -15   -0.29    0.91
   0   0  15    0.68    1.02
   0   0 -15    1.13    0.99
   0   0  15    2.75    1.14
   0   0 -15   -0.38    0.80
   0   0  15    0.59    0.85
   0   0 -15    0.86    0.92
   0   0 -15   -0.56    0.70
   0   0  16  390.33   15.82
   0   0  16  405.99   15.89
   0   0 -16  418.54   16.38
   0   0 -16  404.87   15.35
   0   0 -16  394.62   15.29
   0   0  16  417.97   16.42
   0   0 -16  402.44   15.23
   0   0  16  426.90   15.58
   0   0  17   -0.38    0.90
   0   0  17   -0.38    0.95
   0   0  17   -0.43    1.07
   0   0 -17   -0.33    0.96
   0   0 -17    0.32    0.88
   0   0  17    2.35    1.25
   0   0 -17    0.96    1.07
   0   0  18    4.03    1.65
   0   0  18    5.90    1.78
   0   0  18    6.38    1.80
   0   0 -18    8.10    1.82
   0   0 -18    7.11    1.73
   0   0 -18    9.08    1.82
   0   0  19   -0.48    1.26
   0   0 -19    0.37    1.24
   0   0 -19   -0.35    0.93
   0   0 -20    9.83    2.09
   0   0  20   11.16    2.41
   0   0 -20   10.43    1.99
   0   0  21    0.53    1.33
   0   0 -21   -0.83    1.29
   0   0 -22  372.76   15.52
   0   0  22  376.59   16.84
   0   0 -23    1.82    1.69
   0   0  23   -0.59    1.82
   0   0  24   -0.61    2.03
   0   0 -24    0.95    1.90
   0   0 -25   -1.49    1.89
   0   0  25   -1.27    2.18
   0   0 -26    0.51    1.82
   0   0  26   -0.66    1.97
   0   1   0    0.07    0.21
   0  -1   0   -0.07    0.19
   0  -1   0   -0.06    0.18
   0   1   0    0.08    0.19
   0  -1   0   -0.08    0.26
   0   1   0    0.22    0.15
   0  -1   0   -0.09    0.17
   0   1   0    0.12    0.21
   0  -1   0   -0.06    0.19
   0   1  -1   -0.07    0.20
   0  -1   1   -0.07    0.17
   0   1   1    0.08    0.22
   0  -1  -1   -0.07    0.17
   0  -1   1   -0.08    0.29
   0   1  -1   -0.04    0.12
   0   1   1   -0.07    0.16
   0  -1   1    0.38    0.18
   0   1  -1    0.25    0.24
   0  -1   1   -0.07    0.21
   0   1  -2    0.06    0.18
   0  -1  -2   -0.05    0.19
   0  -1   2    0.19    0.22
   0  -1   2    0.10    0.16
   0   1   2    0.09    0.18
   0   1   2    0.05    0.18
   0   1  -2    0.19    0.18
   0  -1  -2   -0.08    0.22
   0   1   2   -0.08    0.20
   0  -1   2    0.24    0.23
   0  -1   2    0.09    0.30
   0  -1   2   -0.08    0.27
   0  -1  -3    0.22    0.26
   0   1   3    0.07    0.30
   0   1  -3    0.07    0.23
   0  -1   3   -0.06    0.23
   0   1   3    0.14    0.27
   0  -1   3    0.21    0.30
   0  -1  -3    0.08    0.25
   0   1  -3   -0.06    0.18
   0   1   3    0.17    0.24
   0  -1   3    0.29    0.27
   0   1  -3    0.30    0.30
   0  -1   3   -0.29    0.35
   0  -1   4    0.10    0.40
   0   1  -4    0.10    0.30
   0  -1   4   -0.10    0.31
   0   1   4   -0.10    0.35
   0   1   4    0.36    0.28
   0   1   4    0.47    0.43
   0  -1  -4   -0.09    0.31
   0  -1   4   -0.05    0.22
   0  -1   4   -0.09    0.34
   0  -1  -4    0.49    0.35
   0  -1   4    0.55    0.39
   0  -1   4    0.11    0.37
   0   1  -4    0.12    0.32
   0   1  -5    0.12    0.45
   0  -1   5    0.12    0.38
   0  -1   5   -0.05    0.23
   0  -1   5   -0.11    0.38
   0  -1   5    0.12    0.39
   0   1  -5    0.12    0.35
   0   1   5    0.10    0.31
   0  -1  -5   -0.12    0.34
   0   1   5   -0.12    0.44
   0   1   5    0.24    0.41
   0  -1  -5    0.18    0.30
   0   1  -5    0.14    0.36
   0  -1   5    0.12    0.39
   0  -1   5   -0.13    0.37
   0  -1  -5   -0.09    0.37
   0  -1  -6   -0.15    0.42
   0   1  -6    0.15    0.37
   0   1   6    0.10    0.28
   0  -1   6    0.44    0.42
   0   1  -6   -0.14    0.42
   0  -1  -6   -0.10    0.30
   0  -1   6    0.24    0.48
   0  -1   6    0.85    0.50
   0   1   6    0.14    0.41
   0  -1   6    0.19    0.21
   0   1   6    0.14    0.42
   0  -1   6    0.11    0.37
   0  -1  -6    0.10    0.33
   0  -1   6   -0.28    0.45
   0   1  -6    0.15    0.38
   0  -1   6    0.58    0.40
   0  -1  -7   -0.17    0.48
   0   1   7    0.34    0.42
   0   1  -7    0.16    0.40
   0   1   7   -0.74    0.35
   0   1  -7   -0.34    0.50
   0  -1   7    0.16    0.51
   0  -1   7    0.17    0.40
   0  -1  -7    0.10    0.27
   0  -1   7    0.13    0.20
   0  -1   7    0.41    0.52
   0   1   7    0.16    0.47
   0  -1   7   -0.12    0.39
   0  -1   7    0.49    0.45
   0   1  -7    0.69    0.53
   0  -1   7   -0.15    0.48
   0  -1  -7   -0.12    0.38
   0   1  -7    0.16    0.49
   0   1   8    0.44    0.33
   0  -1  -8   -0.20    0.49
   0  -1   8   -0.15    0.53
   0  -1  -8   -0.10    0.36
   0   1  -8    0.18    0.49
   0  -1   8   -0.20    0.52
   0   1  -8   -0.39    0.57
   0   1   8    0.19    0.56
   0   1   8    0.58    0.49
   0  -1   8   -0.04    0.18
   0  -1   8   -0.19    0.56
   0  -1  -8    0.54    0.36
   0   1  -8    0.36    0.62
   0  -1  -8    0.14    0.49
   0   1  -8    0.38    0.50
   0  -1   8   -0.17    0.52
   0  -1   8    0.89    0.48
   0  -1   8    0.36    0.59
   0   1  -9    0.20    0.62
   0   1   9    0.22    0.55
   0  -1   9    0.22    0.49
   0  -1   9    0.21    0.50
   0   1   9   -0.11    0.34
   0  -1  -9    0.45    0.62
   0   1   9   -0.21    0.63
   0   1  -9   -0.22    0.67
   0  -1  -9    0.16    0.45
   0  -1  -9    0.13    0.43
   0  -1   9   -0.27    0.42
   0  -1   9    0.90    0.65
   0  -1   9    0.20    0.53
   0   1  -9   -0.21    0.46
   0   1  -9    0.20    0.60
   0   1 -10    0.22    0.63
   0  -1 -10   -0.25    0.62
   0  -1  10    0.47    0.67
   0   1  10    0.12    0.30
   0   1  10    0.69    0.79
   0  -1  10   -0.25    0.58
   0   1 -10   -0.25    0.58
   0   1  10   -0.49    0.61
   0  -1 -10    0.35    0.50
   0   1 -10    0.22    0.63
   0   1 -10    0.23    0.50
   0  -1 -10    0.14    0.43
   0  -1  10    0.19    0.56
   0  -1  10    0.29    0.48
   0  -1  10    0.44    0.63
   0   1  11    0.12    0.35
   0   1 -11   -0.24    0.69
   0  -1 -11    0.55    0.85
   0   1  11   -0.27    0.60
   0   1  11    0.25    0.76
   0  -1  11    0.55    0.72
   0  -1  11   -0.25    0.64
   0   1 -11   -0.55    0.76
   0  -1  11   -0.26    0.68
   0   1  11    0.52    0.68
   0  -1 -11    0.33    0.59
   0  -1  11   -0.16    0.54
   0  -1 -11    0.16    0.40
   0  -1 -11    0.38    0.49
   0   1 -11   -0.24    0.66
   0  -1  11   -0.21    0.54
   0  -1  11   -0.48    0.66
   0   1 -11    0.99    0.71
   0  -1 -11   -0.19    0.58
   0   1  12   -0.55    0.76
   0   1  12   -0.12    0.34
   0  -1  12   -0.30    0.74
   0   1 -12    0.26    0.72
   0   1  12   -0.30    0.70
   0  -1  12   -0.28    0.76
   0   1 -12    0.90    0.82
   0  -1 -12   -0.30    0.83
   0  -1  12   -0.28    0.61
   0   1  12    0.28    0.70
   0  -1 -12    0.35    0.54
   0  -1 -12   -0.18    0.58
   0  -1  12   -0.26    0.57
   0  -1  12    0.44    0.68
   0  -1 -12    0.63    0.67
   0   1 -12   -0.51    0.77
   0   1 -12   -0.53    0.67
   0  -1  12   -0.33    0.55
   0  -1 -12    0.14    0.54
   0  -1  13   -0.32    0.76
   0   1  13   -0.25    0.40
   0   1 -13   -0.32    0.66
   0   1  13    0.30    0.65
   0  -1 -13    0.33    0.61
   0   1  13   -0.32    0.71
   0  -1  13   -0.30    0.82
   0   1 -13   -0.28    0.87
   0  -1  13   -0.60    0.83
   0   1  13   -0.30    0.71
   0  -1 -13    0.18    0.50
   0  -1  13   -0.28    0.77
   0  -1  13    0.23    0.72
   0  -1  13   -0.18    0.63
   0  -1 -13    0.29    0.54
   0  -1 -13    0.20    0.52
   0  -1 -13   -0.23    0.71
   0   1 -13   -0.29    0.79
   0   1 -13    0.82    0.86
   0   1 -14   -0.35    0.82
   0  -1  14    0.32    0.84
   0   1  14   -1.04    0.87
   0   1  14    0.95    0.88
   0  -1  14   -1.05    0.92
   0   1 -14    0.30    0.87
   0  -1 -14   -0.35    0.83
   0   1  14   -0.32    0.76
   0  -1  14    0.97    0.89
   0  -1 -14   -0.19    0.59
   0   1 -14   -0.29    0.88
   0  -1 -14    0.65    0.68
   0  -1 -14    0.49    0.71
   0   1 -14   -0.31    0.67
   0  -1  14    0.57    0.63
   0  -1 -14   -0.93    0.70
   0  -1  14   -0.30    0.70
   0   1 -15   -0.38    0.89
   0  -1  15   -0.34    0.89
   0   1  15   -0.34    0.84
   0   1 -15    0.32    0.93
   0  -1 -15   -0.38    0.94
   0   1  15   -1.12    0.93
   0  -1  15    0.38    0.88
   0   1  15    0.34    0.81
   0  -1  15   -0.34    0.76
   0  -1 -15    0.59    0.73
   0  -1  15    0.95    0.88
   0   1 -15   -0.33    0.94
   0   1 -15    0.31    0.82
   0  -1 -15    0.47    0.71
   0  -1 -15   -0.26    0.76
   0  -1  15   -0.20    0.69
   0  -1  16   -1.09    1.05
   0   1  16   -0.37    1.10
   0   1 -16    0.40    1.01
   0  -1  16   -0.36    0.95
   0   1  16   -0.36    1.03
   0  -1 -16   -1.21    1.11
   0  -1  16   -0.40    1.16
   0   1  16   -0.40    1.05
   0   1 -16    1.73    1.35
   0  -1 -16   -0.26    0.77
   0   1 -16    0.34    0.91
   0  -1  16    1.35    0.93
   0  -1 -16   -0.56    0.94
   0   1  17   -0.77    1.15
   0  -1  17   -1.15    1.15
   0   1  17    0.85    1.12
   0  -1  17   -1.14    1.14
   0   1 -17    0.37    1.10
   0  -1  17    1.29    1.18
   0   1  17   -0.38    1.22
   0   1 -17    0.36    1.05
   0  -1 -17   -0.27    1.00
   0  -1 -17   -0.30    0.83
   0  -1  17   -0.36    1.11
   0  -1  18   -0.40    1.21
   0   1  18   -0.40    1.21
   0   1  18    0.45    1.30
   0   1 -18    0.39    1.25
   0  -1  18    0.45    1.13
   0  -1  18    0.40    1.24
   0   1  18   -0.40    1.40
   0  -1  18    1.13    1.18
   0   1 -18    0.38    0.96
   0  -1 -18    0.32    1.02
   0  -1  19    0.48    1.33
   0   1 -19   -0.41    1.28
   0   1  19   -0.48    1.26
   0  -1  19   -0.40    1.24
   0  -1 -19    0.33    1.28
   0   1 -19    1.21    1.21
   0  -1  20   -0.51    1.20
   0   1 -20   -0.86    1.39
   0   1  20    0.50    1.26
   0  -1 -20   -0.37    1.25
   0  -1  20    0.84    1.31
   0   1 -20   -2.52    1.48
   0  -1 -21    0.39    1.31
   0   1 -21    1.36    1.46
   0   1  21    0.53    1.53
   0  -1  21    1.07    1.40
   0   1  21    0.47    0.96
   0   1 -21    1.75    1.55
   0  -1  21   -0.44    1.27
   0   1  22   -0.56    1.91
   0  -1  22    0.56    1.74
   0   1 -22    0.95    1.62
   0  -1 -22   -0.83    1.62
   0  -1  22    0.46    1.27
   0   1 -22    0.46    1.26
   0   1  23   -2.90    1.87
   0  -1 -23   -1.73    1.73
   0   1 -23    0.49    1.69
   0  -1  23    0.59    1.54
   0   1 -24    0.51    1.87
   0  -1 -24   -1.36    1.77
   0   1  24   -1.82    1.89
   0  -1  24   -2.44    1.97
   0   1 -25    0.53    2.13
   0  -1 -25    1.89    2.08
   0   1  25   -1.26    2.03
   0  -1  25   -2.54    2.05
   0  -1  26    5.92    2.39
   0  -1 -26    1.47    1.96
   0   1 -26   -0.55    2.20
   0   1  26   -1.96    2.10
   0  -2   0 7044.28  209.68
   0   2   0 6977.77  209.75
   0   2   0 6944.78  209.33
   0  -2   0 6976.18  209.87
   0  -2   0 7046.94  209.32
   0   2   0 7151.47  209.97
   0  -2   0 6929.03  209.56
   0   2   0 7039.09  209.48
   0  -2   0 6969.34  209.04
   0  -2   1  456.48   15.22
   0   2  -1  457.25   15.29
   0  -2  -1  443.41   15.29
   0   2   1  443.69   15.39
   0   2  -1  467.81   14.35
   0   2  -1  493.69   15.68
   0  -2   1  483.22   15.59
   0  -2   1  459.80   14.77
   0   2   1  474.35   15.18
   0   2  -1  445.26   14.77
   0   2   1  468.55   15.54
   0   2   1  462.07   15.05
   0  -2  -1  456.45   15.07
   0  -2  -1  459.27   14.51
   0  -2   1  464.89   15.27
   0  -2   1  455.13   14.89
   0   2  -1  457.10   15.16
   0   2   2  710.06   21.36
   0  -2   2  717.44   22.38
   0   2   2  744.74   22.76
   0   2  -2  690.21   22.37
   0  -2  -2  672.52   22.44
   0  -2   2  694.24   21.35
   0   2  -2  700.26   21.38
   0  -2   2  703.93   21.38
   0   2   2  690.12   21.35
   0  -2   2  722.12   22.81
   0  -2   2  670.82   21.74
   0   2  -2  721.30   22.84
   0   2   2  709.14   22.53
   0   2  -2  699.95   21.78
   0  -2   2  688.89   22.29
   0  -2   2  697.81   21.34
   0   2   2  698.80   21.35
   0   2   2  710.30   21.51
   0  -2   2  715.96   22.54
   0   2   2  708.10   22.24
   0  -2   3 9181.84  279.34
   0   2   3 8998.96  280.38
   0   2   3 9650.22  279.39
   0  -2  -3 9808.24  279.46
   0   2  -3 9326.25  279.39
   0  -2   3 9368.83  280.05
   0   2  -3 9201.23  280.06
   0  -2  -3 9999.00  280.45
   0   2   3 9382.70  279.38
   0  -2   3 9562.76  279.10
   0  -2   3 9282.60  279.40
   0   2  -3 8773.07  279.30
   0  -2   3 9094.87  279.38
   0   2   3 9702.04  280.59
   0  -2   3 9536.29  280.72
   0   2   3 9481.74  279.13
   0   2   3 9514.92  279.38
   0  -2   3 9200.51  279.36
   0  -2   3 9525.27  280.25
   0  -2  -4 8710.29  244.38
   0   2   4 8076.62  244.35
   0   2  -4 8206.18  243.54
   0   2  -4 7860.18  243.81
   0  -2   4 8224.43  243.85
   0  -2   4 7884.71  243.46
   0  -2  -4 8527.29  243.59
   0   2   4 8244.95  243.49
   0   2   4 8308.56  243.52
   0  -2   4 8067.25  243.04
   0  -2   4 8494.32  244.71
   0   2   4 8145.72  244.57
   0  -2   4 7667.94  243.09
   0  -2   4 8252.33  244.25
   0  -2   4 8095.64  243.48
   0   2   4 8550.63  243.53
   0  -2   5 1572.79   47.79
   0  -2  -5 1551.07   48.27
   0   2   5 1514.73   48.31
   0   2  -5 1501.95   47.80
   0  -2   5 1618.63   47.85
   0   2   5 1640.80   47.84
   0  -2  -5 1606.73   47.93
   0   2   5 1669.29   47.86
   0  -2   5 1431.57   47.06
   0   2   5 1652.90   47.86
   0  -2   5 1560.64   47.79
   0  -2   5 1564.13   48.39
   0   2   6    3.13    0.72
   0  -2   6    1.86    0.62
   0  -2  -6    1.61    0.60
   0   2   6    1.05    0.57
   0  -2   6    1.67    0.56
   0  -2   6    1.00    0.61
   0   2  -6    1.90    0.62
   0   2   6    3.12    0.66
   0  -2  -6    1.46    0.63
   0  -2   6    2.51    0.56
   0   2   6    3.19    0.70
   0   2  -6    2.06    0.71
   0  -2   6    1.65    0.70
   0  -2   6    1.82    0.59
   0   2   7  165.53    6.54
   0  -2   7  166.98    6.66
   0   2   7  164.77    6.67
   0   2  -7  168.02    6.71
   0   2   7  168.11    6.54
   0  -2   7  158.13    6.47
   0  -2  -7  168.05    6.63
   0  -2   7  153.44    5.95
   0  -2  -7  163.07    6.53
   0   2  -7  171.21    7.07
   0  -2   7  153.19    6.51
   0  -2   7  149.72    6.64
   0  -2   7  162.14    6.79
   0   2   7  160.26    6.53
   0   2   8  130.83    5.90
   0  -2   8  144.91    6.05
   0  -2  -8  145.96    5.90
   0   2   8  141.92    5.99
   0   2  -8  148.89    6.15
   0   2   8  137.93    5.93
   0  -2   8  151.74    6.12
   0  -2   8  131.53    5.21
   0  -2   8  130.26    5.86
   0  -2  -8  139.97    6.10
   0  -2   8  138.22    6.17
   0   2   8  135.54    6.00
   0  -2  -8  138.07    5.51
   0  -2   8  138.00    6.15
   0   2  -8  138.18    6.34
   0  -2   8  130.68    5.99
   0  -2   9   90.67    3.73
   0  -2   9   83.48    4.39
   0  -2  -9   96.06    4.78
   0  -2   9   94.24    4.64
   0  -2  -9   90.49    4.32
   0   2   9   97.03    4.52
   0   2   9   88.85    4.55
   0   2  -9   89.54    4.65
   0  -2   9   87.48    4.54
   0   2   9   83.65    4.49
   0  -2   9   97.20    4.54
   0  -2   9   83.52    4.58
   0   2   9   90.84    4.71
   0  -2  -9   87.69    4.09
   0   2  -9   85.22    4.80
   0  -2   9   89.93    4.70
   0  -2   9   96.23    4.76
   0  -2 -10  448.15   15.07
   0   2  10  424.85   14.33
   0  -2  10  390.04   13.17
   0   2 -10  401.92   14.80
   0  -2  10  413.48   14.71
   0  -2  10  405.08   14.38
   0   2  10  414.55   14.68
   0  -2 -10  420.36   14.14
   0   2  10  401.95   14.71
   0  -2  10  418.34   14.74
   0  -2  10  401.28   14.31
   0  -2  10  404.93   14.76
   0   2 -10  398.34   15.01
   0  -2 -10  431.10   14.09
   0  -2  10  394.44   14.76
   0  -2  10  397.15   14.63
   0   2  10  395.56   14.74
   0  -2  11   70.17    3.93
   0   2  11   69.57    3.80
   0  -2 -11   68.94    4.26
   0  -2  11   72.08    4.21
   0  -2 -11   65.50    3.53
   0   2  11   72.42    4.19
   0  -2  11   61.21    2.85
   0   2 -11   70.65    4.27
   0   2  11   69.54    4.17
   0  -2  11   74.69    4.26
   0  -2  11   67.34    3.79
   0  -2  11   72.93    4.26
   0   2  11   70.31    4.25
   0  -2  11   70.01    4.27
   0  -2 -11   76.40    3.80
   0   2 -11   68.32    4.39
   0  -2  11   68.39    4.09
   0  -2  12  861.89   28.44
   0   2  12  859.03   27.58
   0   2  12  866.54   28.38
   0   2 -12  858.48   28.67
   0  -2 -12  844.86   28.61
   0  -2  12  884.16   27.91
   0   2  12  834.37   28.52
   0  -2  12  842.99   28.38
   0  -2  12  840.71   27.63
   0  -2  12  852.16   28.70
   0   2  12  828.31   28.51
   0  -2  12  823.92   28.29
   0  -2 -12  865.26   27.53
   0  -2 -12  835.19   26.99
   0   2 -12  845.75   28.72
   0  -2  12  835.51   28.12
   0  -2  13  217.24    8.61
   0  -2  13  208.74    9.05
   0  -2 -13  189.42    9.03
   0   2 -13  200.88    9.23
   0   2  13  184.11    7.99
   0   2 -13  210.33    9.28
   0   2  13  224.91    9.23
   0  -2  13  211.31    9.11
   0   2  13  208.78    9.08
   0  -2  13  197.95    8.25
   0  -2 -13  222.26    8.44
   0  -2  13  204.94    9.29
   0  -2  13  185.92    8.80
   0  -2  13  202.87    8.74
   0   2 -13  192.65    9.11
   0  -2 -13  207.76    7.89
   0   2  13  210.07    9.23
   0   2  14   54.80    3.30
   0  -2  14   43.64    3.70
   0  -2 -14   54.89    4.07
   0   2  14   54.63    3.94
   0   2 -14   50.93    4.03
   0   2 -14   48.30    3.92
   0  -2  14   49.82    3.86
   0   2  14   55.46    4.06
   0  -2  14   56.76    3.49
   0  -2 -14   57.98    3.68
   0  -2  14   52.29    3.69
   0  -2 -14   57.74    3.25
   0  -2  14   55.46    4.15
   0   2  14   45.76    3.78
   0   2 -14   54.61    4.11
   0  -2 -14   55.17    3.50
   0  -2  14   47.76    3.77
   0  -2 -15   13.14    2.15
   0  -2  15   15.49    2.26
   0   2  15   15.04    2.21
   0   2  15   12.21    2.10
   0  -2  15   14.18    2.25
   0   2 -15   12.18    2.16
   0  -2  15   12.39    2.08
   0   2  15   15.53    2.22
   0  -2 -15   13.33    1.80
   0  -2 -15   13.13    1.60
   0  -2 -15   13.96    1.85
   0   2 -15    9.03    1.84
   0  -2  15   11.16    1.87
   0  -2  15   14.76    1.84
   0  -2  15   10.04    1.91
   0  -2  16    5.71    1.55
   0  -2  16    7.58    1.83
   0   2  16    6.73    1.70
   0   2 -16    3.13    1.50
   0   2  16    5.95    1.62
   0  -2  16    5.10    1.52
   0   2  16    4.39    1.56
   0  -2 -16    4.64    1.32
   0  -2  16    4.75    1.62
   0  -2 -16    5.31    1.35
   0   2 -16    4.35    1.48
   0  -2  16    4.29    1.15
   0  -2  16    8.22    1.69
   0   2 -17   17.76    2.70
   0  -2  17   20.44    2.82
   0  -2  17   25.60    2.96
   0   2  17   16.42    2.47
   0   2  17   21.96    2.84
   0  -2  17   21.09    2.78
   0   2  17   18.49    2.68
   0   2  17   23.82    3.05
   0   2 -17   18.27    2.69
   0  -2  17   13.82    1.95
   0  -2 -17   16.11    2.12
   0  -2  17   15.78    2.46
   0   2 -18  102.30    6.50
   0   2  18  100.42    6.73
   0  -2  18  104.67    6.38
   0  -2  18   98.91    6.58
   0   2 -18   97.20    6.37
   0  -2 -18  104.23    5.74
   0   2  18   99.18    6.60
   0   2 -19  205.38   10.24
   0   2  19  218.86   10.84
   0  -2  19  200.10   10.46
   0   2  19  228.67   10.88
   0  -2  19  205.90    9.99
   0   2 -19  180.22    9.84
   0  -2  20   25.29    3.44
   0   2  20   16.03    2.94
   0   2 -20   25.42    3.43
   0   2  20   24.28    3.40
   0  -2  20   26.50    3.27
   0   2 -20   21.19    3.13
   0   2  21    4.22    1.97
   0   2 -21    2.01    1.82
   0  -2  21    2.66    1.71
   0   2  21    3.74    1.78
   0  -2  21    2.77    1.59
   0   2  22   -0.55    1.72
   0   2 -22    2.61    1.90
   0  -2  22   -2.23    1.67
   0   2  22    0.55    1.37
   0  -2  22   -1.44    1.50
   0  -2  23    5.82    2.39
   0   2  23    8.09    2.51
   0   2 -23    7.61    2.57
   0   2  23   13.52    2.71
   0  -2  23    8.51    2.26
   0   2  24    0.60    1.73
   0  -2 -24    1.80    1.76
   0  -2  24   -0.61    1.68
   0  -2  24   -0.52    1.62
   0  -2  25   -1.90    2.04
   0   2  25   -1.87    2.20
   0  -2 -25    1.41    1.91
   0  -2  25    0.54    1.79
   0  -2  26  123.64    8.88
   0  -2 -26  127.09    7.84
   0   2  26  109.27    8.48
   0  -3   0    0.20    0.51
   0   3   0   -0.22    0.52
   0   3   0    0.34    0.46
   0   3   0   -0.24    0.70
   0  -3   0    0.23    0.68
   0   3   0   -0.18    0.56
   0  -3   0   -0.13    0.39
   0  -3   0   -0.19    0.43
   0  -3  -1    0.41    0.60
   0   3   1    0.67    0.67
   0  -3   1   -0.20    0.50
   0   3  -1    0.64    0.65
   0   3  -1    0.09    0.31
   0  -3   1   -0.15    0.41
   0   3  -1    0.15    0.36
   0   3  -1    0.49    0.58
   0   3   1    0.74    0.51
   0   3   1   -0.24    0.61
   0  -3   1    0.24    0.66
   0  -3   1   -0.20    0.51
   0   3  -1    0.18    0.59
   0  -3  -1    0.19    0.49
   0  -3  -1    0.22    0.37
   0   3   1    0.53    0.55
   0  -3   1    0.14    0.46
   0  -3   2    0.20    0.49
   0   3   2    0.23    0.51
   0   3  -2    0.42    0.49
   0  -3  -2    0.21    0.55
   0  -3   2    0.16    0.21
   0   3  -2   -0.08    0.29
   0  -3   2    0.14    0.36
   0   3   2    0.40    0.45
   0   3  -2   -0.14    0.32
   0   3  -2   -0.25    0.62
   0   3   2    0.49    0.76
   0  -3   2   -0.24    0.73
   0  -3   2   -0.16    0.44
   0  -3   2   -0.21    0.53
   0   3   2    0.17    0.50
   0  -3   3    0.19    0.25
   0  -3  -3   -0.21    0.62
   0  -3   3   -0.06    0.25
   0   3   3   -0.38    0.28
   0   3  -3   -0.20    0.41
   0   3   3   -0.23    0.55
   0  -3   3    0.19    0.48
   0  -3   3   -0.14    0.30
   0   3   3    0.51    0.27
   0   3  -3    0.13    0.25
   0  -3   3    0.12    0.36
   0   3  -3   -0.25    0.70
   0  -3   3    0.25    0.83
   0   3  -3   -0.24    0.35
   0   3   3    0.22    0.45
   0   3   3    0.08    0.29
   0  -3   3    0.57    0.59
   0  -3   3   -0.18    0.53
   0  -3   3    0.22    0.56
   0   3   3   -0.17    0.48
   0  -3  -4   -0.22    0.57
   0  -3   4    0.17    0.34
   0  -3   4    0.09    0.29
   0   3   4    0.09    0.31
   0   3   4   -0.24    0.57
   0  -3   4   -0.19    0.59
   0   3   4    0.09    0.31
   0   3  -4   -0.20    0.49
   0  -3   4    0.13    0.24
   0   3   4   -0.09    0.29
   0  -3   4   -0.09    0.31
   0  -3   4   -0.52    0.78
   0  -3   4    0.11    0.30
   0   3  -4    0.20    0.29
   0   3   4    0.24    0.57
   0   3   4   -0.07    0.26
   0   3   4    0.18    0.53
   0  -3   4   -0.24    0.48
   0  -3   4    1.01    0.76
   0   3   5    0.25    0.50
   0   3  -5   -0.19    0.42
   0   3   5    0.34    0.34
   0  -3   5    0.11    0.33
   0  -3   5   -0.11    0.37
   0  -3  -5   -0.44    0.64
   0  -3   5    0.18    0.48
   0   3   5    0.11    0.40
   0   3   5    0.23    0.37
   0  -3   5    0.72    0.41
   0  -3   5    0.07    0.24
   0  -3   5   -0.27    0.72
   0   3   5   -0.26    0.65
   0  -3   5    0.10    0.36
   0   3   5    0.27    0.28
   0  -3   5   -0.22    0.65
   0  -3   6   -0.18    0.54
   0   3   6    0.25    0.47
   0  -3  -6   -0.23    0.56
   0   3   6    0.40    0.42
   0  -3   6    0.28    0.41
   0   3   6   -0.14    0.40
   0  -3   6    0.13    0.39
   0  -3   6    0.39    0.28
   0  -3   6    0.14    0.48
   0   3   6    0.28    0.45
   0  -3   6    0.28    0.85
   0  -3   6    0.09    0.32
   0   3   6    0.28    0.57
   0  -3   6    0.23    0.69
   0   3   7    0.81    0.59
   0  -3   7   -0.16    0.43
   0   3   7   -0.26    0.56
   0  -3   7   -0.16    0.47
   0   3   7    0.16    0.43
   0  -3   7   -0.17    0.58
   0  -3  -7   -0.23    0.57
   0  -3   7    0.17    0.37
   0  -3   7    0.18    0.32
   0   3   7    0.16    0.49
   0   3   7   -0.30    0.50
   0  -3   7    0.09    0.28
   0  -3   7   -0.30    0.85
   0  -3   7   -0.24    0.56
   0  -3   7   -0.48    0.72
   0   3   8    0.18    0.50
   0  -3  -8    0.39    0.54
   0  -3   8   -0.18    0.50
   0  -3  -8   -0.70    0.61
   0  -3   8   -0.70    0.87
   0   3   8    0.19    0.44
   0  -3   8   -0.17    0.47
   0  -3   8   -0.19    0.49
   0   3   8   -0.26    0.53
   0  -3   8   -0.11    0.32
   0  -3   8    0.38    0.53
   0   3   8   -0.19    0.58
   0   3   8    0.32    0.81
   0  -3   8    0.17    0.30
   0  -3   8   -0.61    0.85
   0  -3   8    2.02    0.87
   0  -3   8   -0.25    0.52
   0  -3  -9   -0.24    0.68
   0   3   9    0.21    0.50
   0  -3  -9    0.66    0.60
   0  -3   9    0.20    0.65
   0   3   9   -0.20    0.53
   0  -3   9   -0.64    0.61
   0   3   9    0.26    0.62
   0  -3   9   -0.24    0.84
   0  -3   9    0.33    0.47
   0   3   9   -0.42    0.52
   0  -3   9   -0.43    0.47
   0   3   9    0.69    0.81
   0  -3   9    0.17    0.30
   0  -3   9    0.54    0.64
   0  -3   9   -0.26    0.79
   0  -3  10    0.49    0.91
   0   3  10   -0.47    0.66
   0  -3  10    0.63    0.45
   0  -3  10    0.22    0.65
   0  -3 -10    0.96    0.72
   0   3  10   -0.22    0.62
   0  -3  10   -0.24    0.59
   0   3  10    0.27    0.63
   0  -3  10   -0.24    0.63
   0   3  10   -0.23    0.61
   0  -3  10   -0.35    0.32
   0   3  10    0.37    0.75
   0  -3  10   -0.29    0.68
   0  -3  10    0.28    0.73
   0   3  11   -0.27    0.60
   0  -3  11    0.25    0.81
   0  -3  11    0.26    0.66
   0   3  11    0.25    0.79
   0  -3 -11   -0.48    0.69
   0  -3  11   -0.25    0.61
   0   3  11    0.26    0.73
   0  -3  11    0.26    0.68
   0   3  11   -0.26    0.67
   0   3  11   -0.39    0.79
   0  -3  11    1.21    0.80
   0  -3  11    0.57    0.76
   0  -3 -11    0.92    0.68
   0   3  12    0.27    0.74
   0  -3 -12   -0.24    0.67
   0  -3  12    0.87    0.83
   0  -3  12   -0.27    0.74
   0   3  12    0.87    0.80
   0  -3  12    0.26    1.03
   0   3  12    0.55    0.79
   0   3  12    0.28    0.69
   0  -3  12   -0.28    0.66
   0  -3  12    0.27    0.70
   0   3  12   -0.41    0.90
   0  -3  12    1.49    0.96
   0  -3  12    0.32    0.75
   0  -3 -12    0.20    0.69
   0  -3  13    1.26    0.98
   0   3  13    0.29    1.02
   0  -3  13    0.80    1.07
   0  -3 -13   -0.48    0.69
   0   3  13   -0.31    0.78
   0  -3  13   -0.58    0.90
   0   3  13    0.28    0.65
   0   3  13   -0.30    0.87
   0  -3  13   -0.30    0.87
   0   3  13   -0.43    0.88
   0  -3  13    0.27    0.84
   0  -3  13   -0.34    0.89
   0  -3  13    0.31    0.85
   0  -3 -13    0.21    0.68
   0  -3  14   -0.31    1.00
   0   3  14   -0.34    0.90
   0   3  14   -1.24    1.21
   0  -3  14    0.34    1.02
   0   3  14    0.28    0.69
   0  -3  14    0.28    1.05
   0   3  14    0.96    0.97
   0  -3  14   -0.65    1.08
   0  -3  14    1.66    1.03
   0   3  14    0.45    1.00
   0  -3  14   -0.64    1.06
   0  -3  14   -0.71    0.93
   0  -3 -14    0.23    0.80
   0  -3  15    0.57    1.06
   0  -3  15    0.37    0.86
   0   3  15   -1.10    1.01
   0  -3  15    0.33    0.99
   0   3  15   -0.33    1.13
   0   3  15   -0.34    0.99
   0  -3  15    0.34    0.95
   0   3  15   -0.47    1.31
   0  -3  15    0.56    0.99
   0  -3  15    0.37    0.93
   0  -3  15    1.97    1.22
   0  -3  16   -0.70    1.23
   0  -3  16   -0.39    0.98
   0   3  16   -2.09    1.30
   0   3  16    0.39    1.03
   0  -3  16    0.36    1.18
   0   3  16    0.36    1.21
   0   3  16    0.50    1.17
   0  -3 -16    0.69    0.95
   0  -3  16   -0.39    1.03
   0  -3  16   -0.68    1.16
   0  -3  16   -0.86    1.19
   0  -3  17   -0.42    0.98
   0   3  17   -0.37    1.26
   0   3  17   -1.67    1.35
   0  -3  17    0.37    1.26
   0  -3  17   -0.38    1.11
   0   3  17   -0.38    1.15
   0   3  17   -0.52    1.22
   0  -3  17   -0.41    1.18
   0  -3  17    0.87    1.08
   0   3  18   -0.89    1.33
   0  -3  18   -0.44    1.23
   0   3  18    0.54    1.18
   0  -3  18   -0.43    1.29
   0   3  19    0.47    1.30
   0  -3  19   -0.47    1.52
   0   3  19   -2.22    1.46
   0  -3  19   -1.34    1.34
   0   3  20   -0.50    1.54
   0  -3  20   -0.50    1.80
   0   3  20    1.15    1.35
   0  -3  20    0.47    1.28
   0  -3  21   -0.52    1.94
   0   3  21   -2.09    1.99
   0   3  21   -0.59    1.71
   0  -3  21   -1.45    1.61
   0  -3  22   -2.20    1.88
   0   3  22   -1.09    1.64
   0   3  22   -0.60    1.42
   0  -3  22    1.50    1.76
   0  -3  23   -2.29    2.08
   0   3  23   -0.57    2.01
   0   3  23    0.62    1.71
   0  -3  23   -0.52    1.67
   0  -3  24   -2.98    2.38
   0   3  24   -1.19    2.10
   0   3  24   -1.26    1.48
   0  -3  24    0.54    1.67
   0  -3  25   -1.24    2.58
   0  -3  25    1.66    1.95
   0  -4   0   89.32    4.98
   0   4   0   84.89    5.09
   0   4   0   93.86    4.74
   0   4   0   97.13    5.48
   0   4   0   99.60    4.97
   0  -4   0   92.95    5.02
   0  -4   0   88.62    4.25
   0  -4   1  212.41    8.84
   0   4   1  202.89    9.10
   0   4  -1  201.18    9.01
   0  -4  -1  209.33    8.86
   0   4  -1  198.45    7.39
   0   4   1  197.98    8.48
   0   4  -1  205.16    9.29
   0   4  -1  201.83    8.20
   0  -4   1  204.49    9.16
   0   4   1  208.51    9.29
   0  -4   1  218.22    8.97
   0   4   1  221.04    8.68
   0  -4   1  209.64    8.12
   0  -4  -1  218.38    7.84
   0   4  -2  252.91   10.98
   0  -4  -2  269.27   11.01
   0   4   2  249.06   11.24
   0  -4   2  279.35   10.98
   0   4  -2  275.72    9.42
   0   4  -2  289.18   10.33
   0   4   2  291.03   11.63
   0   4   2  286.76   11.01
   0  -4   2  274.97   11.41
   0   4  -2  281.17   11.61
   0  -4   2  291.14   10.55
   0  -4   2  288.86   10.73
   0  -4   2  272.37   11.16
   0   4   2  289.76   10.81
   0  -4   3  258.84    9.98
   0   4   3  261.21   10.62
   0  -4  -3  254.19   10.18
   0   4  -3  243.21   10.05
   0   4  -3  236.67    8.25
   0  -4   3  220.39    7.82
   0   4   3  240.15    7.78
   0  -4   3  255.60    9.18
   0   4   3  263.80   10.68
   0   4   3  242.50   10.04
   0  -4   3  250.40   10.54
   0   4  -3  261.66   10.74
   0   4  -3  261.40    9.18
   0  -4   3  247.02   10.22
   0  -4   3  270.16    9.92
   0  -4   3  267.71    9.76
   0   4   3  261.79    9.79
   0  -4  -4 1433.71   45.77
   0   4   4 1495.99   43.44
   0   4   4 1431.79   46.17
   0   4   4 1389.99   43.41
   0   4  -4 1399.75   45.62
   0  -4   4 1482.19   45.48
   0  -4   4 1460.77   43.41
   0  -4   4 1360.05   43.39
   0   4   4 1478.73   43.45
   0   4  -4 1340.36   43.37
   0   4   4 1487.10   46.30
   0  -4   4 1423.06   44.32
   0  -4   4 1454.79   46.31
   0   4  -4 1413.67   44.23
   0   4   4 1514.45   45.98
   0  -4   4 1483.82   45.46
   0   4   4 1500.07   45.33
   0  -4   4 1370.26   45.94
   0  -4   4 1437.90   45.24
   0   4  -5  860.07   29.89
   0   4   5  889.10   30.66
   0  -4  -5  931.55   30.37
   0   4   5  927.46   28.22
   0  -4   5  930.05   29.87
   0  -4   5  899.18   28.19
   0   4   5  962.82   28.21
   0  -4   5  864.75   28.16
   0   4   5  873.22   30.36
   0  -4   5  912.58   28.68
   0  -4   5  909.96   30.83
   0  -4   5  883.54   29.89
   0  -4   5  879.70   30.54
   0  -4   5  917.15   29.97
   0   4   5  940.81   29.76
   0  -4   6    1.96    0.66
   0  -4  -6    3.74    1.22
   0  -4   6    4.09    1.08
   0   4   6    2.94    1.09
   0  -4   6    4.15    0.78
   0   4   6    2.67    0.66
   0  -4   6    2.85    0.70
   0   4   6    3.19    0.73
   0   4   6    5.35    1.34
   0  -4   6    1.19    0.57
   0  -4   6    2.12    1.21
   0  -4   6    1.63    0.94
   0   4   6    1.16    0.91
   0  -4   6    1.99    1.00
   0  -4   6    1.35    0.90
   0   4   6    1.80    0.49
   0  -4  -7 2156.07   66.11
   0  -4   7 2025.00   64.48
   0   4   7 2032.53   66.49
   0  -4   7 2034.46   64.35
   0   4   7 2186.66   64.45
   0  -4   7 2203.21   65.40
   0  -4   7 2046.98   64.39
   0   4   7 2170.73   64.42
   0  -4   7 2232.64   63.54
   0   4   7 2183.99   66.74
   0  -4   7 2118.46   66.87
   0  -4   7 1951.56   63.93
   0  -4   7 2015.97   66.56
   0  -4   7 2101.64   65.91
   0  -4   8  324.75   12.19
   0  -4  -8  336.41   12.92
   0  -4   8  323.41   11.60
   0   4   8  307.77   13.11
   0   4   8  324.36   11.75
   0  -4   8  311.30   11.68
   0   4   8  336.20   11.69
   0  -4   8  309.60   11.62
   0   4   8  362.19   11.82
   0  -4   8  335.01   13.60
   0   4   8  339.82   13.65
   0  -4   8  318.25   12.69
   0  -4   8  320.14   12.64
   0  -4  -9  150.18    7.13
   0   4   9  131.73    7.17
   0  -4   9  142.81    6.19
   0   4   9  139.72    6.17
   0  -4   9  145.17    6.44
   0  -4   9  142.81    6.33
   0   4   9  133.77    6.25
   0  -4   9  136.61    6.22
   0   4   9  154.08    7.88
   0  -4   9  142.85    7.65
   0  -4   9  147.26    7.03
   0  -4   9  141.01    7.01
   0   4  10  578.02   19.08
   0  -4  10  554.53   18.98
   0   4  10  513.21   20.11
   0  -4  10  562.86   19.74
   0  -4 -10  581.90   19.95
   0   4  10  563.82   19.20
   0  -4  10  551.35   20.74
   0   4  10  563.51   21.00
   0  -4  10  554.94   19.95
   0  -4  10  539.48   19.84
   0  -4  10  535.41   19.05
   0  -4  11    1.02    0.80
   0  -4  11    1.49    1.26
   0  -4 -11    0.30    0.79
   0   4  11    0.70    0.77
   0   4  11    0.77    0.83
   0   4  11   -0.44    0.90
   0  -4  11    1.64    1.32
   0  -4  11   -0.33    0.98
   0  -4  11    0.67    0.84
   0   4  12   26.31    2.93
   0  -4 -12   25.13    2.66
   0  -4  12   31.64    3.01
   0   4  12   32.84    2.82
   0  -4  12   32.27    2.79
   0   4  12   33.46    3.58
   0  -4  12   29.02    3.43
   0  -4  12   27.87    2.96
   0  -4  12   23.11    2.77
   0  -4  13   25.39    2.79
   0  -4  13   25.67    2.67
   0   4  13   18.82    2.39
   0   4  13   25.33    2.81
   0  -4  13   26.76    3.33
   0   4  13   20.91    2.98
   0  -4  13   24.34    2.84
   0  -4  13   28.91    3.08
   0   4  14   82.42    5.40
   0   4  14   91.49    5.45
   0  -4  14   90.54    5.43
   0  -4  14   85.66    5.29
   0   4  14   82.33    6.14
   0  -4  14   85.06    5.60
   0   4  15  395.67   15.18
   0  -4  15  387.36   15.07
   0   4  15  357.15   16.22
   0  -4  15  387.25   14.80
   0  -4  15  350.65   15.01
   0   4  16  125.10    6.96
   0  -4  16  114.49    6.73
   0  -4  16  120.02    6.49
   0   4  16  112.97    7.71
   0  -4  16  112.36    6.82
   0  -4  17   27.73    3.30
   0   4  17   32.09    3.63
   0  -4 -17   37.09    3.73
   0  -4  17   27.10    3.07
   0   4  17   35.27    4.20
   0  -4  17   30.47    3.52
   0  -4  18   19.47    2.97
   0   4  18   17.93    2.95
   0   4  18   26.51    3.82
   0  -4  18   22.20    3.19
   0   4  19    0.61    1.24
   0  -4  19    2.35    1.56
   0   4  20    0.62    1.56
   0  -4  20    0.49    1.52
   0   4  21    1.28    1.69
   0  -4  21    1.01    1.62
   0   4  22   39.34    4.83
   0  -4  22   37.29    4.29
   0   4  23   20.10    3.62
   0  -4  23   21.31    3.32
   0   4  24   96.75    7.81
   0  -4  24   93.89    7.08
   0   5   0    0.37    0.75
   0  -5   0   -0.33    0.94
   0   5   0   -0.28    0.65
   0   5   0    0.41    1.12
   0  -5   0   -0.25    0.69
   0  -5   0   -0.32    0.85
   0   5   0   -0.28    0.74
   0  -5   0   -0.59    0.66
   0  -5  -1   -0.33    0.87
   0   5   1   -0.37    0.82
   0  -5   1    0.32    0.92
   0   5  -1   -0.36    0.74
   0   5   1   -0.40    1.06
   0   5  -1   -0.26    0.61
   0   5  -1    0.41    0.95
   0   5   1    0.60    0.74
   0  -5   1    0.65    0.72
   0  -5   1   -0.33    0.83
   0  -5  -2    0.33    0.87
   0   5  -2    1.78    0.98
   0   5   2   -0.38    0.84
   0  -5   2   -0.32    0.75
   0   5  -2    0.24    0.56
   0  -5   2   -0.39    1.11
   0   5  -2    0.41    0.96
   0   5   2    0.41    1.07
   0   5   2   -0.83    0.89
   0  -5   2   -0.27    0.84
   0  -5   2   -0.34    0.81
   0  -5   2   -0.23    0.67
   0   5  -3    0.35    0.87
   0  -5  -3   -0.34    0.97
   0   5   3   -0.39    0.91
   0  -5   3   -0.63    0.86
   0  -5   3    0.39    1.13
   0   5   3   -0.41    1.07
   0   5  -3    0.22    0.58
   0   5   3    0.67    0.79
   0   5  -3    0.41    0.96
   0  -5   3   -0.28    0.91
   0  -5   3   -0.36    0.89
   0   5   3    0.28    0.79
   0  -5   3    0.25    0.81
   0   5  -4    1.03    0.81
   0  -5  -4   -0.34    0.89
   0   5   4    0.78    0.98
   0  -5   4    0.31    0.93
   0  -5   4   -0.80    1.24
   0   5   4   -0.35    0.78
   0   5   4    0.41    0.90
   0   5  -4   -0.20    0.49
   0  -5   4    0.88    0.97
   0  -5   4    0.37    0.87
   0   5   4    0.27    0.82
   0  -5   4   -0.27    0.74
   0   5   5    1.19    1.14
   0  -5  -5   -0.69    1.07
   0  -5   5   -0.30    0.91
   0   5   5    1.49    0.98
   0  -5   5    0.41    1.22
   0   5   5    0.82    1.03
   0  -5   5   -0.77    0.96
   0   5   5    0.28    0.89
   0  -5   5   -2.13    1.16
   0  -5   5    0.57    0.83
   0   5   6   -0.40    0.89
   0  -5  -6   -1.39    1.00
   0  -5   6    0.90    1.00
   0   5   6   -0.42    1.15
   0  -5   6    0.83    1.30
   0   5   6    0.28    0.93
   0  -5   6    0.61    0.92
   0  -5   6    0.40    1.05
   0  -5   6   -0.31    0.98
   0   5   7   -0.41    0.90
   0  -5   7    0.30    0.82
   0  -5  -7    1.05    1.05
   0   5   7   -0.41    0.90
   0  -5   7    0.43    1.43
   0   5   7    1.26    1.35
   0  -5   7    0.42    0.92
   0  -5   7   -0.65    0.97
   0  -5   7    1.30    1.08
   0   5   8    1.23    1.03
   0  -5  -8    0.35    0.83
   0  -5   8    0.29    0.77
   0  -5   8   -0.44    1.33
   0   5   8    0.86    0.95
   0  -5   8    3.61    1.34
   0  -5   8    0.43    1.08
   0  -5   8    0.68    0.95
   0  -5   8   -0.34    0.97
   0   5   9   -0.42    1.04
   0  -5  -9    0.35    1.06
   0  -5   9   -0.45    1.41
   0   5   9    0.45    0.99
   0  -5   9    1.82    1.19
   0  -5   9    0.36    1.04
   0  -5   9   -0.34    0.95
   0  -5   9    0.34    1.02
   0   5  10   -0.42    1.21
   0  -5 -10    0.36    1.18
   0   5  10   -0.47    1.04
   0  -5  10   -0.93    1.34
   0  -5  10    0.71    0.98
   0  -5  10    0.48    1.26
   0  -5  10   -0.35    1.06
   0  -5  10    0.38    1.13
   0   5  11   -0.42    1.11
   0  -5 -11    1.79    1.15
   0   5  11   -0.49    1.08
   0  -5  11   -0.37    1.02
   0  -5  11   -1.01    1.33
   0  -5  11    0.36    1.24
   0  -5  11   -1.57    1.39
   0  -5 -12   -0.72    1.19
   0   5  12    0.42    0.86
   0   5  12   -0.51    1.28
   0  -5  12    1.06    1.53
   0  -5  12    0.39    1.16
   0   5  13   -0.43    0.94
   0   5  13   -0.53    1.34
   0  -5  13   -0.40    1.10
   0   5  14   -0.43    1.12
   0   5  14    3.89    1.85
   0  -5  14    2.49    1.55
   0  -5  15   -1.21    1.64
   0   5  15   -0.58    1.18
   0  -5  15    0.43    1.13
   0  -5  16    0.40    1.49
   0   5  16    0.60    1.22
   0  -5  16   -0.89    1.33
   0   5  17    1.24    1.36
   0  -5 -17   -0.98    1.53
   0  -5  17   -1.21    1.57
   0  -5  17   -1.38    1.21
   0  -5 -18   -0.99    1.49
   0   5  18    0.64    1.50
   0  -5  18   -0.95    1.43
   0   5  19    2.62    2.04
   0  -5  19    0.49    1.48
   0   5  20   -0.67    1.58
   0  -5  20    0.51    1.69
   0   5  21    0.69    1.72
   0  -5  21   -0.52    1.68
   0   5  22   -0.70    1.85
   0  -5  22    0.54    1.94
   0  -6   0   21.00    2.66
   0   6   0   14.13    2.46
   0   6   0   13.50    2.01
   0   6   0   16.91    2.77
   0   6  -1   26.95    3.25
   0  -6   1   28.66    3.21
   0  -6  -1   26.57    3.03
   0   6   1   22.83    3.04
   0   6   1   30.02    3.56
   0   6   1   24.43    2.80
   0   6  -1   31.82    3.68
   0  -6   1   26.75    2.76
   0  -6   1   27.60    3.15
   0   6   2    5.46    1.70
   0  -6  -2    4.66    1.55
   0   6  -2    5.56    1.64
   0  -6   2    1.12    1.08
   0   6  -2    5.31    1.89
   0   6   2    2.90    1.66
   0   6   2    5.19    1.45
   0  -6   2    6.17    1.52
   0  -6   2    4.06    1.51
   0   6  -3  103.53    6.72
   0  -6  -3  118.40    6.85
   0  -6   3  110.75    6.46
   0   6   3  116.46    7.16
   0  -6   3  120.38    7.31
   0   6   3  116.60    6.68
   0   6  -3  111.98    7.16
   0   6   3  108.59    7.07
   0  -6   3  112.51    6.17
   0  -6   3  118.93    6.90
   0  -6   4   11.68    2.02
   0   6   4    7.92    1.89
   0  -6  -4   11.06    2.10
   0   6   4    9.82    1.98
   0   6   4   12.12    2.54
   0  -6   4   11.12    2.43
   0  -6   4    9.51    2.12
   0  -6   4   11.93    2.01
   0  -6   5   -0.36    1.16
   0   6   5   -0.47    1.04
   0   6   5   -0.49    1.28
   0  -6   5   -0.47    1.36
   0   6   5   -0.43    0.94
   0  -6   5    0.34    1.07
   0  -6   5    0.45    1.11
   0   6   6    0.48    0.97
   0  -6   6    2.49    1.22
   0   6   6    1.34    1.18
   0   6   6    1.47    1.29
   0  -6   6   -0.35    1.21
   0  -6   6    2.77    1.38
   0  -6   7  791.99   27.11
   0   6   7  754.90   28.34
   0   6   7  779.22   28.41
   0   6   7  768.97   28.12
   0  -6   7  783.41   27.17
   0  -6   7  796.25   27.23
   0  -6   7  757.36   28.14
   0   6   8  354.53   15.58
   0   6   8  365.78   15.62
   0   6   8  384.25   15.93
   0  -6   8  363.33   14.72
   0  -6   8  369.39   15.78
   0  -6   8  347.96   14.40
   0   6   9   29.32    3.62
   0   6   9   28.18    3.60
   0   6   9   19.24    3.03
   0  -6   9   24.30    3.07
   0  -6   9   22.32    2.83
   0  -6   9   22.29    3.28
   0   6  10   21.64    3.11
   0   6  10   16.84    2.89
   0   6  10   13.24    2.73
   0  -6  10   19.61    2.73
   0  -6  10   18.90    3.06
   0   6  11    0.49    1.16
   0   6  11    4.38    1.88
   0  -6  11    3.24    1.51
   0  -6  11    2.25    1.69
   0   6  12  157.65    9.14
   0   6  12  172.34    9.84
   0  -6  12  168.14    9.89
   0  -6  12  174.29    8.86
   0   6  13   20.86    3.09
   0   6  13   24.07    3.47
   0  -6  13   18.39    3.36
   0  -6  13   15.54    2.65
   0   6  14   62.11    5.39
   0   6  14   71.66    6.14
   0  -6  14   60.52    4.98
   0  -6  14   60.06    5.98
   0   6  15    5.65    2.15
   0  -6  15    1.37    1.43
   0  -6  15    0.67    1.84
   0   6  16   14.24    2.99
   0  -6  16   17.30    3.03
   0  -6  16   16.00    3.46
   0  -6  16   20.25    3.00
   0  -6 -17  106.13    7.53
   0   6  17  103.96    8.02
   0  -6  17  105.06    7.08
   0  -6  17  116.44    8.74
   0  -6 -18   10.15    2.59
   0   6  18   10.96    2.81
   0  -6  18   10.48    2.44
   0  -6  18    8.14    2.84
   0   6  19  113.81    8.59
   0  -6  19   97.97    8.39
   0  -6  19  109.25    7.41
   0   6  20  179.09   11.05
   0  -6  20  163.51   11.09
   0  -6  20  150.82    9.26
   0   7   0    0.51    1.13
   0   7   0    0.55    1.60
   0   7   1    2.08    1.50
   0   7  -1    1.66    1.79
   0   7   1    0.56    1.46
   0   7   2    0.53    1.16
   0   7   2   -0.56    1.68
   0   7  -2   -1.11    1.53
   0  -7   2    0.46    1.16
   0   7   3    0.53    1.25
   0   7   3   -0.56    1.40
   0  -7   3   -0.48    1.25
   0   7   4   -1.61    1.27
   0   7   4   -0.46    1.15
   0   7   4    1.12    1.68
   0  -7   4    1.47    1.41
   0   7   5   -1.09    1.50
   0   7   5   -0.48    1.26
   0   7   5   -0.56    1.40
   0  -7   5   -0.50    1.33
   0   7   6   -0.55    1.29
   0   7   6   -2.00    1.25
   0   7   6    1.12    1.81
   0  -7   6   -1.04    1.37
   0   7   7    0.55    1.22
   0   7   7    0.52    1.22
   0   7   7   -0.56    1.62
   0  -7   7    0.53    1.48
   0   7   8    1.11    1.31
   0   7   8    1.13    1.56
   0   7   8    0.54    1.35
   0  -7   8   -0.55    1.53
   0   7   9   -0.56    1.74
   0   7   9    1.71    2.07
   0   7   9   -0.56    1.47
   0  -7   9   -0.57    1.43
   0   7  10    0.56    1.48
   0   7  10    1.73    1.52
   0   7  10   -0.58    1.66
   0  -7  10   -1.19    1.85
   0   7  11    1.13    1.63
   0   7  11    2.99    1.86
   0   7  11    0.58    1.75
   0  -7  11    0.62    1.63
   0   7  12    5.65    2.26
   0   7  12    1.85    1.78
   0  -7  12    0.64    1.61
   0   7  13   -0.64    1.30
   0  -7  13   -0.67    1.58
   0   7  14   -0.65    1.44
   0  -7  14   -0.70    2.09
   0   7  15   -1.35    1.77
   0  -7  15    1.44    1.99
   0  -7 -16   -1.25    1.95
   0   7  16   -0.69    1.91
   0  -7  16    2.24    2.15
   0  -7  16   -0.50    1.65
   0   7  17   -0.71    1.87
   0  -7 -17   -1.88    1.95
   0  -7  17   -1.52    1.58
   0  -7  17    0.77    2.22
   0  -7 -18   -1.25    1.95
   0  -7  18   -0.52    1.73
   0   8   0    1.24    1.63
   0   8  -1   10.51    2.97
   0   8   1    6.83    2.44
   0   8   2    4.36    2.20
   0   8   3    8.11    2.56
   0   8   4    0.63    1.80
   0   8   5   -0.63    1.81
   0   8   6   20.04    3.62
   0   8   7   15.69    3.29
   0   8   9   13.94    2.93
   0  -8   9   17.98    3.30
   0   8  10   26.25    3.90
   0  -8  10   15.99    3.29
   0   8  11  152.07    9.71
   0  -8  11  145.46    9.70
   0   8  12   98.68    7.72
   0  -8  12   93.81    7.86
   0   8  13    6.12    2.47
   0  -8  13    4.96    2.44
   0   8  14    1.40    1.84
   0  -8  14    5.13    2.44
   0   9   0   -0.67    1.85
   0   9   1   -0.67    2.38
   0   9   2   -0.67    2.31
   1   0   0   -0.16    0.20
  -1   0   0    0.07    0.23
   1   0   0    0.07    0.16
   1   0   1    0.23    0.19
   1   0   1   -0.08    0.20
   1   0  -1   -0.07    0.19
   1   0   1    0.08    0.19
  -1   0  -1    0.08    0.26
  -1   0  -1    0.08    0.24
  -1   0  -1   -0.17    0.20
  -1   0   1    0.15    0.18
   1   0  -1    0.05    0.19
   1   0   2 1832.96   54.53
   1   0   2 1813.19   54.57
  -1   0  -2 1781.11   54.55
  -1   0   2 1819.88   54.34
  -1   0   2 1779.67   54.32
   1   0   2 1809.50   54.24
  -1   0  -2 1779.55   54.25
  -1   0  -2 1789.81   54.23
   1   0  -2 1800.88   54.34
  -1   0   2 1796.84   54.15
  -1   0   3   -0.11    0.36
   1   0  -3    0.09    0.20
   1   0  -3    0.32    0.39
  -1   0  -3   -0.11    0.22
   1   0   3   -0.11    0.27
  -1   0  -3    0.11    0.35
  -1   0   3    0.08    0.31
  -1   0  -3    0.15    0.26
   1   0   3   -0.16    0.24
  -1   0   3    0.25    0.30
   1   0  -3    0.09    0.25
  -1   0  -3    0.16    0.34
   1   0  -4    7.25    0.94
   1   0   4    8.66    0.98
  -1   0   4    9.19    1.00
   1   0  -4    7.42    0.74
  -1   0  -4    7.00    0.90
   1   0   4    8.53    0.96
  -1   0   4    7.21    0.84
  -1   0  -4   10.30    0.89
   1   0   4    9.18    0.84
   1   0  -4    9.22    0.91
  -1   0  -4   10.24    0.90
   1   0  -4    8.68    0.91
  -1   0   4    8.20    0.87
   1   0  -5   -0.14    0.42
   1   0  -5   -0.14    0.48
   1   0  -5   -0.17    0.33
  -1   0   5   -0.28    0.47
   1   0   5    0.56    0.54
  -1   0  -5    0.15    0.35
   1   0   5   -0.10    0.29
   1   0  -5    0.19    0.40
  -1   0  -5    0.20    0.34
  -1   0   5    0.09    0.36
  -1   0   5    0.11    0.48
  -1   0  -5   -0.10    0.41
   1   0   5   -0.09    0.38
   1   0  -6   73.92    3.81
   1   0  -6   74.72    3.35
  -1   0   6   79.50    3.86
  -1   0  -6   77.92    3.90
   1   0   6   77.37    3.81
   1   0  -6   73.44    3.37
  -1   0  -6   76.79    3.46
  -1   0   6   86.46    3.44
   1   0   6   85.50    3.57
   1   0   6   81.92    3.41
   1   0  -6   87.64    3.67
   1   0  -6   81.61    3.85
  -1   0   6   79.94    3.61
   1   0   6   73.04    3.53
   1   0  -7    0.37    0.40
   1   0   7   -0.18    0.45
  -1   0   7    0.53    0.55
   1   0  -7    0.17    0.54
   1   0  -7   -0.19    0.47
   1   0   7   -0.36    0.48
  -1   0  -7   -0.19    0.46
   1   0   7    0.54    0.37
   1   0  -7   -0.11    0.36
  -1   0   7    0.22    0.35
   1   0   7    0.44    0.42
  -1   0  -7   -0.13    0.51
   1   0  -7    0.14    0.44
   1   0   7    0.59    0.43
  -1   0   7   -0.15    0.44
   1   0  -8  751.88   23.95
   1   0   8  842.70   25.93
   1   0  -8  760.38   25.81
  -1   0   8  780.16   25.74
   1   0  -8  796.77   25.08
  -1   0  -8  740.13   25.76
   1   0   8  822.56   25.83
  -1   0  -8  790.54   25.03
   1   0  -8  780.94   24.87
  -1   0   8  804.15   24.80
   1   0   8  823.43   25.20
   1   0   8  819.81   24.99
   1   0  -8  798.67   25.28
   1   0  -8  788.04   25.71
   1   0   8  813.55   25.30
   1   0  -9    0.47    0.23
   1   0  -9   -0.23    0.44
   1   0   9    0.45    0.69
   1   0  -9    0.43    0.64
   1   0  -9    0.16    0.52
  -1   0   9   -0.22    0.58
   1   0   9    0.45    0.67
  -1   0   9    0.12    0.40
   1   0   9   -0.17    0.43
   1   0  -9    0.13    0.42
   1   0   9    0.14    0.47
  -1   0  -9   -0.15    0.63
   1   0   9    0.54    0.52
   1   0  -9    0.35    0.55
  -1   0  10 1736.80   53.76
   1   0 -10 1699.08   53.93
   1   0 -10 1645.17   52.93
   1   0  10 1733.17   53.81
  -1   0  10 1691.40   53.86
   1   0  10 1764.17   53.83
  -1   0 -10 1720.47   52.78
   1   0  10 1724.22   53.02
   1   0 -10 1656.16   52.50
  -1   0  10 1765.20   52.46
   1   0 -10 1737.86   53.13
   1   0  10 1684.44   52.69
   1   0  10 1733.84   53.14
   1   0 -10 1721.48   53.68
   1   0 -10 1697.69   53.09
   1   0 -11   -0.28    0.47
  -1   0  11    0.26    0.84
   1   0 -11   -0.61    0.68
   1   0  11   -0.26    0.73
  -1   0  11    0.28    0.78
   1   0 -11    0.25    0.70
   1   0  11   -0.27    0.63
   1   0  11    0.21    0.49
   1   0 -11    0.72    0.57
   1   0 -11    0.65    0.62
  -1   0 -11   -0.17    0.63
   1   0 -11    0.43    0.59
   1   0  11   -0.17    0.54
   1   0  11   -0.22    0.57
  -1   0  12   57.21    3.82
   1   0 -12   55.44    3.95
   1   0  12   54.72    3.81
  -1   0  12   62.13    4.10
   1   0 -12   48.42    3.28
  -1   0 -12   49.59    3.42
   1   0  12   52.00    3.70
   1   0 -12   53.45    2.95
  -1   0 -12   50.71    3.10
   1   0  12   56.60    3.47
   1   0 -12   53.43    3.40
   1   0 -12   58.28    3.53
   1   0  12   54.39    3.13
   1   0  12   54.59    3.46
   1   0  13    0.31    0.80
   1   0 -13    0.49    0.76
  -1   0  13   -0.34    0.68
  -1   0 -13   -1.30    0.94
  -1   0  13    0.30    0.80
   1   0 -13   -0.33    0.62
   1   0  13   -0.31    0.82
   1   0 -13   -0.15    0.53
   1   0  13    0.25    0.54
   1   0 -13   -0.25    0.63
   1   0  13   -0.19    0.61
   1   0 -13    0.25    0.68
  -1   0 -13   -0.20    0.73
   1   0  13   -0.25    0.70
   1   0 -14   57.72    4.39
  -1   0  14   69.41    4.76
  -1   0  14   64.80    4.41
   1   0  14   69.67    4.49
  -1   0 -14   63.89    4.10
   1   0 -14   63.05    3.98
   1   0  14   65.48    4.40
   1   0  14   50.87    3.67
  -1   0 -14   60.61    3.62
   1   0 -14   56.80    3.24
   1   0 -14   61.68    3.96
   1   0  14   64.05    3.62
   1   0 -14   63.12    4.02
   1   0  14   67.84    4.10
   1   0 -15   -0.38    1.01
  -1   0 -15   -0.30    0.90
   1   0  15    0.35    0.86
   1   0 -15   -0.28    0.89
  -1   0  15    0.34    0.81
  -1   0  15   -0.78    0.91
   1   0  15    0.35    0.92
   1   0  15   -0.85    0.71
   1   0  15    0.29    0.73
   1   0 -15    0.88    0.85
  -1   0 -15   -0.44    0.81
   1   0 -15   -0.57    0.88
  -1   0  16   -0.83    1.29
   1   0 -16   -0.41    1.18
   1   0  16   -0.41    1.08
   1   0  16   -0.36    1.09
   1   0 -16   -0.31    0.98
  -1   0 -16    1.60    1.10
  -1   0  16   -0.73    1.14
   1   0  16   -0.74    1.15
   1   0  16   -0.90    0.87
  -1   0 -16   -1.61    0.98
   1   0 -16    1.51    1.03
   1   0  16    0.31    0.86
   1   0 -16   -0.31    0.98
   1   0  17   -0.38    1.01
  -1   0 -17   -0.68    1.27
  -1   0  17   -0.77    1.28
   1   0 -17    0.98    1.24
   1   0 -17   -0.44    0.96
  -1   0  17    0.88    0.97
   1   0  17    0.44    1.03
   1   0  17    0.39    1.03
   1   0  17    0.32    0.88
   1   0 -17   -0.32    1.03
   1   0  17   -0.66    1.06
   1   0 -17    0.33    0.92
  -1   0  18  315.59   14.07
   1   0 -18  293.20   13.67
  -1   0 -18  319.61   13.08
   1   0 -18  347.12   13.18
   1   0 -18  319.34   12.89
   1   0  18  287.76   12.68
   1   0  18  321.82   14.01
   1   0 -18  325.97   13.07
   1   0 -19    1.46    1.52
   1   0  19   -0.49    1.28
  -1   0 -19    0.76    1.31
   1   0 -19   -0.74    1.37
   1   0 -19   -1.13    1.32
   1   0  19   -1.10    1.11
   1   0 -20   98.21    6.78
   1   0 -20  113.57    6.41
  -1   0 -20   94.95    6.09
   1   0  20   84.12    5.78
   1   0 -20   93.46    6.00
   1   0  20  110.60    7.16
   1   0 -21   -0.54    1.68
   1   0  21    0.53    1.47
  -1   0 -21   -0.85    1.45
   1   0 -21    1.64    1.49
   1   0  21    0.41    1.44
   1   0 -21    0.83    1.24
   1   0  22    3.90    1.91
   1   0 -22    2.15    1.68
   1   0 -22    1.69    1.63
  -1   0 -22    6.21    2.15
   1   0  22    1.71    1.51
   1   0 -23    0.59    1.30
   1   0  23   -0.58    1.45
  -1   0 -23    0.93    1.59
   1   0 -23   -0.45    1.84
   1   0 -24   81.58    6.11
  -1   0 -24   84.29    6.26
   1   0  24   79.17    6.68
   1   0 -25   -0.49    1.83
   1   0  25    0.63    1.73
  -1   0 -25   -0.50    1.78
  -1   0 -26    0.52    2.05
   1   0 -26    0.51    1.99
   1   0  26   -0.65    1.87
   1   0 -27   -0.53    2.15
  -1   1   0  373.44   11.85
  -1   1   0  366.67   12.05
  -1  -1   0  371.02   11.85
   1  -1   0  358.96   12.01
   1  -1   0  374.95   11.90
   1  -1   0  369.12   12.02
  -1  -1   0  373.37   11.62
  -1  -1   0  374.37   12.10
   1   1   0  357.53   12.04
  -1   1   0  370.62   12.03
   1   1   0  359.74   12.18
   1  -1   1   97.50    3.78
   1   1  -1   94.71    3.39
   1   1   1  102.44    3.80
   1  -1   1   98.01    3.73
  -1   1   1   94.54    3.89
   1  -1   1   97.03    3.85
   1   1   1   94.65    3.70
  -1   1  -1   98.23    3.75
   1  -1  -1  107.75    4.02
  -1   1  -1   92.62    3.83
  -1  -1  -1   97.23    3.74
  -1  -1  -1   98.99    3.75
  -1   1  -1   97.11    3.75
   1  -1  -1   92.17    3.91
  -1   1  -1  102.62    4.08
   1   1   1  100.04    3.39
  -1  -1  -1  106.02    4.06
  -1   1  -1   98.58    3.78
  -1  -1   1   96.64    3.83
  -1   1   1   94.86    3.91
  -1  -1  -1  101.29    3.42
   1  -1   1   90.98    3.67
   1   1   1   98.25    3.99
   1   1  -1   91.88    3.34
   1   1  -1   88.86    3.87
   1   1  -1   94.50    4.00
  -1  -1   1   89.78    3.98
  -1  -1  -2   51.71    2.33
   1  -1   2   46.30    2.29
   1   1  -2   47.48    1.86
   1   1   2   50.74    2.29
   1  -1   2   49.80    2.30
   1   1   2   49.07    2.31
  -1   1  -2   41.34    2.19
   1  -1   2   44.58    2.26
  -1   1  -2   46.09    2.29
  -1  -1   2   46.65    1.86
   1   1   2   46.23    2.45
  -1  -1  -2   52.56    2.53
   1  -1   2   48.46    2.43
   1  -1  -2   48.76    2.43
  -1   1  -2   46.85    2.13
  -1   1  -2   48.16    2.48
   1  -1   2   48.60    2.33
   1  -1   2   44.61    2.07
  -1   1   2   44.13    2.37
  -1  -1   2   45.61    2.41
   1   1  -2   48.66    2.46
   1   1  -2   44.47    1.99
   1   1  -2   45.19    2.17
   1   1  -2   40.93    2.35
  -1  -1   2   49.98    2.53
  -1  -1   2   48.33    2.02
   1  -1   3 1252.73   37.87
   1   1  -3 1238.11   38.08
   1  -1  -3 1257.64   38.13
  -1  -1  -3 1221.54   38.08
  -1   1  -3 1267.78   38.12
   1  -1   3 1239.79   38.09
  -1   1  -3 1213.66   38.09
   1   1   3 1271.68   38.18
   1  -1   3 1242.11   38.17
  -1  -1  -3 1248.34   38.10
  -1  -1   3 1251.81   37.44
  -1   1   3 1258.17   38.27
   1  -1   3 1200.45   37.56
   1  -1   3 1207.20   38.23
   1  -1   3 1257.14   38.13
  -1   1  -3 1206.47   37.60
   1   1   3 1271.92   38.40
  -1   1  -3 1250.35   38.27
   1  -1  -3 1270.84   38.29
  -1  -1  -3 1267.60   38.36
   1   1  -3 1196.55   38.40
  -1  -1   3 1226.11   38.39
  -1  -1   3 1256.17   37.78
  -1  -1   3 1252.81   38.34
   1  -1  -3 1227.18   37.37
   1   1  -3 1235.18   37.77
   1   1   3 1247.36   37.23
   1   1  -3 1223.76   38.02
   1   1   4  829.57   25.44
  -1   1   4  818.03   25.43
   1   1  -4  762.89   25.34
  -1   1  -4  785.17   25.23
  -1  -1   4  826.92   25.08
  -1  -1   4  814.30   25.36
   1  -1   4  793.79   25.11
   1  -1  -4  776.77   25.40
   1  -1   4  818.67   25.39
  -1  -1  -4  800.88   25.40
   1   1   4  793.16   25.45
  -1   1  -4  795.08   25.40
   1  -1   4  777.43   25.45
   1  -1   4  797.77   25.33
   1  -1   4  805.42   25.49
   1  -1  -4  812.90   25.50
  -1   1   4  844.91   25.54
   1   1   4  837.34   25.70
  -1   1  -4  793.02   24.63
  -1  -1  -4  807.21   25.59
   1  -1  -4  847.19   24.64
   1   1   4  800.16   24.56
  -1   1   4  794.95   24.61
  -1  -1   4  798.97   25.56
   1   1  -4  811.04   25.36
   1   1  -4  804.53   25.69
   1   1  -4  819.41   25.13
  -1  -1   4  809.20   25.13
   1   1  -5   61.81    3.02
  -1   1  -5   59.35    2.96
   1  -1  -5   63.10    3.05
  -1  -1   5   57.30    2.96
  -1  -1   5   57.00    2.72
  -1   1   5   60.88    3.06
   1   1  -5   56.67    2.99
   1  -1   5   57.88    2.80
   1  -1  -5   61.79    3.09
   1   1   5   64.72    3.17
   1   1   5   61.45    3.05
   1  -1   5   59.78    3.02
  -1  -1  -5   57.64    3.03
  -1   1  -5   67.75    3.20
   1   1   5   60.73    3.16
   1  -1  -5   54.81    2.96
   1  -1   5   52.80    2.84
  -1   1  -5   58.94    2.98
  -1  -1  -5   54.95    3.06
  -1   1   5   60.87    3.04
  -1   1  -5   57.13    2.26
   1  -1   5   55.91    2.20
   1   1  -5   55.50    2.93
  -1  -1  -5   58.06    2.50
  -1   1   5   64.47    2.50
   1   1   5   57.19    2.10
  -1  -1   5   58.90    2.84
  -1  -1   5   59.90    3.13
   1   1  -5   61.13    2.88
   1   1   5   60.45    2.48
  -1  -1   6  305.93   11.07
   1  -1  -6  306.54   10.57
  -1   1  -6  307.21   10.97
  -1  -1   6  312.50   10.67
   1   1  -6  284.89   10.04
  -1   1   6  307.27   11.16
   1   1  -6  312.64   11.18
   1  -1  -6  315.31   11.19
   1  -1   6  312.85   10.81
  -1   1  -6  317.65   11.24
   1   1   6  338.73   11.25
   1  -1   6  318.68   11.14
  -1  -1  -6  323.45   11.26
  -1  -1  -6  310.88   11.21
   1   1   6  333.68   11.38
  -1   1   6  330.45   11.08
   1  -1  -6  324.04   11.10
  -1   1  -6  334.45   11.08
   1  -1   6  322.59   10.07
   1  -1   6  307.14   10.90
  -1   1  -6  307.92    9.84
   1  -1   6  317.03   11.05
  -1  -1  -6  325.26   10.50
   1   1   6  327.31    9.94
   1  -1  -6  327.11   11.15
   1   1  -6  322.85   10.91
  -1   1   6  327.87   10.38
  -1  -1   6  302.88   10.83
   1   1   6  302.31   10.37
   1   1  -6  316.37   11.08
  -1  -1   6  302.59   11.18
   1   1  -6  325.52   11.11
   1  -1   7  993.00   31.53
   1  -1  -7 1012.60   31.14
   1   1  -7  934.49   30.46
   1  -1  -7 1004.73   32.07
  -1  -1   7 1011.61   31.38
   1   1  -7  993.65   32.00
  -1  -1   7  981.63   31.87
  -1   1  -7 1006.94   31.84
   1   1   7 1007.96   31.98
   1   1  -7 1000.93   31.64
   1  -1   7 1001.48   32.02
  -1   1   7 1013.12   31.94
   1   1   7  974.69   31.45
  -1   1  -7  990.95   32.05
  -1  -1  -7 1057.52   32.15
   1   1   7 1018.86   31.97
   1  -1   7 1041.55   32.02
   1  -1   7 1008.82   30.72
   1   1   7  990.63   32.05
   1  -1  -7 1019.85   31.76
   1  -1   7  988.60   31.58
  -1   1  -7 1098.89   31.87
   1  -1   7  998.09   31.76
  -1  -1   7  996.77   32.01
   1   1  -7 1057.68   31.95
   1   1  -7 1019.83   31.69
  -1   1   7 1029.05   31.08
  -1  -1  -7 1000.98   31.23
   1   1   7 1000.28   31.09
   1  -1  -7 1024.85   31.91
   1   1  -7 1035.75   31.90
  -1  -1   7 1005.02   31.68
   1   1  -8    2.68    0.77
  -1   1  -8    2.60    0.83
  -1  -1   8    2.57    0.82
   1  -1  -8    1.43    0.48
   1   1  -8    1.21    0.68
  -1  -1   8    2.15    0.71
   1  -1   8    0.41    0.63
   1  -1  -8    0.77    0.56
   1   1   8    1.30    0.49
   1   1   8    1.40    0.73
   1   1  -8    1.88    0.70
   1   1  -8    1.90    0.30
   1  -1  -8    2.52    0.76
  -1   1   8    1.39    0.74
   1  -1   8    2.03    0.72
   1   1   8    1.81    0.69
  -1  -1  -8    1.74    0.70
  -1   1  -8    1.30    0.63
   1  -1   8    1.12    0.39
   1  -1  -8    2.19    0.67
  -1  -1   8    1.56    0.47
   1   1   8    1.05    0.58
  -1   1  -8    2.38    0.83
  -1  -1   8    1.87    0.53
   1   1  -8    1.39    0.67
   1  -1   8    3.91    0.87
   1   1  -8    2.54    0.77
   1   1   8    0.90    0.49
  -1  -1  -8    3.27    0.61
  -1  -1  -8    0.68    0.47
   1  -1   8    0.90    0.62
  -1  -1   8    0.54    0.54
  -1  -1   8    1.64    0.85
   1  -1   8    1.14    0.64
   1   1   9   25.62    1.86
   1  -1  -9   20.83    2.07
   1  -1  -9   23.01    1.55
  -1   1   9   24.91    2.21
   1  -1   9   22.83    2.16
  -1  -1   9   26.82    2.26
   1   1   9   29.37    2.34
   1   1  -9   26.14    2.09
  -1   1  -9   24.66    2.12
   1   1  -9   24.73    2.22
   1  -1   9   24.48    2.17
   1   1   9   20.05    1.98
   1  -1   9   26.19    1.61
   1  -1   9   26.76    2.00
  -1   1  -9   23.38    1.96
  -1  -1   9   22.92    1.48
  -1  -1   9   25.22    1.58
   1  -1  -9   24.34    1.97
   1   1   9   26.66    2.22
  -1  -1  -9   23.60    1.80
   1  -1  -9   27.38    2.25
  -1  -1  -9   26.34    1.63
   1   1   9   22.45    1.74
   1   1  -9   24.30    2.03
   1  -1   9   19.82    1.88
   1  -1   9   23.41    2.11
  -1  -1   9   21.38    1.91
   1   1  -9   25.43    2.14
   1  -1  -9   22.47    1.88
   1   1  -9   25.63    2.16
   1   1 -10 1673.13   53.07
  -1  -1  10 1736.24   53.49
  -1   1  10 1711.76   53.46
   1   1  10 1723.71   53.51
   1  -1  10 1707.36   53.57
   1   1  10 1682.95   52.57
  -1  -1  10 1721.32   53.65
   1   1 -10 1740.82   53.59
   1  -1 -10 1737.10   51.91
  -1   1 -10 1697.04   53.31
   1  -1 -10 1778.91   53.66
   1   1  10 1708.37   53.50
   1  -1  10 1725.15   53.51
   1  -1 -10 1590.93   51.51
  -1  -1  10 1701.83   51.92
  -1   1 -10 1767.48   53.05
   1  -1  10 1705.83   52.83
   1  -1  10 1701.51   52.14
   1   1  10 1811.83   53.59
  -1  -1  10 1618.05   51.71
   1  -1 -10 1678.60   52.83
   1  -1  10 1684.27   53.31
   1   1 -10 1737.42   53.36
  -1  -1 -10 1729.94   52.68
   1   1  10 1762.76   52.58
   1  -1 -10 1746.62   52.88
   1   1 -10 1723.58   53.15
  -1  -1  10 1677.30   53.15
  -1  -1 -10 1713.66   52.10
   1  -1  10 1718.33   53.05
   1   1 -10 1730.78   53.42
   1  -1 -10 1719.75   53.41
   1   1  11   10.78    1.70
  -1  -1  11   16.71    1.98
   1  -1 -11   11.57    1.74
  -1   1  11   12.23    1.71
   1   1 -11   13.24    1.84
   1   1 -11   10.86    1.62
  -1   1 -11   13.57    1.76
   1  -1 -11   12.52    1.12
   1  -1 -11   15.69    1.88
   1   1 -11   14.18    1.73
   1  -1  11   13.03    1.84
  -1  -1  11   12.74    1.75
   1   1  11   14.57    1.42
  -1   1  11   13.85    1.83
   1   1  11   14.63    1.77
   1  -1  11   15.23    1.86
  -1   1 -11   16.99    1.74
   1  -1 -11   12.26    1.03
   1  -1  11   15.98    1.66
   1  -1 -11   13.61    1.52
  -1  -1  11   14.41    1.24
   1   1  11   17.55    1.89
  -1  -1  11   11.59    1.07
   1  -1  11   11.18    1.21
  -1  -1 -11   12.26    1.39
   1  -1  11   10.82    1.54
  -1  -1 -11   18.03    1.70
  -1  -1 -11   14.54    1.36
   1   1  11    9.46    1.27
   1   1 -11    9.70    1.49
   1   1 -11   13.27    1.69
   1  -1 -11   15.32    1.66
   1  -1  11   12.83    1.71
  -1  -1  11   13.23    1.66
   1   1 -12  297.32   11.61
   1  -1  12  313.82   12.12
  -1  -1  12  316.45   12.05
  -1  -1  12  304.29   12.18
  -1   1 -12  295.85   11.74
   1   1 -12  286.61   12.03
   1   1  12  291.57   10.78
   1  -1 -12  303.36   12.20
   1   1  12  314.19   12.08
  -1   1  12  305.52   11.98
  -1   1  12  299.53   12.17
   1  -1 -12  284.29   10.15
   1   1  12  306.37   12.03
   1  -1  12  311.60   12.04
   1   1  12  292.21   11.82
  -1  -1 -12  306.49   10.93
  -1  -1  12  294.65   10.38
  -1   1 -12  325.10   11.56
   1  -1  12  287.14   11.13
  -1  -1  12  308.63   10.23
   1  -1  12  322.35   10.87
   1  -1 -12  317.00   11.26
   1  -1 -12  293.21   10.03
   1   1 -12  322.36   11.77
   1  -1  12  292.00   11.73
  -1  -1  12  300.99   11.66
   1  -1 -12  309.85   11.36
   1  -1  12  310.22   11.45
  -1  -1 -12  297.46   10.77
   1   1 -12  301.42   11.80
   1   1  12  299.01   11.14
  -1  -1 -12  301.08   11.26
   1   1 -13   68.69    4.37
  -1   1  13   90.17    5.00
  -1   1  13   76.79    4.95
   1  -1  13   86.22    5.01
   1   1  13   78.02    4.78
   1  -1 -13   76.16    4.85
  -1  -1  13   82.22    4.89
  -1  -1  13   71.96    4.79
   1   1  13   78.09    3.88
   1   1 -13   67.73    4.66
  -1   1 -13   75.99    4.63
   1   1  13   80.54    4.87
   1  -1  13   81.60    4.88
   1  -1 -13   75.75    3.34
   1   1  13   76.38    4.71
   1  -1  13   78.65    4.26
  -1   1 -13   73.79    4.29
  -1  -1  13   70.88    3.52
   1  -1 -13   68.53    3.95
   1  -1  13   76.53    3.91
  -1  -1 -13   80.91    4.05
   1  -1  13   69.73    4.46
   1  -1 -13   83.03    4.43
   1   1 -13   79.30    4.70
   1  -1  13   81.26    4.43
   1   1 -13   70.01    4.37
  -1  -1 -13   84.77    4.06
   1  -1 -13   78.83    4.21
  -1  -1  13   80.39    4.65
  -1  -1 -13   75.76    4.26
   1   1  13   73.55    4.16
  -1  -1  14   61.09    4.27
   1  -1 -14   58.72    4.36
   1   1 -14   56.12    4.31
  -1  -1  14   55.57    4.32
   1  -1  14   63.73    4.37
   1   1 -14   62.55    4.16
  -1   1  14   60.28    4.22
  -1   1  14   67.33    4.60
   1   1  14   60.49    4.28
  -1   1 -14   67.34    4.34
   1   1  14   61.30    3.34
   1   1  14   66.10    4.45
   1  -1  14   59.51    4.25
   1  -1 -14   55.10    3.48
  -1   1 -14   62.28    3.90
  -1  -1  14   62.45    3.20
   1  -1  14   66.57    3.87
  -1  -1 -14   63.62    3.53
   1   1  14   60.51    4.22
   1  -1  14   59.93    3.49
   1  -1  14   60.14    4.12
   1  -1 -14   63.14    3.90
   1   1 -14   63.00    4.23
  -1  -1  14   62.67    4.17
   1   1 -14   54.48    3.94
   1   1  14   62.43    3.79
   1  -1 -14   61.15    3.75
  -1  -1 -14   64.20    3.58
  -1  -1 -14   62.32    3.84
   1  -1  14   55.32    3.69
   1   1  15    7.66    1.71
  -1   1 -15    9.95    1.83
   1   1  15   11.66    1.89
   1   1 -15    8.28    1.62
   1   1 -15   11.12    1.96
   1  -1 -15   10.36    1.94
   1  -1  15   11.43    1.96
  -1  -1  15    8.52    1.88
  -1  -1  15   11.35    1.92
  -1   1  15   12.33    1.96
  -1   1  15   10.04    1.90
   1   1  15   11.59    1.98
   1  -1  15    7.72    1.68
   1   1  15   11.65    1.83
  -1   1 -15    7.94    1.56
   1  -1  15   11.30    1.53
   1  -1 -15   10.73    1.55
  -1  -1 -15    8.51    1.40
   1  -1  15    6.87    1.64
   1  -1  15   10.38    1.63
   1  -1 -15   10.63    1.65
   1  -1 -15    9.74    1.65
  -1  -1  15   11.66    1.93
  -1  -1 -15    9.03    1.59
   1   1 -15   10.06    1.80
   1   1  15   10.82    1.61
   1   1 -15    5.06    1.41
  -1  -1 -15   10.52    1.50
  -1   1  16  155.27    7.85
   1   1 -16  148.03    7.45
  -1   1  16  144.86    8.02
  -1  -1  16  151.78    7.77
  -1  -1  16  149.16    8.07
  -1   1 -16  150.48    7.62
   1   1  16  165.35    7.98
   1   1 -16  145.96    7.98
   1  -1  16  148.07    7.71
   1  -1 -16  147.78    7.98
   1  -1  16  156.70    7.84
   1   1  16  146.46    7.69
  -1  -1 -16  143.87    6.49
   1   1  16  138.00    7.46
   1  -1 -16  158.41    7.14
   1   1 -16  145.99    7.57
  -1  -1  16  152.16    7.57
   1   1  16  150.25    7.07
   1  -1  16  145.61    7.96
   1  -1  16  140.09    6.85
   1   1  16  155.14    8.09
   1  -1 -16  149.17    7.11
   1  -1  16  128.75    7.17
   1   1 -16  161.62    7.60
  -1  -1 -16  139.43    6.97
   1   1 -17   72.07    4.83
  -1   1 -17   63.67    4.65
  -1  -1  17   75.97    5.08
   1  -1  17   70.02    4.94
  -1   1  17   64.78    4.79
   1   1  17   69.30    4.87
  -1   1  17   65.85    5.16
   1   1 -17   71.19    5.16
   1  -1 -17   61.71    4.85
  -1  -1  17   60.01    4.88
   1  -1  17   58.20    4.63
   1   1  17   66.15    4.88
   1   1  17   61.15    4.61
   1  -1  17   59.97    4.48
   1   1 -17   57.49    4.55
   1  -1 -17   60.28    4.25
   1  -1 -17   68.15    4.34
   1   1  17   60.66    4.17
   1  -1  17   66.06    4.27
   1  -1  17   66.55    5.10
   1   1 -17   56.47    4.40
   1   1  17   60.22    4.79
  -1  -1 -17   64.73    4.31
   1   1 -18  220.33   10.80
   1  -1 -18  224.69   10.88
  -1  -1  18  224.46   11.05
   1   1 -18  209.75   10.11
  -1   1 -18  232.12   10.48
   1   1  18  211.85   10.25
   1  -1 -18  231.84    9.91
   1  -1  18  221.75    9.50
   1   1 -18  226.76   10.44
   1  -1  18  227.00   10.30
   1  -1 -18  218.29    9.65
   1  -1  18  230.33   11.01
   1   1  18  211.90   10.74
   1   1 -19   51.60    4.37
   1   1 -19   42.79    4.32
  -1   1 -19   45.09    4.14
   1  -1 -19   49.51    3.92
   1  -1 -19   47.19    4.58
   1   1  19   57.56    4.57
   1  -1  19   49.24    4.57
   1   1 -19   43.53    4.07
   1  -1  19   44.81    4.09
   1  -1 -19   43.67    3.72
   1   1  19   46.79    4.51
   1   1 -20   32.95    3.61
   1   1 -20   34.36    3.98
   1  -1 -20   39.60    3.74
   1  -1 -20   28.70    3.70
  -1   1 -20   37.25    3.85
  -1  -1 -20   32.81    3.49
   1   1  20   41.54    4.33
   1   1 -20   33.73    3.67
   1  -1  20   42.50    4.31
   1  -1  20   35.94    3.69
   1  -1 -21   20.48    2.87
  -1   1 -21   28.93    3.60
   1   1 -21   28.77    3.55
   1  -1 -21   20.93    3.45
   1   1  21   25.42    3.47
  -1  -1 -21   30.07    3.40
   1   1 -21   30.05    3.78
   1  -1  21   20.90    3.27
   1   1 -21   25.11    3.29
   1  -1  21   23.97    3.19
  -1   1 -22  129.61    7.93
   1  -1 -22  127.55    8.37
   1   1 -22  142.01    8.11
  -1  -1 -22  140.49    7.77
   1  -1 -22  142.03    7.65
   1   1 -22  134.94    8.59
   1  -1  22  134.40    8.54
   1   1  22  138.44    8.66
   1   1 -22  132.35    7.97
   1  -1  22  124.14    7.64
  -1   1 -23   18.51    3.19
   1   1 -23   19.15    3.21
   1  -1  23   16.34    3.08
   1  -1 -23   19.36    3.36
   1   1 -23   16.44    3.10
   1  -1 -23   19.16    3.00
  -1  -1 -23   23.15    3.19
   1   1  23   17.88    3.20
   1  -1  23   15.61    2.84
   1   1 -23   22.09    3.21
   1  -1  24   28.53    3.99
   1   1  24   30.60    4.07
  -1  -1 -24   19.05    3.13
   1   1 -24   22.51    3.54
   1  -1 -24   16.46    2.84
  -1   1 -24   16.67    3.21
   1  -1  24   17.68    3.12
   1  -1  25   11.98    2.98
   1   1  25    5.61    2.21
   1  -1 -25    9.29    2.42
  -1   1 -25    4.86    2.35
  -1  -1 -25    8.23    2.65
   1   1 -25    7.96    2.55
   1  -1  25    6.62    2.21
   1  -1  26    9.13    2.68
   1   1  26   10.98    2.81
  -1   1 -26   14.52    3.14
  -1  -1 -26   10.56    2.64
   1   1 -26   13.75    3.22
   1  -1 -26    7.74    2.54
   1  -1  26   17.86    3.35
   1  -1 -27   30.66    4.01
   1   2   0    0.33    0.38
  -1  -2   0    0.73    0.50
  -1  -2   0    0.08    0.25
  -1   2   0   -0.12    0.42
  -1  -2   0    0.08    0.24
  -1   2   0    0.08    0.24
  -1   2   0   -0.23    0.29
  -1   2   0   -0.20    0.59
   1   2   0    0.15    0.31
  -1  -2   0    0.13    0.45
   1   2   0   -0.13    0.39
  -1  -2   0   -0.15    0.43
   1  -2   0    0.30    0.41
   1   2   0   -0.17    0.58
   1  -2   0    0.09    0.29
  -1  -2   0   -0.18    0.44
  -1  -2   0    0.08    0.33
   1   2   0    0.14    0.34
   1   2   0    0.09    0.30
  -1  -2   0    0.24    0.21
  -1  -2  -1   23.85    1.80
  -1  -2   1   26.72    1.87
   1   2   1   22.01    1.83
   1  -2  -1   22.26    1.80
   1   2  -1   26.89    1.95
  -1   2  -1   26.20    1.69
  -1   2  -1   23.94    1.40
  -1  -2  -1   25.43    1.44
   1   2   1   24.73    1.43
  -1  -2  -1   26.59    1.46
   1  -2   1   26.47    1.70
   1  -2   1   27.40    1.48
  -1   2   1   25.16    1.74
  -1   2   1   26.91    1.44
  -1  -2   1   25.95    1.80
   1   2   1   22.55    1.63
  -1  -2  -1   25.06    1.87
  -1   2  -1   25.60    2.07
   1  -2   1   24.07    2.00
  -1  -2  -1   25.79    1.74
   1  -2   1   22.18    1.70
   1   2  -1   27.53    1.81
  -1  -2   1   26.98    1.83
   1   2   1   29.40    2.01
   1  -2  -1   25.44    1.88
   1   2   1   22.67    1.86
   1  -2  -1   25.90    1.42
   1   2  -1   23.59    1.98
  -1  -2   1   23.71    1.76
   1   2   1   25.83    1.76
  -1  -2   1   23.60    1.28
  -1  -2  -1   23.58    1.30
   1   2  -1   22.70    1.54
   1   2  -1   23.35    1.79
   1   2   1   25.25    1.40
  -1  -2   1   24.74    1.97
  -1  -2   1   24.90    1.55
   1   2  -2 1089.65   34.35
  -1  -2   2 1115.02   34.90
   1   2   2 1096.53   35.33
   1  -2  -2 1150.30   35.28
  -1  -2  -2 1133.43   34.40
   1  -2  -2 1147.49   34.46
  -1   2  -2 1107.00   34.38
   1   2  -2 1100.87   35.08
   1  -2   2 1176.88   34.77
   1  -2   2 1135.27   34.36
   1  -2   2 1122.12   34.43
  -1   2  -2 1149.12   34.71
  -1   2  -2 1094.90   34.40
  -1  -2  -2 1143.41   34.43
   1   2   2 1141.32   34.40
   1   2   2 1130.25   34.45
  -1  -2  -2 1123.60   35.31
  -1  -2   2 1073.53   34.83
   1  -2  -2 1065.75   35.23
   1   2   2 1127.21   35.36
   1  -2   2 1088.72   34.83
   1  -2   2 1104.63   35.51
  -1  -2   2 1177.72   35.18
   1   2   2 1138.19   34.80
  -1   2  -2 1186.58   35.69
   1   2  -2 1153.46   35.45
  -1  -2   2 1097.17   34.64
  -1  -2   2 1097.35   35.12
  -1  -2  -2 1126.71   33.89
   1   2  -2 1133.85   34.85
  -1  -2   2 1110.44   34.28
  -1   2   2 1100.74   34.11
  -1  -2   2 1137.39   35.56
   1   2  -2 1105.18   35.21
  -1  -2   3  259.04    9.47
   1  -2  -3  294.78    9.39
   1  -2  -3  283.60    9.97
   1   2   3  273.55   10.07
   1   2  -3  270.32    9.71
   1   2  -3  281.35    9.30
  -1   2  -3  281.34    9.33
   1  -2   3  275.37    9.37
  -1  -2  -3  252.29    9.21
  -1   2  -3  268.02    9.39
   1   2   3  285.88    9.40
   1  -2   3  269.22    9.42
  -1  -2   3  268.32    9.49
   1  -2   3  267.40    9.39
  -1   2  -3  279.46   10.23
   1  -2   3  259.03   10.10
   1   2   3  286.99   10.20
  -1  -2  -3  279.87   10.11
   1  -2  -3  267.74   10.03
  -1   2   3  267.14    8.88
  -1  -2   3  279.86    9.95
   1   2  -3  266.43    9.67
  -1  -2   3  282.11    9.57
   1   2  -3  266.66    9.98
  -1  -2   3  272.25   10.29
  -1  -2   3  266.36    9.20
   1   2  -4  549.37   18.25
   1   2  -4  577.99   18.20
   1  -2  -4  560.27   18.33
  -1  -2   4  578.04   18.28
   1   2  -4  543.70   18.41
   1  -2  -4  563.28   18.75
  -1   2   4  555.67   18.37
   1  -2  -4  568.94   18.21
   1   2   4  572.41   18.97
  -1  -2  -4  590.98   18.36
   1  -2   4  571.11   18.40
   1  -2   4  545.00   18.27
   1   2   4  567.51   18.36
  -1   2  -4  541.89   18.24
   1  -2  -4  538.79   18.95
   1  -2   4  576.83   19.21
  -1  -2  -4  568.14   19.05
  -1   2  -4  619.54   19.28
   1   2   4  535.07   19.00
  -1  -2   4  574.12   18.28
   1  -2   4  555.07   18.06
  -1  -2   4  565.59   18.21
  -1  -2   4  549.55   18.87
   1   2  -4  567.26   18.72
  -1  -2   4  575.69   18.52
  -1  -2  -4  595.62   17.37
  -1  -2   4  561.25   19.20
   1   2  -5  242.75    9.33
  -1  -2   5  255.15    9.33
   1   2   5  288.35   10.08
   1   2   5  258.58    9.41
   1  -2  -5  266.62    9.78
   1  -2   5  281.07    9.51
   1   2  -5  250.80    9.25
   1  -2   5  252.42    9.56
  -1   2   5  262.94    9.44
   1  -2  -5  271.03    9.49
  -1  -2  -5  272.82    9.53
   1  -2   5  266.49    9.39
   1  -2   5  271.87    9.58
   1   2   5  257.91    9.50
  -1   2  -5  260.07    9.42
   1  -2  -5  270.21   10.02
  -1  -2  -5  277.96   10.24
   1  -2   5  261.13   10.11
   1   2   5  271.56   10.18
   1  -2   5  254.83    8.88
   1   2  -5  272.65    9.88
  -1  -2   5  251.33    9.87
  -1  -2  -5  271.48    8.57
   1  -2  -5  282.10    9.45
  -1  -2   5  241.71   10.07
   1   2  -5  273.68    9.48
  -1  -2   5  270.86    9.64
   1   2  -5  270.91    9.37
  -1  -2   5  268.00    9.40
   1  -2   6  489.58   16.40
   1   2   6  504.31   16.79
  -1   2   6  474.45   16.30
   1  -2  -6  497.69   16.35
   1  -2  -6  509.14   16.55
   1   2  -6  472.54   15.85
  -1  -2   6  465.86   16.20
   1   2   6  494.72   16.35
   1   2  -6  474.35   16.30
   1  -2   6  492.07   16.23
   1   2   6  507.48   16.35
   1  -2   6  483.62   16.29
   1   2   6  494.22   16.44
  -1  -2  -6  500.12   16.38
  -1   2  -6  483.90   16.32
   1  -2   6  467.42   16.58
   1  -2   6  484.04   16.96
   1  -2  -6  471.35   16.71
   1  -2   6  453.39   15.31
  -1  -2  -6  478.84   16.93
   1   2   6  488.07   16.97
   1   2  -6  492.20   16.76
  -1  -2  -6  500.26   15.40
  -1  -2   6  507.49   16.29
  -1  -2   6  488.78   16.88
   1   2  -6  486.51   16.19
   1   2  -6  511.28   16.38
  -1  -2   6  486.99   16.40
   1  -2  -6  499.46   16.23
   1   2   7  333.65   12.63
  -1   2   7  346.94   12.43
   1  -2  -7  381.93   12.55
   1  -2   7  358.55   12.58
   1  -2  -7  344.57   12.51
   1   2  -7  336.76   12.44
  -1  -2   7  348.62   12.43
   1   2  -7  333.78   11.74
  -1  -2   7  364.38   12.47
   1  -2   7  365.19   12.53
   1   2   7  359.92   12.55
  -1   2  -7  333.23   12.46
  -1  -2  -7  354.82   12.55
   1  -2   7  365.16   12.54
   1   2   7  356.99   12.52
   1  -2   7  328.30   11.18
   1  -2  -7  347.42   12.81
   1   2   7  354.66   13.18
   1  -2   7  371.53   12.79
   1  -2   7  349.55   13.03
   1   2  -7  377.58   12.58
  -1  -2   7  347.15   12.94
  -1  -2   7  360.40   12.47
   1   2  -7  355.71   12.87
   1   2  -7  339.52   12.32
   1  -2   7  343.31   12.76
  -1   2   7  373.37   11.17
   1  -2  -7  365.32   12.47
  -1  -2   7  365.16   12.60
  -1  -2  -7  352.67   11.60
   1  -2  -8    4.71    0.92
   1   2  -8    6.04    0.75
  -1  -2   8    5.06    1.00
   1   2  -8    4.17    0.92
   1  -2  -8    6.49    1.12
  -1  -2   8    4.69    1.04
   1  -2   8    4.66    1.01
   1   2   8    5.16    1.00
   1   2   8    5.70    1.02
   1   2  -8    4.77    1.00
   1  -2  -8    5.63    1.07
   1  -2   8    4.26    1.01
  -1   2   8    5.11    1.01
   1  -2   8    4.88    1.03
   1   2   8    5.38    1.02
   1  -2  -8    8.14    1.24
   1  -2   8    4.34    0.48
   1  -2   8    4.55    0.98
   1  -2   8    4.52    1.19
   1   2   8    4.28    1.08
  -1  -2   8    6.11    1.21
  -1  -2  -8    5.24    0.78
  -1   2   8    3.82    0.60
  -1  -2  -8    5.10    0.50
   1   2  -8    5.58    1.12
   1  -2   8    3.61    0.97
   1   2  -8    4.12    1.06
  -1  -2   8    5.66    1.11
  -1  -2   8    4.17    0.90
   1   2   9  107.08    5.21
   1  -2  -9  109.65    5.36
   1  -2   9  104.01    5.26
   1   2   9  107.05    5.30
   1   2  -9  110.89    5.38
  -1   2   9  123.29    5.50
   1   2  -9  111.71    4.33
  -1  -2   9  110.46    5.27
   1  -2  -9  105.70    4.89
   1  -2   9  112.14    5.16
  -1  -2   9  103.47    4.98
   1   2   9  104.75    5.21
   1  -2   9  115.77    5.39
   1  -2   9  102.69    5.15
   1  -2   9   95.32    3.65
   1  -2  -9  109.67    5.41
   1   2   9  107.99    5.70
   1   2  -9  110.29    5.27
  -1  -2  -9  111.22    3.97
  -1  -2  -9  111.54    4.57
   1  -2   9  114.96    5.49
  -1  -2   9  112.33    5.27
   1   2  -9  109.27    5.27
   1   2  -9  118.49    5.72
   1  -2  -9  117.11    5.38
  -1   2   9  118.07    4.30
  -1  -2   9  118.49    5.40
  -1  -2   9  115.24    5.74
   1   2  10    8.18    1.23
   1  -2 -10    9.06    1.17
   1  -2 -10    9.71    1.48
   1   2 -10    5.73    0.73
   1  -2  10    8.08    1.37
   1  -2  10    7.82    1.40
   1   2  10    9.37    1.47
   1   2 -10    7.64    1.36
   1  -2 -10    9.46    1.44
  -1  -2  10    7.18    1.30
  -1  -2  10   10.22    1.51
  -1   2  10    7.15    1.27
   1  -2  10    4.44    1.15
   1   2  10   10.18    1.48
   1  -2 -10    4.89    1.17
   1  -2  10    5.67    0.64
   1   2  10    7.61    1.40
   1  -2  10    8.07    1.30
  -1  -2 -10    8.59    0.81
  -1  -2  10    5.85    1.45
   1  -2  10    8.10    1.50
  -1  -2 -10   10.13    1.18
   1   2 -10    6.63    1.28
   1  -2  10    7.99    1.41
   1   2 -10    7.06    1.35
  -1  -2  10    6.68    1.24
   1  -2 -11   47.12    3.41
   1  -2  11   43.83    3.02
   1  -2 -11   45.29    2.79
   1   2  11   43.60    3.25
  -1  -2  11   52.52    3.47
   1  -2  11   49.03    3.42
   1   2 -11   43.34    3.30
  -1  -2  11   48.66    3.08
   1   2  11   44.19    3.04
  -1   2  11   50.75    3.41
   1  -2  11   46.61    3.38
   1   2  11   48.81    3.40
   1  -2 -11   43.04    3.19
   1  -2  11   47.56    3.20
   1   2  11   48.86    3.67
  -1  -2  11   41.72    2.22
   1  -2  11   40.21    2.05
  -1  -2  11   47.80    2.86
   1   2 -11   44.19    3.41
   1  -2  11   41.50    3.31
  -1  -2  11   47.02    3.57
  -1  -2 -11   48.99    2.33
   1  -2  11   42.27    3.16
  -1  -2 -11   45.07    2.73
   1   2 -11   47.73    3.33
  -1  -2  11   43.16    3.15
   1  -2 -12  203.83    9.04
   1   2  12  218.30    9.02
   1  -2  12  216.59    9.06
  -1   2 -12  205.72    9.12
   1  -2  12  205.95    8.43
   1   2  12  217.76    8.54
  -1  -2  12  200.50    8.29
   1   2 -12  196.60    8.92
   1  -2 -12  194.37    7.84
  -1  -2  12  213.37    8.93
  -1   2  12  218.53    9.02
   1  -2  12  206.76    8.91
   1   2  12  189.42    8.74
  -1  -2  12  200.30    7.89
   1  -2  12  195.54    8.48
   1  -2  12  189.71    7.08
   1  -2 -12  203.13    8.67
   1   2  12  201.93    9.29
   1   2 -12  210.53    8.82
   1  -2 -12  193.83    8.24
   1  -2  12  202.43    9.02
  -1  -2  12  206.08    8.78
   1   2 -12  202.40    9.12
   1  -2  12  202.25    8.70
  -1  -2 -12  205.87    8.02
  -1  -2 -12  212.02    7.39
  -1  -2  13  134.44    6.75
   1   2  13  126.99    6.11
   1   2 -13  121.54    6.69
   1  -2 -13  136.06    6.97
   1   2  13  136.25    6.80
  -1   2  13  139.97    6.83
  -1  -2  13  134.60    6.18
   1  -2  13  132.26    6.78
  -1   2 -13  136.48    6.99
   1   2  13  140.32    6.83
   1  -2  13  139.22    6.82
   1  -2 -13  137.98    6.52
   1  -2  13  138.63    6.38
   1   2  13  123.53    6.91
  -1  -2  13  127.37    5.72
   1  -2 -13  141.21    6.32
   1   2 -13  141.81    6.77
   1  -2  13  126.39    6.45
  -1  -2 -13  127.47    5.90
  -1  -2  13  120.63    6.44
   1  -2  13  127.89    6.77
   1   2 -13  136.19    7.00
   1   2  14   21.69    2.57
   1  -2  14   19.87    2.43
   1   2 -14   22.35    2.64
   1   2  14   20.87    2.46
   1  -2 -14   23.82    2.67
  -1  -2  14   19.25    2.47
  -1   2  14   23.04    2.58
   1   2  14   19.03    2.02
  -1   2 -14   23.01    2.70
   1  -2  14   18.83    2.39
   1   2  14   22.27    2.61
   1  -2 -14   22.82    2.38
   1   2  14   19.53    2.53
  -1  -2  14   21.02    1.93
   1  -2  14   24.69    2.37
  -1  -2  14   22.33    2.50
   1   2 -14   24.79    2.79
   1   2 -14   22.36    2.52
  -1  -2 -14   24.60    2.24
   1  -2  14   23.56    2.69
   1  -2  14   18.73    2.28
   1  -2 -14   17.69    2.11
   1   2 -15  208.35    9.68
  -1  -2  15  205.38    9.31
   1  -2  15  213.17    9.47
   1  -2 -15  206.02    9.60
   1   2  15  203.64    9.32
  -1   2  15  208.98    9.38
  -1   2 -15  193.37    9.35
   1  -2  15  209.78    9.43
   1   2  15  191.42    9.22
   1  -2  15  204.18    8.68
   1   2  15  204.48    9.75
   1  -2 -15  202.30    8.79
  -1  -2  15  191.21    7.89
   1   2 -15  184.47    9.32
  -1  -2  15  203.47    9.25
   1  -2  15  199.28    9.39
   1  -2 -15  213.42    8.74
   1  -2  15  202.40    8.94
  -1  -2 -15  198.14    8.42
   1  -2  15  197.42    9.59
   1   2 -15  196.25    9.12
   1   2  15  193.34    9.52
  -1   2 -16  174.78    8.80
   1  -2 -16  171.16    8.86
   1  -2  16  176.67    8.63
   1   2 -16  181.50    9.01
   1   2  16  179.16    8.61
  -1  -2  16  187.04    8.83
  -1   2  16  183.98    8.71
   1   2  16  175.23    8.65
   1  -2  16  161.94    8.46
   1   2  16  181.41    9.10
   1  -2 -16  187.72    8.17
   1  -2  16  174.77    7.93
   1  -2  16  172.18    8.21
   1   2 -16  176.58    8.89
   1   2 -16  173.66    8.51
   1  -2  16  153.88    8.34
   1   2  16  179.58    9.02
  -1  -2  16  180.74    8.63
  -1  -2 -16  175.69    7.82
   1  -2  16  158.54    8.73
   1  -2 -16  188.33    7.84
   1  -2 -16  182.12    8.06
   1  -2 -17    3.45    1.48
   1   2 -17    0.86    1.08
   1   2  17    0.86    0.95
   1  -2  17    4.36    1.59
   1  -2  17    2.31    1.28
   1   2  17    3.41    1.61
  -1   2 -17    2.52    1.57
  -1  -2  17    2.28    1.42
  -1   2  17    4.56    1.52
   1  -2  17    3.49    1.41
   1   2  17    2.71    1.41
   1   2  17    2.64    1.22
   1  -2  17    0.96    1.07
   1  -2  17    2.61    1.28
   1   2 -17    6.37    1.94
   1  -2  17    4.77    1.62
   1  -2 -17    2.66    1.26
  -1  -2  17    1.14    1.15
   1  -2 -17    2.69    1.03
  -1   2 -18  131.35    7.40
   1  -2 -18  126.06    7.40
   1   2 -18  108.68    7.06
   1   2  18  123.04    7.38
   1  -2  18  122.44    6.32
   1  -2  18  110.29    7.15
   1  -2 -18  123.95    6.50
   1  -2  18  120.53    7.04
  -1  -2  18  110.02    6.76
   1  -2  18  128.06    6.69
   1   2  18  130.91    7.56
   1   2 -18  109.43    7.01
   1   2 -19   -0.48    1.56
   1   2  19    0.48    1.26
   1  -2  19    0.97    1.28
   1  -2 -19    2.41    1.61
  -1   2 -19    1.39    1.64
   1   2  19    0.48    1.19
  -1  -2  19    1.70    1.41
   1  -2  19    1.87    1.19
   1   2 -19    0.46    1.39
   1  -2  19    0.87    1.30
   1   2 -20   47.61    4.64
   1  -2 -20   49.13    4.71
  -1   2 -20   48.59    4.77
   1   2  20   52.29    4.73
   1  -2  20   50.89    4.59
   1   2 -20   49.24    4.67
   1   2  20   51.72    4.80
  -1  -2  20   42.72    4.25
   1  -2  20   49.01    4.74
  -1   2 -21   48.18    4.86
   1   2 -21   45.24    4.88
   1  -2 -21   47.87    4.90
   1   2  21   51.97    4.90
   1   2  21   54.76    5.05
   1  -2  21   46.32    4.49
  -1  -2  21   49.82    4.60
   1   2 -21   49.62    4.81
   1  -2  21   59.93    5.26
  -1   2 -22   13.20    2.97
   1   2 -22   21.16    3.39
   1  -2 -22   19.47    3.32
   1  -2  22   13.98    2.84
   1   2  22   17.05    3.08
   1   2 -22   23.40    3.45
   1  -2  22   22.24    3.24
   1   2  23   20.07    3.31
  -1   2 -23   14.83    3.14
   1  -2  23   25.09    3.80
   1  -2 -23   21.83    3.17
   1   2 -23   15.57    2.91
   1  -2  23   12.49    2.65
   1  -2  24    1.82    1.68
   1   2  24    2.98    1.92
  -1   2 -24    3.42    2.32
   1  -2 -24    0.88    1.83
   1  -2  24   -0.52    1.55
   1   2 -24    1.66    1.84
   1   2  25   35.97    4.57
  -1  -2 -25   36.26    4.07
  -1   2 -25   28.82    4.26
   1  -2 -25   25.12    3.50
   1  -2  25   41.59    4.81
   1   2 -25   28.43    4.12
   1  -2  25   28.30    3.96
   1   2  26   46.11    5.41
   1  -2 -26   65.45    5.48
   1  -2  26   52.18    5.26
   1  -2  26   64.61    6.25
  -1  -3   0 2026.19   60.31
   1  -3   0 1978.41   60.42
   1   3   0 1888.05   60.37
  -1   3   0 1900.12   58.49
  -1   3   0 1858.53   58.49
  -1   3   0 1988.68   59.54
  -1  -3   0 1963.97   58.57
  -1  -3   0 1934.95   58.55
   1   3   0 2002.04   60.23
   1   3   0 1996.36   60.16
  -1  -3   0 1985.47   60.20
  -1  -3   0 2035.81   60.12
  -1   3   0 1965.85   60.94
  -1  -3   0 1941.46   60.55
   1  -3   0 1893.27   59.47
  -1  -3   0 1914.32   59.20
   1   3   0 1980.16   59.81
   1   3   0 1988.09   60.51
   1   3  -1    0.42    0.30
   1  -3  -1    0.30    0.33
  -1  -3   1   -0.20    0.56
   1  -3  -1    0.22    0.58
   1  -3   1   -0.22    0.54
  -1  -3  -1    1.07    0.71
   1   3   1    0.48    0.52
   1   3  -1   -0.22    0.46
  -1   3   1    0.58    0.29
  -1   3   1   -0.29    0.36
  -1  -3  -1    0.15    0.31
  -1   3  -1   -0.14    0.48
  -1   3  -1    0.22    0.28
  -1   3  -1   -0.22    0.34
  -1   3   1   -0.16    0.49
  -1  -3   1    0.08    0.28
   1   3  -1    0.19    0.42
  -1  -3   1   -0.21    0.71
  -1   3  -1   -0.28    0.42
  -1  -3  -1    0.21    0.55
  -1   3   1    0.28    0.73
  -1   3  -1   -0.28    0.77
   1   3   1    0.62    0.67
  -1  -3   1    0.19    0.50
  -1  -3  -1    0.20    0.68
   1   3   1   -0.22    0.48
   1   3  -1    0.21    0.50
   1  -3  -1    0.69    0.50
  -1  -3  -1    0.22    0.40
   1   3   1   -0.22    0.77
  -1  -3   1    0.14    0.45
   1   3   1    0.33    0.51
   1   3  -1   -0.23    0.81
  -1  -3   1   -0.25    0.62
   1   3  -1    0.95    0.61
  -1  -3   1   -0.18    0.56
   1  -3   1    0.16    0.51
   1  -3  -2  285.18   11.14
  -1  -3   2  289.41   10.95
   1   3  -2  281.68   11.01
   1  -3  -2  291.40    9.74
   1   3  -2  289.11    9.68
   1  -3   2  298.67   11.12
   1   3   2  288.57   11.37
  -1  -3  -2  311.86   11.27
  -1  -3  -2  302.26    9.76
   1  -3   2  294.70    9.74
  -1   3  -2  292.00   10.29
   1  -3   2  300.61    9.74
   1  -3   2  296.54   10.35
   1   3   2  305.67    9.79
  -1   3  -2  299.26    9.74
  -1   3  -2  297.56   11.66
   1   3   2  292.91   11.18
   1   3   2  290.93   10.86
   1   3  -2  277.03   10.53
  -1  -3  -2  325.47   11.34
  -1  -3   2  284.41   11.06
  -1  -3   2  309.21   10.81
  -1   3  -2  278.80   10.01
   1  -3   2  288.93   11.49
  -1  -3   2  289.69   10.43
   1   3  -2  277.75   11.22
   1   3  -2  314.62   11.14
  -1  -3  -2  293.70    9.85
  -1  -3   2  294.43   10.89
   1   3   2  297.03   10.50
   1   3   2  302.45   11.24
   1  -3   2  287.15   10.64
  -1  -3   2  298.78   10.10
  -1   3   2  300.87   10.16
  -1  -3   2  278.96   11.38
   1   3  -3   56.31    2.51
   1  -3  -3   57.95    2.56
   1   3   3   49.39    3.42
   1   3  -3   56.90    3.34
   1  -3  -3   49.49    3.32
   1   3  -3   52.12    2.51
   1  -3  -3   51.01    2.52
   1  -3   3   56.90    3.39
  -1  -3  -3   53.72    3.39
  -1  -3   3   52.16    3.23
   1   3   3   56.28    2.56
   1   3   3   57.77    2.62
  -1   3  -3   52.56    2.79
   1  -3   3   50.52    2.53
  -1  -3  -3   53.75    2.57
   1  -3   3   59.46    2.61
  -1   3  -3   51.95    2.54
   1  -3   3   51.33    2.78
  -1   3  -3   49.93    2.44
   1   3   3   54.85    3.35
   1   3   3   51.40    3.41
   1  -3   3   50.39    3.55
  -1  -3   3   48.57    2.95
   1  -3   3   52.84    3.09
   1   3  -3   47.69    2.83
  -1  -3   3   47.72    3.34
  -1   3  -3   54.20    3.72
  -1  -3  -3   54.19    3.45
   1   3   3   56.67    3.51
  -1  -3   3   57.35    2.86
   1   3  -3   55.54    3.25
   1   3  -3   51.64    3.44
  -1  -3  -3   55.85    2.42
  -1  -3   3   58.87    3.75
  -1  -3   3   53.58    3.28
  -1  -3   3   51.97    2.99
   1  -3  -3   50.77    2.02
  -1   3   3   58.49    2.78
   1   3   3   56.37    2.94
  -1  -3  -4  133.54    6.07
  -1  -3   4  130.83    5.80
   1   3   4  131.52    6.28
   1   3  -4  119.03    5.00
   1  -3  -4  142.64    6.24
   1   3  -4  112.26    5.63
   1  -3  -4  140.82    5.22
   1  -3   4  131.53    5.92
   1  -3   4  122.97    5.12
   1   3   4  134.68    5.20
   1  -3   4  133.32    5.32
  -1  -3  -4  140.80    5.23
  -1   3  -4  128.48    5.10
  -1   3  -4  132.76    5.29
   1   3   4  136.86    6.36
   1   3   4  129.68    5.89
   1  -3   4  128.27    6.40
  -1  -3   4  128.55    5.52
   1  -3   4  129.04    5.51
  -1  -3   4  130.11    6.19
  -1  -3  -4  130.08    6.18
  -1   3  -4  136.05    6.60
  -1   3  -4  119.04    4.56
  -1  -3   4  123.92    5.94
   1   3  -4  136.74    6.00
  -1  -3   4  131.98    6.46
  -1  -3  -4  129.97    4.59
  -1   3   4  124.86    5.11
  -1  -3   4  132.59    5.69
   1  -3  -4  130.11    5.03
   1   3  -4  132.65    5.03
  -1  -3   4  135.61    5.44
   1  -3  -5   12.92    1.69
   1   3   5   13.46    1.30
  -1  -3   5   11.74    1.25
   1  -3   5   14.59    1.38
   1  -3  -5   14.22    1.32
  -1  -3   5   11.02    1.42
   1  -3   5   15.91    1.65
  -1  -3  -5   13.88    1.66
   1   3  -5   13.23    1.29
   1   3  -5   14.62    1.56
   1   3   5   13.06    1.68
   1   3   5   14.72    1.37
   1  -3   5   12.47    1.30
  -1   3  -5   13.86    1.31
   1  -3   5   14.63    1.35
  -1  -3  -5   14.45    1.33
   1   3   5   19.54    2.07
  -1  -3  -5   16.57    1.92
   1  -3   5   15.01    1.95
   1  -3   5   15.59    1.45
  -1  -3   5   13.48    1.84
  -1  -3   5   15.69    1.46
  -1   3  -5   12.54    0.77
  -1   3  -5   15.02    1.89
  -1  -3   5   14.08    1.60
   1  -3  -5   17.24    1.39
  -1   3   5   13.91    1.28
   1   3  -5   13.89    1.26
  -1  -3   5   17.75    1.59
  -1  -3   5   13.87    1.71
   1   3  -5   18.27    1.87
  -1  -3  -5   13.44    0.87
  -1  -3   5   17.28    2.04
   1  -3   6 1143.49   33.72
   1   3   6 1106.06   33.71
  -1  -3  -6 1113.71   34.55
  -1  -3   6  995.47   33.80
   1  -3  -6 1061.25   33.68
   1  -3   6  975.93   33.64
   1   3  -6 1023.95   33.64
   1  -3  -6 1086.58   34.54
   1   3  -6 1119.88   34.06
   1  -3   6 1128.78   34.21
  -1  -3   6 1039.14   33.59
  -1   3   6 1059.95   33.75
   1   3   6 1083.77   34.89
   1   3   6 1105.65   33.72
   1  -3   6 1073.19   33.58
   1  -3   6 1074.77   33.84
   1   3   6 1104.32   33.82
   1  -3   6 1034.06   33.44
   1  -3  -6 1075.42   34.91
   1  -3   6 1072.20   35.19
  -1  -3   6 1041.81   33.55
   1   3   6 1055.49   35.04
   1   3  -6 1088.74   34.69
  -1  -3   6 1122.16   34.34
  -1  -3   6 1059.57   33.92
  -1  -3   6 1042.50   34.69
  -1  -3   6 1023.89   35.08
   1   3  -6 1066.88   33.55
   1  -3  -6 1099.92   33.59
   1  -3   7  226.74    8.77
   1   3   7  240.52    9.73
   1  -3   7  234.32    9.26
  -1  -3   7  229.26    8.70
   1   3   7  236.72    8.82
   1  -3  -7  227.03    9.29
   1   3  -7  226.47    8.84
   1  -3   7  240.59    9.00
  -1  -3   7  233.24    8.76
  -1   3   7  228.84    8.79
   1  -3  -7  230.12    8.81
   1  -3   7  234.33    8.80
   1   3  -7  217.17    8.72
   1   3   7  243.88    8.86
   1  -3   7  231.49    8.91
   1   3   7  245.00    9.02
   1  -3   7  238.93    8.68
   1  -3  -7  222.19    9.60
   1  -3   7  221.86    9.83
  -1  -3   7  220.48    8.46
   1   3   7  242.26   10.01
   1  -3   7  232.03    8.30
   1  -3   7  232.68    9.54
  -1  -3  -7  234.66    7.93
   1   3  -7  227.72    9.54
  -1  -3   7  226.53    9.57
  -1  -3   7  225.88    9.14
  -1  -3   7  215.26    8.85
   1  -3  -7  236.37    8.73
  -1  -3   7  229.26   10.01
   1   3  -7  231.02    8.69
  -1  -3   8   14.64    1.52
   1  -3  -8   18.51    1.93
   1   3   8   20.54    2.15
   1  -3  -8   19.04    1.80
   1   3  -8   18.46    1.69
   1  -3   8   17.95    1.73
  -1  -3   8   17.48    1.72
  -1   3   8   20.30    1.89
   1   3  -8   17.25    1.76
   1  -3   8   16.58    1.92
   1   3   8   19.52    1.87
   1  -3   8   19.02    1.81
   1   3   8   17.60    1.76
   1  -3   8   16.33    1.74
   1  -3   8   20.30    1.73
   1  -3  -8   11.60    1.75
  -1  -3   8   15.86    1.48
   1  -3   8   14.81    2.19
   1  -3   8   17.95    1.37
   1   3   8   15.66    2.08
  -1  -3   8   14.32    1.82
  -1  -3   8   19.48    2.14
   1  -3  -8   15.43    1.62
   1  -3   8   13.61    1.90
   1   3  -8   19.22    2.16
  -1  -3   8   13.67    2.08
  -1  -3  -8   18.30    1.35
  -1  -3   8   15.72    1.77
   1  -3   9   44.53    3.12
   1  -3   9   39.38    2.88
   1  -3  -9   41.37    2.99
   1  -3  -9   35.89    2.79
  -1  -3   9   45.90    3.00
   1  -3   9   41.39    2.71
  -1   3   9   43.66    2.95
  -1  -3   9   45.67    3.16
   1   3   9   43.80    2.95
   1   3  -9   35.65    2.80
   1   3  -9   39.40    2.61
   1   3   9   39.62    3.17
   1  -3   9   43.51    2.78
   1  -3   9   42.28    2.94
   1   3   9   41.77    2.86
   1  -3  -9   44.57    3.39
   1  -3   9   36.87    2.06
   1  -3   9   34.99    3.28
   1  -3   9   42.61    3.21
   1   3   9   34.08    3.22
  -1  -3   9   49.34    3.62
  -1  -3  -9   45.96    1.70
  -1  -3   9   38.26    2.99
   1  -3   9   47.98    3.39
  -1  -3   9   38.01    2.90
   1   3  -9   42.30    3.36
  -1  -3  -9   40.87    2.32
   1  -3  10    5.37    1.28
   1  -3  10    3.89    0.92
   1   3 -10    4.15    0.85
  -1  -3  10    5.59    1.22
   1   3  10    5.20    1.07
   1   3 -10    3.26    1.07
   1  -3 -10    4.55    1.18
   1  -3  10    3.59    1.10
   1  -3 -10    3.62    0.97
   1   3  10    4.34    1.16
  -1  -3  10    5.36    1.12
  -1   3  10    5.42    1.21
   1  -3  10    3.28    0.88
   1  -3  10    3.19    0.94
   1   3  10    5.24    1.14
   1  -3  10    5.16    1.46
   1   3  10    4.72    1.32
   1  -3 -10    2.47    1.03
   1  -3  10    3.44    0.57
   1  -3  10    5.26    1.25
  -1  -3  10    4.42    1.29
  -1  -3 -10    4.19    0.84
  -1  -3  10    2.63    0.96
   1   3 -10    5.63    1.36
   1  -3  10    3.81    1.18
  -1  -3  10    5.29    1.19
  -1  -3  11   10.95    1.67
   1   3  11   12.06    1.69
   1   3 -11    8.82    1.57
   1  -3 -11    6.09    1.33
   1  -3  11    9.88    1.60
   1  -3  11    9.62    1.26
   1   3  11    9.00    1.46
   1  -3  11   10.59    1.62
  -1  -3  11    7.87    1.40
   1  -3 -11    7.99    1.35
  -1   3  11    9.96    1.50
   1  -3  11    8.01    1.45
   1   3  11   10.36    1.54
   1  -3  11   11.07    1.71
   1  -3 -11    9.51    1.73
   1   3  11   14.51    2.10
   1  -3  11   13.14    2.09
  -1  -3  11   13.29    2.03
  -1  -3  11   13.83    1.86
  -1  -3  11   10.53    1.69
   1   3 -11    7.37    1.63
  -1  -3 -11    9.86    1.26
   1  -3  11    7.01    1.55
   1  -3  11   13.68    1.98
   1   3  12    2.11    1.01
   1   3  12    2.39    1.00
   1   3 -12    4.51    1.25
   1  -3 -12    2.72    1.10
   1  -3  12    4.77    1.19
   1   3  12    3.33    1.09
   1  -3  12    3.64    1.27
   1  -3 -12    5.63    1.17
  -1  -3  12    2.55    1.05
  -1  -3  12    3.03    1.08
  -1   3  12    1.93    0.95
   1   3  12    2.80    1.07
   1  -3  12    3.46    1.13
   1  -3  12    4.66    1.33
   1   3  12    4.02    1.25
   1  -3  12    3.30    1.37
   1  -3 -12    3.26    1.19
  -1  -3  12    2.02    1.08
   1  -3  12    3.45    1.23
  -1  -3  12    1.81    0.94
   1   3 -12    4.83    1.42
   1  -3  12    1.40    0.97
  -1  -3  12    2.79    1.33
   1   3  13   60.80    4.16
  -1  -3  13   70.39    4.40
  -1   3  13   65.52    4.28
   1   3 -13   48.82    4.00
   1  -3 -13   62.96    4.35
   1   3  13   66.89    4.29
   1  -3  13   66.34    4.33
   1  -3  13   59.81    4.04
  -1  -3  13   65.90    4.09
   1   3  13   65.04    4.31
   1  -3  13   66.87    4.41
   1   3  13   62.39    4.81
   1  -3  13   66.64    4.31
   1  -3  13   69.83    4.95
   1  -3 -13   64.61    4.40
  -1  -3  13   58.13    4.17
  -1  -3  13   69.09    4.77
   1  -3  13   56.40    4.35
  -1  -3  13   63.73    4.30
   1   3  13   57.78    4.28
   1   3 -13   72.51    4.96
   1  -3  13   67.56    4.52
   1  -3  13   64.94    4.45
   1  -3 -13   62.38    3.89
   1   3 -14  605.72   22.13
   1   3  14  629.70   21.83
   1  -3  14  626.70   21.98
   1   3  14  668.59   22.14
  -1  -3  14  592.49   21.26
  -1  -3  14  628.49   21.94
  -1   3  14  628.64   22.02
   1  -3  14  656.51   21.65
   1  -3 -14  611.84   22.25
   1  -3  14  596.57   21.90
   1   3  14  612.48   21.95
  -1  -3  14  619.77   21.17
   1  -3 -14  577.15   21.89
   1  -3  14  615.42   21.72
   1   3  14  617.51   23.07
   1  -3  14  591.00   22.29
  -1  -3  14  624.82   22.63
   1   3 -14  622.29   22.81
  -1  -3  14  592.87   21.96
   1  -3  14  641.71   22.18
   1  -3 -14  644.85   21.33
   1   3  14  596.31   22.16
   1  -3  14  624.01   22.34
   1  -3 -15   45.81    3.96
  -1   3  15   51.26    4.01
   1   3  15   52.51    3.85
   1  -3  15   53.69    4.07
  -1  -3  15   50.88    3.77
  -1  -3  15   47.36    3.89
   1   3  15   41.82    3.69
   1  -3  15   53.45    3.91
   1   3 -15   57.37    4.34
   1  -3  15   61.55    4.38
   1   3  15   54.21    4.12
   1  -3 -15   44.48    3.79
   1  -3  15   47.63    3.71
   1   3  15   54.89    4.63
  -1  -3  15   54.19    3.57
   1  -3  15   52.67    4.23
   1   3 -15   53.30    4.49
  -1  -3  15   51.54    4.10
   1  -3 -15   49.68    3.58
   1  -3  15   48.53    4.12
  -1  -3  15   52.94    4.42
   1   3  15   53.68    4.21
   1  -3  15   52.20    4.06
   1   3  16  199.80    8.83
   1   3 -16  178.66    8.83
   1  -3 -16  186.78    8.92
  -1   3  16  165.53    8.43
  -1  -3  16  177.40    8.01
   1  -3  16  178.55    8.60
  -1  -3  16  165.95    8.38
   1  -3  16  171.26    8.56
   1   3  16  185.89    8.74
   1  -3  16  164.38    8.02
   1  -3 -16  159.46    8.22
   1   3  16  177.89    9.40
   1  -3  16  180.86    8.94
   1   3  16  167.64    8.69
   1  -3  16  164.96    8.34
   1  -3  16  163.66    8.66
   1   3 -16  158.74    8.89
  -1  -3  16  158.97    8.34
   1  -3 -16  175.66    7.90
   1  -3  17   10.29    2.15
   1   3 -17    5.97    1.86
   1   3  17    8.49    2.01
   1  -3  17    7.19    1.85
   1   3  17    7.49    1.86
   1  -3 -17    8.51    1.92
  -1  -3  17    6.37    1.86
  -1   3  17    8.26    1.96
   1   3  17    6.12    1.76
   1  -3  17    7.75    1.92
   1  -3 -17    8.01    1.75
   1   3  17    3.50    1.52
   1   3 -17    9.00    2.13
   1  -3 -17    6.14    1.59
   1  -3  17   11.58    2.35
  -1  -3  17    9.17    1.97
   1  -3  17    6.48    1.68
   1  -3 -18   53.70    4.72
   1   3 -18   63.92    5.03
   1   3  18   60.77    5.27
   1  -3  18   56.07    4.23
   1  -3  18   52.07    4.69
   1   3 -18   52.29    4.84
  -1  -3  18   59.98    4.74
   1   3  18   47.54    4.44
   1  -3  18   52.55    4.64
   1   3  19    0.95    1.36
   1   3 -19   -0.48    1.73
   1  -3 -19    0.47    1.77
   1  -3  19    0.96    1.43
   1   3  19    1.07    1.18
   1  -3  19    1.02    1.29
  -1  -3  19    2.20    1.42
   1  -3  19    3.70    1.63
   1   3 -19    3.07    1.76
   1  -3 -20   88.91    6.61
   1   3 -20   99.55    6.89
   1   3  20   97.09    7.06
   1  -3  20   95.40    6.60
   1  -3  20  108.52    7.14
   1   3 -20   96.78    6.99
   1   3  20  105.27    7.01
  -1  -3  20  102.47    6.67
   1   3  21   37.00    4.27
   1  -3 -21   39.81    4.49
   1   3  21   45.76    4.75
   1  -3  21   37.15    4.16
   1   3 -21   48.37    4.91
  -1  -3  21   38.84    4.16
   1  -3  21   48.42    4.80
   1   3  22    0.54    1.43
   1  -3  22    2.20    1.89
   1   3  22    0.59    1.38
   1   3 -22    0.57    1.64
   1  -3  22   -0.51    1.76
  -1  -3  22    0.50    1.56
  -1   3  23   59.25    5.87
   1   3  23   55.90    5.63
   1   3 -23   54.29    5.46
   1  -3  23   51.57    5.14
   1  -3  23   56.38    5.34
   1   3  23   53.40    5.45
  -1  -3  23   53.92    5.15
   1  -3  24   34.77    4.48
   1   3  24   31.35    4.37
  -1   3  24   43.66    5.20
   1  -3  24   36.77    4.43
   1   3 -24   35.96    4.54
   1  -3  25    1.86    2.07
   1   3  25    0.61    1.91
  -1   3  25   -0.66    1.84
   1  -3  25   -0.55    1.96
   1   4   0    0.31    0.63
  -1  -4   0   -0.27    0.68
   1  -4   0    0.84    0.77
   1   4   0   -0.04    0.19
   1  -4   0    0.16    0.24
  -1   4   0   -0.18    0.56
  -1  -4   0   -0.05    0.25
  -1  -4   0   -0.05    0.25
  -1   4   0    0.33    0.22
  -1   4   0    1.79    1.08
  -1   4   0    0.64    0.53
   1   4   0    0.86    0.75
  -1  -4   0    0.25    0.59
  -1  -4   0   -0.28    0.74
   1   4   0    0.77    0.60
   1   4   0    0.65    0.57
   1  -4   0   -0.21    0.56
  -1  -4   0    0.17    0.51
   1   4   0    0.28    0.77
   1   4   1    3.13    1.05
   1   4  -1    3.00    1.04
   1  -4  -1    3.67    1.13
  -1  -4  -1    2.74    0.97
   1  -4   1    5.54    1.31
   1   4  -1    4.31    0.44
   1  -4  -1    4.79    0.52
  -1  -4   1    4.00    1.14
   1   4  -1    2.83    0.41
  -1  -4   1    2.69    0.42
  -1  -4  -1    3.18    0.46
  -1  -4   1    2.40    0.45
  -1   4  -1    3.31    0.46
  -1   4   1    2.26    0.41
  -1   4   1    2.68    0.82
  -1   4  -1    3.24    0.76
  -1   4  -1    3.60    1.28
  -1  -4  -1    2.35    0.93
   1   4   1    4.87    1.08
  -1  -4   1    2.62    0.91
  -1   4   1    1.80    1.00
  -1  -4   1    3.15    1.04
   1   4   1    3.15    1.12
  -1   4  -1    3.78    0.87
   1   4  -1    1.73    0.94
   1   4  -1    4.11    0.99
  -1   4   1    6.09    1.12
   1   4   1    2.50    0.93
   1  -4   1    6.11    1.16
  -1  -4   1    2.81    0.89
   1  -4  -1    4.21    0.96
   1   4   1    2.64    0.76
  -1  -4   1    4.08    1.36
   1  -4  -1    3.44    0.69
  -1  -4  -1    3.76    0.84
  -1  -4   1    2.95    0.91
   1   4  -1    4.48    1.15
  -1  -4  -2   32.18    2.77
  -1  -4   2   33.06    2.81
   1   4   2   29.03    1.50
   1   4   2   27.45    2.73
   1   4  -2   24.68    2.51
   1  -4  -2   34.46    2.88
   1  -4  -2   31.81    1.58
   1   4  -2   31.50    1.50
   1  -4   2   30.11    2.66
  -1  -4   2   30.49    1.56
  -1   4   2   28.22    1.48
  -1  -4  -2   31.59    1.58
  -1   4  -2   32.05    2.16
  -1   4   2   29.08    1.50
   1   4  -2   29.78    1.42
  -1   4   2   31.52    2.42
  -1   4  -2   28.32    2.07
   1   4   2   34.52    2.84
   1  -4   2   30.66    3.04
   1   4  -2   31.01    2.42
  -1  -4   2   35.41    2.95
  -1  -4   2   30.92    2.50
   1   4   2   29.09    2.68
  -1  -4  -2   37.59    2.92
  -1   4  -2   29.37    3.02
  -1   4   2   30.80    3.06
  -1   4   2   35.75    2.73
   1   4  -2   28.88    1.49
   1   4  -2   30.22    2.85
  -1  -4  -2   34.47    2.12
  -1  -4   2   27.17    2.26
   1   4   2   30.75    2.32
  -1   4   2   26.44    2.08
  -1  -4   2   27.39    2.41
   1  -4   2   31.42    2.60
   1  -4  -2   31.75    1.59
   1   4   2   34.93    2.89
  -1  -4   2   29.80    2.89
   1  -4  -2   32.16    1.81
  -1  -4  -3  643.06   22.28
   1   4   3  679.00   20.05
   1   4  -3  618.15   22.20
   1   4   3  646.73   22.74
   1   4  -3  627.50   19.98
   1  -4  -3  658.11   20.11
   1  -4   3  616.70   20.06
   1  -4   3  647.36   22.10
  -1  -4   3  670.59   22.07
   1  -4  -3  675.87   22.44
  -1   4  -3  631.36   20.80
   1  -4   3  617.42   20.06
   1   4   3  670.56   20.13
   1  -4   3  644.62   20.09
  -1   4   3  672.09   23.19
  -1   4  -3  591.42   20.56
  -1   4  -3  655.64   23.09
   1   4  -3  589.76   21.20
  -1  -4   3  618.75   22.28
  -1  -4   3  627.14   21.43
   1   4   3  674.09   22.48
   1   4   3  673.84   22.27
   1  -4   3  617.58   22.66
  -1  -4  -3  671.68   22.38
  -1   4   3  671.90   22.15
   1   4   3  650.45   21.16
  -1  -4   3  670.01   21.06
  -1  -4   3  647.40   21.85
   1  -4  -3  636.99   20.06
  -1  -4   3  652.22   21.46
   1   4   3  675.89   22.35
   1  -4  -3  615.88   19.91
  -1   4   3  654.29   21.06
   1  -4   3  633.38   21.89
  -1  -4   3  644.32   22.74
   1   4  -3  633.09   19.95
  -1  -4  -3  627.64   20.51
   1  -4  -4    6.06    1.38
   1   4  -4    4.22    1.22
   1  -4  -4    4.09    0.67
   1  -4   4    4.00    1.07
   1   4  -4    3.69    0.68
   1  -4   4    2.86    0.66
  -1  -4   4    3.28    0.95
   1   4   4    3.96    0.73
   1  -4  -4    3.57    0.63
  -1  -4  -4    4.84    1.19
   1   4   4    5.96    1.35
   1   4   4    2.03    0.61
  -1   4  -4    3.84    0.82
   1  -4   4    3.33    0.65
   1  -4   4    3.91    0.70
   1  -4   4    3.65    0.81
   1   4   4    4.31    0.68
  -1  -4   4    4.17    0.94
   1   4   4    3.49    1.13
  -1  -4   4    2.83    1.20
   1   4   4    6.07    1.35
  -1   4  -4    4.02    1.33
  -1  -4  -4    4.22    1.21
   1  -4   4    4.56    1.52
  -1   4  -4    4.48    0.76
  -1   4   4    2.42    0.84
  -1  -4   4    3.09    1.15
   1   4   4    5.02    1.28
  -1  -4   4    5.15    1.22
  -1  -4  -4    3.86    0.75
  -1  -4   4    4.70    0.97
   1   4   4    3.08    0.85
   1  -4   4    2.68    1.00
  -1  -4   4    6.30    1.20
   1  -4   5  506.30   16.67
   1   4  -5  491.16   16.60
   1   4   5  494.90   18.83
   1  -4  -5  496.39   18.27
   1  -4   5  520.39   18.16
   1   4  -5  510.36   18.21
  -1  -4  -5  557.75   18.60
  -1  -4   5  524.13   17.97
   1   4   5  543.26   16.68
   1  -4  -5  523.56   16.75
   1   4   5  535.59   16.78
   1  -4   5  500.30   16.92
   1  -4   5  469.97   16.65
   1   4   5  541.45   16.84
  -1  -4   5  519.70   18.80
   1   4   5  523.83   18.47
  -1   4  -5  534.57   19.26
  -1  -4   5  483.35   17.29
   1  -4   5  514.94   19.02
  -1   4  -5  484.94   16.21
   1   4   5  525.54   18.88
   1  -4  -5  510.40   16.62
  -1  -4   5  498.96   17.39
  -1   4   5  542.35   17.27
  -1  -4   5  509.29   17.80
  -1  -4   5  497.76   18.16
   1   4   5  498.42   17.10
  -1  -4   5  493.22   18.93
  -1  -4  -5  511.20   16.34
   1   4   5  531.65   18.38
  -1  -4  -6  108.31    5.74
   1  -4  -6  117.89    5.93
   1  -4   6  103.75    4.64
   1   4   6  117.05    4.74
   1  -4  -6  109.74    4.74
   1   4   6   96.58    5.93
   1   4  -6  104.14    4.64
   1   4  -6  111.53    5.67
   1  -4   6  110.38    5.57
  -1  -4   6  104.43    5.35
   1  -4   6   97.49    4.66
   1  -4   6  103.34    4.68
   1   4   6  108.81    4.78
   1  -4   6  105.09    6.23
  -1  -4   6   96.96    4.87
   1   4   6  107.13    6.11
   1  -4   6  103.86    5.06
   1   4   6  108.70    5.82
  -1  -4   6  110.48    6.19
   1  -4   6  112.18    5.89
  -1  -4   6  107.63    5.46
  -1  -4   6   97.42    5.56
  -1  -4   6  107.25    5.21
  -1  -4   6  117.72    6.48
  -1   4   6  106.26    4.89
   1   4   6  112.43    4.83
  -1  -4   7   12.37    1.47
   1  -4   7   13.00    1.78
   1   4  -7   13.78    1.80
   1   4   7   14.70    1.51
  -1  -4  -7   12.57    1.90
  -1   4   7   19.42    1.74
  -1  -4   7   17.06    1.95
   1  -4   7   11.67    1.43
   1   4  -7   17.91    1.64
   1  -4  -7   11.21    1.84
   1   4   7   16.02    2.19
   1  -4  -7   16.12    1.56
   1  -4   7   13.49    1.43
   1  -4   7   13.57    1.55
   1   4   7   17.47    1.65
  -1  -4   7   15.18    2.28
  -1  -4   7   14.41    1.58
   1  -4   7   15.29    1.61
   1  -4   7   12.52    2.19
   1   4   7   21.27    2.50
  -1  -4   7   12.67    1.84
  -1  -4   7   15.49    2.07
   1  -4   7   13.04    1.97
  -1  -4   7   14.99    1.81
  -1   4   7   14.18    1.60
  -1  -4   7   18.78    2.49
   1  -4   8  369.83   12.87
  -1  -4  -8  412.97   14.19
   1   4  -8  331.34   12.76
   1  -4  -8  354.26   12.91
   1   4   8  398.39   12.96
   1   4  -8  331.24   13.23
  -1  -4   8  371.14   12.89
  -1   4   8  367.42   12.92
   1  -4   8  371.23   13.46
   1   4   8  378.90   12.89
   1  -4  -8  396.36   14.10
   1   4   8  328.13   14.10
   1  -4   8  356.67   12.83
  -1  -4   8  369.14   13.22
   1  -4   8  353.39   13.00
   1   4   8  370.90   13.06
   1  -4   8  370.24   12.67
  -1  -4   8  361.84   14.52
   1  -4   8  354.45   12.65
   1  -4   8  358.45   14.67
   1  -4  -8  340.83   14.25
  -1  -4   8  326.40   12.54
   1   4   8  343.40   14.47
  -1  -4   8  365.51   14.17
  -1  -4   8  355.03   13.36
   1  -4   8  353.88   13.97
  -1  -4   8  350.31   14.74
  -1  -4   8  345.90   13.53
   1   4   9   17.56    2.44
  -1  -4   9   21.76    2.08
   1  -4   9   23.59    2.14
  -1  -4  -9   24.36    2.53
  -1  -4   9   22.62    2.09
   1   4  -9   24.03    2.18
   1   4   9   27.60    2.23
   1  -4   9   19.32    1.96
   1   4  -9   22.46    2.22
   1  -4   9   21.13    2.15
   1  -4  -9   21.17    2.08
  -1   4   9   22.43    2.13
   1  -4   9   20.05    2.40
   1  -4  -9   18.75    2.28
   1  -4   9   22.92    1.94
   1  -4   9   22.52    2.21
   1   4   9   20.14    2.05
  -1  -4   9   21.18    2.82
   1  -4  -9   19.82    2.57
   1  -4   9   19.70    2.75
   1   4   9   24.18    2.88
   1   4   9   25.05    2.18
  -1  -4   9   19.79    2.50
  -1  -4   9   19.85    2.20
  -1  -4   9   23.60    2.53
   1  -4   9   21.30    2.52
  -1  -4   9   24.55    3.01
   1   4  -9   19.95    2.46
  -1  -4  10    1.47    1.10
   1   4  10    1.71    0.84
   1   4  10    2.91    1.13
   1   4 -10    0.23    0.58
   1  -4 -10    0.30    0.75
   1  -4  10    2.61    1.21
   1  -4 -10    2.47    1.07
   1  -4  10    2.89    0.92
   1   4 -10    0.73    0.71
   1  -4  10    4.15    1.11
   1  -4  10    2.16    0.93
   1   4  10    2.34    0.89
  -1  -4  10    1.17    1.22
   1  -4  10   -0.83    1.19
   1  -4 -10    1.13    0.94
   1   4  10    2.53    1.27
  -1  -4  10    1.20    1.03
  -1  -4  10    0.35    0.97
   1   4 -10   -0.38    0.90
  -1  -4  10    1.45    0.96
   1  -4  10    2.02    1.16
  -1  -4  10    0.44    0.96
   1   4  11   12.14    1.99
   1   4  11   13.39    1.79
   1   4 -11   11.04    1.70
   1  -4  11   10.60    1.91
   1  -4 -11   14.62    1.97
  -1  -4  11   12.18    1.96
   1  -4 -11   13.60    1.93
   1  -4  11   11.26    1.72
   1   4  11   13.38    1.87
   1  -4 -11    9.61    1.90
   1   4  11   13.22    2.26
   1  -4  11    9.30    2.11
   1  -4  11   14.44    2.11
  -1  -4  11   10.90    2.18
  -1  -4  11    9.32    1.75
  -1  -4  11   12.12    2.08
   1  -4  11    5.59    1.62
  -1  -4  11   12.93    1.93
   1   4 -11   14.08    2.30
   1  -4  11   14.56    2.23
  -1  -4  11   14.76    2.48
  -1  -4  12  126.67    6.49
   1  -4 -12  125.58    6.49
   1   4 -12  124.73    6.39
   1  -4 -12  119.62    6.31
   1   4  12  128.03    7.00
   1  -4  12  125.43    6.41
   1  -4  12  117.17    6.60
   1  -4 -12  128.82    7.10
   1  -4  12  117.25    7.23
   1   4  12  137.64    7.78
   1   4  12  147.89    6.78
  -1  -4  12  113.58    6.38
   1  -4  12  123.34    6.97
   1  -4  12  115.75    6.68
  -1  -4  12  129.10    6.69
  -1  -4  12  126.08    7.10
  -1  -4  12  125.48    7.66
   1   4 -12  119.61    7.11
   1  -4  12  133.49    6.56
   1   4  13   10.91    2.00
  -1  -4  13   10.03    2.02
   1   4  13   11.71    1.87
   1   4 -13   10.84    1.88
   1  -4 -13    7.99    1.60
   1  -4  13   11.05    1.88
   1  -4  13   14.01    2.14
   1   4  13    8.17    1.98
   1  -4 -13    8.02    1.85
   1  -4  13    7.07    1.90
   1  -4  13   12.32    2.09
  -1  -4  13   10.78    2.07
   1  -4  13   11.26    2.14
  -1  -4  13   11.29    2.00
   1   4 -13   11.96    2.29
   1  -4  13   12.33    2.16
  -1  -4  13    9.32    1.87
   1   4 -14  126.31    6.70
   1  -4 -14  126.22    6.70
   1   4  14  108.46    6.63
  -1  -4  14  127.89    6.55
   1  -4 -14  124.86    7.13
   1  -4  14  131.43    6.94
   1  -4  14  128.81    7.60
   1   4  14  118.08    7.59
   1  -4  14  118.34    6.62
   1   4 -14  111.60    7.17
  -1  -4  14  125.82    6.79
   1  -4  14  120.07    7.05
   1   4  14  119.43    6.58
   1   4 -15  279.27   11.80
   1  -4 -15  265.10   11.65
   1   4  15  299.08   12.20
   1  -4  15  263.28   11.58
   1  -4 -15  274.09   12.09
  -1  -4  15  269.57   11.23
   1   4  15  259.89   12.81
   1  -4  15  269.76   12.20
  -1  -4  15  266.40   11.74
   1  -4  15  277.85   11.85
   1   4  15  274.55   11.80
   1   4 -15  251.37   12.32
   1   4  16    0.78    1.22
   1   4 -16    3.14    1.50
   1  -4 -16    0.39    1.27
   1  -4  16    4.26    1.55
   1   4  16    5.94    1.85
   1  -4 -16    2.54    1.41
   1  -4  16    4.76    1.67
   1  -4  16    3.12    1.53
  -1  -4  16    0.80    1.16
   1   4 -16    2.52    1.68
   1   4  17   14.07    2.48
   1  -4  17    8.65    1.99
   1  -4 -17    5.02    1.83
   1  -4 -17   10.33    2.20
   1   4  17    9.51    2.39
   1  -4  17   10.12    2.18
  -1  -4  17    8.38    2.02
   1   4 -17    8.37    2.19
   1  -4  17    9.67    2.14
   1  -4 -18   50.56    4.39
   1  -4  18   36.58    3.67
   1   4  18   49.77    4.97
  -1   4  18   46.37    5.01
   1  -4  18   49.31    4.50
   1  -4  18   34.45    3.90
   1   4 -18   47.75    4.73
  -1  -4  18   43.25    4.17
   1   4  18   53.05    4.65
  -1   4  19    0.62    1.47
   1   4  19    1.79    1.57
   1  -4  19   -0.38    1.45
   1  -4  19    1.95    1.63
  -1  -4  19    2.27    1.51
   1   4  20   14.13    2.89
  -1   4  20   16.67    3.20
   1  -4  20   16.64    2.95
  -1  -4  20   20.84    3.17
   1   4  21    0.63    1.74
  -1   4  21   -0.66    1.73
   1  -4  21    0.52    1.56
  -1  -4  21    1.48    1.74
   1   4  22    2.58    2.02
  -1   4  22    6.76    2.58
  -1  -4  22    5.61    2.13
   1  -4  22    2.67    1.99
   1   4  23   80.47    7.06
  -1   4  23   83.42    7.23
   1  -4  23   83.91    6.64
  -1  -4  23   77.14    6.33
   1   4  24    2.02    2.17
  -1   4  24    0.70    1.85
  -1  -4  24    0.55    2.03
   1  -5   0  125.50    6.68
  -1  -5   0  116.83    6.44
   1   5   0  123.08    7.01
  -1   5   0  121.75    5.66
  -1   5   0  126.90    7.39
   1   5   0  123.65    6.90
  -1   5   0  120.63    6.02
   1   5   0  132.80    6.60
  -1  -5   0  137.50    6.67
   1   5   0  122.53    6.76
   1  -5   0  122.48    6.19
  -1  -5   0  130.86    5.84
   1  -5  -1    1.36    1.27
   1   5   1    4.30    1.38
   1  -5   1    1.34    0.96
   1   5  -1    1.51    0.94
  -1  -5  -1    3.32    1.36
  -1  -5   1    1.63    1.01
  -1   5   1    0.44    0.68
   1   5  -1    2.34    0.94
  -1   5  -1    1.20    0.72
  -1   5   1    1.32    1.10
  -1  -5  -1    0.94    0.83
  -1   5  -1    0.88    1.10
   1   5   1    0.73    0.91
   1   5   1    0.98    0.86
  -1  -5   1    1.15    0.83
  -1   5   1    0.57    0.82
  -1  -5   1   -0.36    1.07
   1   5  -1   -0.37    0.96
   1  -5   1    0.58    0.83
  -1  -5   1    1.14    1.14
  -1  -5  -1    0.79    0.72
  -1  -5   1    1.58    0.84
   1   5  -1    1.64    1.09
   1   5   1    0.33    0.90
   1  -5  -2   75.40    4.96
   1   5  -2   65.84    4.88
  -1  -5   2   84.24    5.06
  -1  -5  -2   85.19    5.27
   1  -5   2   87.36    5.18
   1   5   2   66.25    5.00
  -1   5   2   77.41    4.33
   1   5   2   78.10    5.21
  -1   5  -2   80.70    4.24
  -1  -5   2   71.71    4.44
  -1   5  -2   89.04    5.85
   1   5   2   78.12    5.01
   1   5  -2   76.12    4.54
  -1   5   2   83.09    5.75
  -1   5   2   85.97    4.90
  -1  -5   2   65.19    4.86
  -1  -5  -2   83.26    5.04
   1   5   2   78.72    4.31
   1  -5   2   80.31    4.36
   1   5  -2   77.47    5.10
  -1  -5   2   79.32    4.39
  -1  -5   2   77.60    4.59
   1   5   2   75.58    5.01
   1  -5   2   72.93    4.71
  -1  -5   2   82.83    5.44
  -1  -5   3  351.66   13.58
   1   5   3  334.28   14.22
   1   5  -3  322.85   13.83
   1  -5  -3  346.69   13.77
   1  -5   3  354.01   13.70
  -1  -5  -3  350.03   13.76
  -1   5   3  353.83   12.91
   1   5  -3  341.29   12.84
  -1   5  -3  336.55   14.52
   1   5   3  351.31   13.86
   1   5   3  330.52   13.82
  -1   5   3  330.03   13.38
  -1  -5   3  355.01   14.04
  -1   5   3  332.51   14.42
  -1  -5   3  342.63   12.93
   1  -5   3  343.07   14.31
   1   5   3  323.06   12.38
  -1  -5   3  337.91   12.78
   1  -5   3  335.43   13.40
  -1  -5   3  343.28   13.20
   1   5   3  348.31   13.70
  -1  -5   3  353.15   14.36
   1  -5   4    3.88    1.24
   1   5   4    2.86    1.13
   1   5  -4    3.56    1.22
  -1  -5   4    3.43    1.16
   1  -5  -4    2.42    1.12
  -1   5  -4    1.78    1.28
   1   5   4    2.20    1.30
  -1  -5   4    2.28    1.27
  -1   5   4    5.25    1.40
  -1  -5   4    2.50    0.93
  -1   5   4    1.34    1.24
   1  -5   4    5.04    1.79
   1   5  -4    2.60    0.90
   1   5   4    4.10    1.32
   1   5   4    1.96    1.06
  -1  -5   4    2.06    1.28
   1   5   4    1.41    0.79
  -1  -5   4    2.23    0.93
  -1  -5   4    1.46    1.06
  -1  -5   4    2.11    1.06
   1  -5   4    0.66    0.83
  -1  -5   5   94.94    5.38
   1  -5   5   88.99    5.34
   1   5  -5   92.12    5.62
   1  -5  -5   90.93    5.63
  -1  -5  -5  102.95    5.84
   1   5   5   91.95    6.04
  -1   5  -5  101.17    6.40
   1   5   5   89.01    5.66
   1  -5   5   89.15    6.03
   1   5   5   99.09    5.99
  -1   5   5   84.19    5.96
  -1  -5   5   88.66    5.82
  -1   5   5   96.62    5.78
  -1  -5   5   97.42    4.96
   1  -5   5   93.42    5.58
  -1  -5   5   92.35    5.16
  -1  -5   5   95.34    6.15
   1  -5   5   86.43    5.50
  -1  -5   5   97.47    5.50
   1   5   5   84.99    5.36
  -1  -5  -6  281.43   11.56
   1  -5  -6  239.65   11.11
  -1  -5   6  281.00   11.13
   1  -5   6  278.91   11.22
   1   5   6  258.09   12.04
   1   5  -6  255.75   11.27
   1   5   6  274.40   11.94
   1  -5   6  250.82   10.63
  -1  -5   6  270.61   11.96
  -1   5   6  276.65   11.84
   1   5   6  283.55   11.79
   1  -5   6  255.64   11.98
   1  -5   6  266.13   11.41
  -1  -5   6  280.98   10.67
  -1  -5   6  275.87   11.02
  -1  -5   6  267.59   11.29
   1  -5   6  257.01   11.49
  -1  -5   6  250.76   11.95
   1   5   6  264.64   11.35
  -1  -5  -7   82.19    5.22
  -1  -5   7   71.77    4.65
   1  -5  -7   77.07    5.07
   1   5  -7   80.83    5.03
   1   5   7   74.85    5.57
   1  -5   7   73.63    4.73
   1  -5   7   78.83    4.55
   1   5   7   89.44    5.74
  -1  -5   7   73.58    5.39
  -1   5   7   82.17    5.51
   1  -5   7   65.79    5.33
   1   5   7   72.40    5.08
  -1  -5   7   94.03    5.38
  -1  -5   7   77.27    4.55
  -1  -5   7   76.61    4.78
   1  -5   7   73.00    5.14
  -1  -5   7   82.30    5.75
   1   5   7   83.14    5.15
   1  -5   7   89.69    5.45
   1  -5   8   12.17    1.84
   1   5   8   12.92    2.27
   1   5  -8   12.56    1.96
  -1  -5  -8   11.88    2.13
  -1  -5   8   11.73    1.80
   1  -5  -8   10.59    1.96
   1   5   8   15.08    2.42
   1  -5   8   12.25    2.41
  -1  -5   8   10.80    2.27
  -1   5   8    5.72    1.59
   1   5   8   12.32    2.22
  -1  -5   8   11.87    2.04
   1   5   8   11.64    2.08
   1  -5   8   12.01    2.17
  -1  -5   8   12.71    2.05
  -1  -5   8   13.15    1.91
   1  -5   8   17.14    2.54
  -1  -5   8   14.49    2.45
  -1  -5  -9   32.11    3.08
   1   5   9   26.58    3.15
   1   5  -9   23.08    2.55
   1  -5  -9   16.32    2.39
   1   5   9   23.96    3.07
   1  -5  -9   25.76    3.05
  -1   5   9   24.96    3.13
   1  -5   9   24.69    3.29
  -1  -5   9   22.17    3.10
  -1  -5   9   22.27    2.61
  -1  -5   9   17.23    2.32
  -1  -5   9   21.77    2.78
   1  -5   9   24.19    2.93
  -1  -5   9   23.32    3.18
  -1  -5 -10  157.52    7.94
   1  -5  10  172.59    8.13
   1  -5 -10  155.03    7.99
   1   5  10  151.04    8.54
   1  -5 -10  157.17    8.55
  -1  -5  10  175.74    9.09
   1  -5  10  158.10    8.91
   1   5  10  160.51    8.86
  -1   5  10  162.16    8.90
  -1  -5  10  164.95    7.76
   1  -5  10  147.47    7.99
  -1  -5  10  161.15    9.05
  -1  -5  10  161.88    8.38
  -1  -5  10  155.03    7.83
   1   5  11  145.60    8.62
   1  -5 -11  175.21    8.50
   1  -5 -11  170.13    9.04
  -1   5  11  190.42    9.79
   1   5  11  182.57    9.63
  -1  -5  11  169.46    8.14
  -1  -5  11  178.34    8.91
  -1  -5  11  160.16    8.17
  -1  -5  11  175.19    9.61
   1  -5 -12   76.32    5.27
   1   5  12   80.20    5.78
   1  -5 -12   77.49    5.79
   1   5  12   73.35    5.85
  -1   5  12   84.57    6.25
  -1  -5  12   86.53    5.32
  -1  -5  12   85.04    6.42
   1  -5  12   80.88    5.57
   1   5  13   -0.45    1.24
   1   5  13    0.54    1.09
  -1   5  13   -0.55    1.45
   1  -5  13   -1.24    1.46
   1  -5 -13   -0.94    1.51
   1  -5  13   -0.88    1.37
  -1  -5  13    1.11    1.11
  -1  -5  13    0.57    1.26
   1   5  14  145.94    8.26
   1  -5 -14  132.53    7.98
   1   5  14  136.66    8.63
   1  -5  14  131.39    7.62
  -1   5  14  156.35    9.17
  -1  -5  14  149.85    7.78
   1  -5  14  138.33    7.97
  -1  -5  14  156.71    9.29
   1   5  15   66.89    5.24
   1   5  15   70.87    5.95
   1  -5 -15   58.58    5.04
   1  -5  15   66.65    5.11
  -1   5  15   61.78    5.71
  -1  -5  15   63.82    6.00
  -1  -5  15   60.62    4.75
   1  -5  15   55.90    4.95
   1  -5  16   37.44    3.85
   1  -5 -16   39.28    4.27
   1   5  16   35.15    4.37
  -1   5  16   34.46    4.41
  -1  -5  16   47.63    4.17
   1  -5  16   38.78    4.04
  -1  -5  16   42.23    4.95
   1  -5  17  122.78    7.35
   1   5  17  123.01    8.46
   1  -5 -17  132.08    7.94
  -1   5  17  123.75    8.60
  -1  -5  17  131.20    7.58
   1  -5  17  128.17    7.86
  -1  -5  17  138.57    9.17
  -1   5  18   -0.65    1.33
   1   5  18   -0.63    1.29
   1  -5 -18    1.50    1.67
   1  -5  18    0.50    1.45
   1  -5  18   -1.29    1.64
  -1  -5  18   -1.82    1.65
  -1  -5  18   -0.69    1.73
  -1   5  19   26.93    4.00
   1   5  19   18.21    3.47
  -1  -5  19   18.54    3.75
   1  -5  19   20.63    3.21
  -1  -5  19   19.81    3.12
   1  -5  19   15.44    2.73
  -1   5  20    2.07    1.91
   1   5  20    0.67    1.47
   1  -5  20   -1.06    1.65
  -1  -5  20    1.95    1.81
  -1   5  21   13.43    3.30
  -1  -5  21    9.09    2.48
   1  -5  21   11.93    2.81
   1   5  22    4.88    2.17
  -1   5  22   -0.72    2.08
   1  -5  22    2.22    2.22
  -1  -5  22   -0.52    1.62
   1   6   0    0.46    1.15
  -1  -6   0   -0.38    1.05
   1  -6   0    0.78    1.08
   1   6   0   -1.75    1.37
  -1   6   0    0.52    1.22
   1   6   0   -0.72    0.99
   1   6   0   -0.37    1.10
   1   6   1    2.34    1.35
   1   6  -1    2.72    1.42
  -1  -6   1    1.13    1.44
  -1  -6  -1    2.70    1.44
   1  -6  -1    0.39    1.14
   1  -6   1    3.10    1.37
   1   6  -1    3.51    1.59
  -1   6   1    2.00    1.08
  -1   6  -1    2.08    1.68
  -1   6   1    1.56    1.44
   1   6   1    3.77    1.37
   1   6   1    1.76    1.42
   1   6  -1    3.73    1.26
   1  -6   1    6.57    1.73
   1   6  -1    4.08    1.45
   1   6   1    2.94    1.53
   1  -6   2  115.66    6.86
  -1  -6  -2  133.10    7.22
  -1  -6   2  141.36    7.31
   1  -6  -2  119.89    7.04
   1   6   2  116.68    7.44
   1   6  -2  121.12    7.34
   1   6   2  129.54    7.48
   1   6  -2  114.24    6.34
  -1   6   2  118.29    7.71
   1   6   2  137.34    7.26
  -1   6  -2  129.35    7.94
  -1   6   2  120.65    6.69
  -1  -6   2  117.27    7.20
   1   6   2  135.13    7.18
   1  -6   2  126.62    6.82
  -1  -6   2  121.77    7.35
   1   6  -3   30.31    3.37
   1   6   3   27.87    3.44
   1  -6   3   31.95    3.29
  -1  -6   3   26.24    3.04
   1  -6  -3   29.93    3.30
  -1  -6  -3   35.62    3.52
   1   6   3   19.47    2.94
  -1   6  -3   23.86    3.38
   1   6   3   27.21    3.10
  -1   6   3   20.33    3.23
  -1  -6   3   23.02    3.15
  -1   6   3   29.07    3.12
  -1  -6   3   29.60    3.45
   1  -6   3   27.38    3.00
   1   6   3   23.97    2.96
  -1  -6   4   50.30    4.15
   1  -6   4   48.84    4.21
   1   6  -4   52.45    4.47
   1   6   4   48.13    4.68
  -1   6   4   56.60    4.41
  -1   6  -4   54.02    4.98
   1   6   4   51.83    4.48
   1   6   4   50.24    4.35
  -1   6   4   58.53    5.10
  -1  -6   4   46.92    4.45
   1  -6   4   52.98    4.28
  -1  -6   4   59.25    4.06
   1   6   4   49.00    4.11
   1  -6   4   52.32    4.26
  -1  -6   4   53.17    4.72
   1   6   5    4.43    1.74
   1   6  -5    4.62    1.53
  -1  -6   5    3.61    1.41
   1  -6   5    5.56    1.61
  -1   6  -5    6.24    2.21
   1   6   5    4.01    1.58
  -1  -6   5    2.72    1.61
  -1   6   5    1.68    1.22
  -1   6   5    6.30    2.15
   1   6   5    4.46    1.70
   1  -6   5    3.66    1.48
   1   6   5    6.27    1.71
  -1  -6   5    1.95    1.47
   1  -6   5    7.93    1.99
  -1  -6   5    4.04    1.35
  -1  -6   5    2.18    1.25
   1   6   6   44.26    4.32
   1   6  -6   40.24    3.92
   1  -6   6   44.23    3.82
  -1  -6   6   49.29    4.00
  -1  -6   6   38.52    4.19
   1   6   6   39.91    4.00
   1   6   6   45.19    4.30
  -1   6   6   47.82    4.24
  -1   6   6   45.96    4.59
   1  -6   6   52.97    4.32
  -1  -6   6   43.54    3.67
   1  -6   6   32.66    3.61
  -1  -6   6   48.59    4.02
  -1  -6   6   51.45    4.70
   1   6  -7   78.20    5.48
   1  -6   7   83.82    5.47
   1   6   7   87.94    6.32
  -1   6   7   84.10    6.36
   1   6   7   83.10    5.98
   1   6   7   86.56    5.93
  -1   6   7   84.06    5.93
  -1  -6   7   79.12    5.23
   1  -6   7   79.49    5.77
  -1  -6   7   83.10    5.50
  -1  -6   7   85.33    6.25
   1   6   8    1.01    1.27
   1   6  -8    3.52    1.42
   1   6   8    3.00    1.44
  -1   6   8    3.90    1.67
   1   6   8    1.82    1.52
  -1   6   8    6.97    2.19
  -1  -6   8    3.45    1.47
  -1  -6   8    3.18    1.88
  -1  -6   8    4.98    1.66
   1  -6   8    2.78    1.55
   1   6   9  228.23   11.57
   1  -6  -9  217.55   11.26
   1   6   9  244.93   11.74
   1   6   9  235.66   11.24
  -1   6   9  249.84   11.78
   1  -6   9  218.39   11.12
  -1  -6   9  219.23   11.54
   1   6  10  233.37   11.62
   1  -6 -10  247.34   11.76
   1   6  10  245.59   11.88
  -1   6  10  209.54   11.23
   1  -6  10  213.92   11.18
  -1  -6  10  233.13   11.98
  -1  -6  10  220.95   10.05
   1   6  11  287.56   13.44
   1  -6 -11  284.13   13.37
   1   6  11  267.15   13.30
  -1   6  11  294.95   13.75
  -1  -6  11  284.51   12.02
   1  -6  11  273.46   13.30
  -1  -6  11  286.37   13.87
   1   6  12    2.62    1.63
  -1   6  12    2.31    1.52
   1  -6 -12    3.71    1.71
   1   6  12    1.14    1.51
  -1  -6  12    3.02    1.47
   1  -6  12    3.26    1.50
   1  -6  12    2.82    1.69
  -1  -6  12    0.62    1.45
   1   6  13   11.56    2.50
   1  -6 -13   14.52    2.89
  -1   6  13   11.96    2.80
   1   6  13   11.82    2.58
  -1  -6  13   11.02    2.20
   1  -6  13    9.54    2.28
   1  -6  13   13.60    3.02
  -1  -6  13   15.98    3.12
   1   6  14    1.05    1.24
   1  -6 -14    1.09    1.50
   1  -6  14   -0.48    1.70
  -1   6  14   -0.62    1.36
   1   6  14    2.44    1.61
   1  -6  14    0.49    1.35
  -1  -6  14    0.41    1.23
   1  -6  14   -0.62    1.71
  -1  -6  14   -1.33    1.75
   1   6  15    3.16    1.70
   1  -6 -15    4.96    1.89
   1  -6  15    0.96    1.65
   1   6  15    5.03    2.16
  -1   6  15    5.12    2.06
   1  -6  15    0.50    1.38
  -1  -6  15    2.56    1.67
  -1  -6  15   -0.69    1.90
   1  -6 -16    8.36    2.59
  -1   6  16    7.26    2.47
   1   6  16    7.12    2.36
   1  -6  16    4.32    2.01
   1  -6  16    6.65    2.14
  -1  -6  16    9.73    2.25
  -1  -6  16    9.99    2.86
   1  -6 -17    1.69    1.76
  -1   6  17    4.05    2.11
   1  -6  17    5.78    2.16
   1   6  17    4.66    2.15
   1  -6  17    6.27    2.22
  -1  -6  17    4.12    1.79
  -1  -6  17    5.89    2.38
   1  -6 -18    9.62    2.59
   1   6  18    6.15    2.36
  -1   6  18   11.10    2.95
   1  -6  18    4.80    2.16
   1  -6  18    7.98    2.31
  -1  -6  18    8.05    2.31
  -1  -6  18    9.86    3.29
   1  -6 -19    3.98    2.22
  -1   6  19    2.13    2.14
   1   6  19    2.10    2.02
  -1  -6  19    4.66    2.51
  -1  -6  19    5.37    2.07
   1  -6  19    1.63    1.86
   1  -6  20    3.87    2.35
  -1  -6  20    4.52    2.10
  -1  -6  21   13.93    2.91
   1   7   0   35.72    4.20
   1   7   0   38.66    4.28
  -1   7   0   39.75    4.64
   1   7   1    3.25    1.63
   1   7  -1    6.31    2.10
  -1   7   1    1.79    1.92
   1   7   1    3.56    1.85
  -1   7  -1    1.78    1.56
   1   7   2   -0.55    1.37
   1   7  -2    1.03    1.14
   1   7   2   -0.51    1.53
   1   7   2   -0.44    1.23
  -1   7  -2   -0.59    1.63
  -1   7   2    2.38    1.78
   1   7   3   50.54    5.14
   1   7  -3   48.24    4.79
  -1   7   3   44.62    4.96
   1   7   3   58.88    5.17
  -1   7  -3   53.16    5.33
   1   7   3   50.46    4.58
  -1  -7   3   49.67    4.79
   1   7   4   40.40    4.48
   1   7  -4   37.37    4.15
  -1   7  -4   39.52    4.64
   1  -7   4   41.76    4.06
   1   7   4   41.37    4.17
  -1   7   4   50.10    5.24
   1   7   4   41.73    4.51
  -1  -7   4   45.85    4.63
   1   7  -5    7.32    1.91
   1   7   5    6.80    2.01
   1   7   5    3.62    1.93
  -1   7   5    5.95    2.33
   1   7   5    5.99    1.87
  -1  -7   5    6.00    1.99
   1   7   6   25.81    3.75
   1   7  -6   30.13    3.56
  -1   7   6   27.51    4.00
   1   7   6   26.33    3.50
  -1   7   6   30.99    3.66
  -1  -7   6   22.39    3.42
   1   7  -7   27.10    3.52
   1   7   7   35.18    4.31
  -1   7   7   28.76    3.67
   1   7   7   43.74    4.43
   1  -7  -7   31.32    4.06
  -1   7   7   25.23    3.92
  -1  -7   7   33.90    4.16
   1   7   8   18.59    3.27
  -1   7   8   17.67    3.09
   1   7   8   26.99    3.61
   1  -7  -8   19.88    3.47
  -1   7   8   18.13    3.43
   1  -7   8   20.14    3.16
  -1  -7   8   27.71    3.85
   1   7   9   68.42    6.27
   1  -7  -9   68.03    5.96
  -1   7   9   58.48    5.77
   1   7   9   71.16    5.93
  -1   7   9   54.00    5.25
   1  -7   9   60.84    5.48
  -1  -7   9   62.50    5.86
   1   7  10  323.64   15.46
   1   7  10  339.41   15.37
   1  -7 -10  326.27   15.22
  -1   7  10  322.19   15.08
  -1   7  10  328.32   15.49
   1  -7  10  299.24   14.66
  -1  -7  10  316.95   15.34
   1   7  11   42.57    4.68
   1   7  11   40.01    4.61
   1  -7 -11   36.10    4.50
  -1   7  11   29.93    4.03
  -1   7  11   34.17    4.69
  -1  -7  11   36.31    4.61
   1  -7  11   29.17    3.85
   1  -7  11   41.60    4.62
   1   7  12   64.45    5.78
  -1   7  12   48.31    5.25
   1   7  12   55.48    5.58
  -1   7  12   50.95    5.60
   1  -7 -12   48.51    5.26
   1  -7  12   60.92    5.28
  -1  -7  12   48.94    5.45
   1  -7  12   57.39    5.57
   1   7  13   66.40    5.78
   1  -7 -13   55.11    5.48
   1   7  13   66.18    6.05
  -1   7  13   49.26    5.30
  -1  -7  13   47.23    5.53
   1  -7  13   52.35    5.04
   1  -7  13   44.53    5.08
   1   7  14    0.59    1.64
   1  -7 -14    1.83    1.83
  -1   7  14    4.62    2.20
   1   7  14    1.32    1.65
  -1  -7  14    2.16    2.08
   1  -7  14    3.15    1.90
   1  -7  14    3.31    2.06
   1   7  15   -0.59    1.63
   1   7  15   -0.68    1.69
   1  -7  15   -1.08    2.11
   1  -7 -15    0.62    1.92
  -1   7  15    0.68    1.49
   1  -7  15   -0.53    1.66
   1  -7  15    2.06    1.98
  -1  -7  15    2.98    2.15
   1  -7 -16    3.11    2.07
   1  -7  16    2.70    1.96
   1   7  16    4.86    2.24
  -1   7  16    2.09    1.74
   1  -7  16   -0.54    1.75
   1  -7  16    2.84    2.14
  -1  -7  16    6.17    2.87
   1  -7 -17    5.62    2.21
   1  -7  17    3.23    2.15
  -1   7  17    2.86    2.06
   1  -7  17    2.21    1.90
   1  -7  17    1.47    2.13
  -1  -7  17    6.36    2.96
   1  -7 -18    3.13    2.34
   1  -7  18    3.75    2.09
   1  -7  18    5.04    2.09
   1  -7  18    3.79    2.45
   1   8   0    0.60    1.58
   1  -8   0    1.09    1.76
  -1   8   0    1.97    2.12
   1   8   1   58.98    5.66
   1   8  -1   69.16    6.02
   1   8   1   64.03    5.88
  -1   8  -1   66.38    6.27
  -1   8   1   55.55    5.96
   1  -8  -1   49.33    5.16
   1  -8   1   55.44    5.26
   1   8   2   41.22    4.87
   1   8  -2   46.60    4.94
   1  -8   2   34.72    4.22
  -1   8  -2   45.91    5.34
   1  -8  -2   46.98    4.96
  -1   8   2   48.33    5.47
   1   8  -3    1.72    1.78
   1   8   3    1.87    1.55
  -1   8   3    5.96    2.47
   1  -8  -3    1.75    1.76
  -1   8  -3    1.96    2.18
   1   8   4    1.26    1.57
   1   8  -4   -0.56    1.32
   1  -8  -4   -0.60    1.79
  -1   8   4    2.65    2.20
   1   8   5    0.63    1.75
   1   8  -5    3.86    1.84
  -1   8   5    3.31    2.27
   1  -8  -5   -0.61    1.82
  -1  -8   5    2.99    1.93
   1   8   6   12.12    2.82
  -1   8   6    5.30    2.36
   1  -8  -6   14.80    3.22
  -1  -8   6    7.33    2.61
   1   8   7   99.49    7.67
   1  -8  -7   95.15    7.48
   1   8   7   90.63    7.04
  -1   8   7   88.81    7.53
  -1  -8   7   93.12    7.29
   1   8   8   36.16    4.61
   1  -8  -8   36.80    4.62
  -1   8   8   23.29    4.05
   1   8   8   24.49    3.75
  -1  -8   8   26.31    4.05
   1   8   9    4.54    2.16
   1  -8  -9    0.64    1.93
   1   8   9    7.38    2.46
  -1   8   9    4.01    2.29
  -1  -8   9    3.30    2.33
   1   8  10  119.67    8.64
   1  -8 -10  126.77    8.84
   1   8  10  117.60    8.37
  -1   8  10   98.18    8.17
  -1  -8  10  130.07    8.99
   1   8  11    6.52    2.25
   1   8  11    9.72    2.71
   1  -8 -11    7.88    2.85
  -1   8  11    5.77    2.34
  -1   8  11    6.77    2.65
  -1  -8  11    6.96    2.66
   1   8  12    6.53    2.38
  -1   8  12    5.29    2.47
   1   8  12    5.99    2.55
   1  -8 -12    7.30    2.60
  -1   8  12    3.41    2.35
  -1  -8  12    6.46    2.75
   1   8  13   78.98    6.87
   1   8  13   79.04    6.98
  -1   8  13   75.55    6.95
  -1  -8  13   66.62    6.81
   1   8  14   -0.65    1.71
   1   9   0   -0.66    1.82
  -1   9   0   -0.71    2.13
   1   9   1   11.34    3.07
  -1   9   1   11.38    3.16
  -1   9  -1   19.14    3.80
   1  -9  -1   13.60    3.07
   1   9   2    4.72    2.45
  -1   9  -2    7.78    2.89
   1  -9  -2    9.48    2.93
  -1   9   2    4.27    2.72
   1   9   3    0.68    1.88
   1  -9  -3    2.58    2.28
  -1   9   3    0.72    2.23
   1   9   4    6.17    2.49
   1  -9  -4    0.66    2.11
  -1   9   4    1.43    2.38
  -1   9   5   12.17    3.22
   1  -9  -5    5.33    2.61
  -1   9   6    6.44    2.67
  -1   9   7  127.27    9.36
  -1   9   8   25.06    4.48
  -2   0   0  563.91   17.54
   2   0   0  534.42   17.53
   2   0   0  494.17   17.61
  -2   0   0  546.87   17.67
  -2   0   0  535.93   16.91
   2   0  -1   -0.57    0.46
  -2   0  -1    0.32    0.36
  -2   0  -1    0.14    0.41
  -2   0  -1    0.63    0.43
  -2   0   1    0.27    0.45
  -2   0   1   -0.15    0.43
   2   0   1   -0.15    0.41
   2   0   1    0.16    0.36
  -2   0   1   -0.22    0.38
   2   0  -1    0.51    0.44
  -2   0  -1   -0.10    0.37
   2   0   2 1760.03   55.88
  -2   0  -2 1877.17   56.17
  -2   0  -2 1892.04   56.09
   2   0  -2 1838.94   55.81
   2   0   2 1837.98   56.02
   2   0   2 1764.53   56.04
  -2   0   2 1810.01   55.71
  -2   0  -2 1862.60   55.43
  -2   0  -2 1857.84   55.57
  -2   0   2 1790.89   54.83
  -2   0  -2 1797.40   54.84
   2   0  -2 1829.54   55.30
  -2   0  -3    0.17    0.43
  -2   0   3    0.14    0.42
   2   0   3    0.17    0.42
   2   0   3    0.54    0.45
   2   0   3    0.51    0.40
   2   0  -3    0.15    0.35
  -2   0  -3    0.06    0.26
  -2   0  -3    0.13    0.32
  -2   0   3   -0.14    0.45
  -2   0   3    0.20    0.25
  -2   0   3    0.22    0.37
   2   0  -3    0.10    0.34
  -2   0  -3    0.12    0.44
   2   0  -4 1036.91   33.56
   2   0  -4 1068.25   32.01
  -2   0  -4 1060.47   33.52
   2   0   4 1059.80   33.43
   2   0   4 1020.27   33.49
  -2   0   4 1028.84   33.01
  -2   0   4 1065.58   33.10
  -2   0   4 1038.39   31.75
  -2   0  -4 1058.02   32.88
   2   0   4 1020.36   32.16
   2   0   4 1114.55   32.90
  -2   0  -4 1041.54   32.92
   2   0  -4 1099.52   33.21
  -2   0   4 1100.70   32.80
   2   0  -5    0.40    0.47
   2   0  -5    0.08    0.32
   2   0   5   -0.19    0.42
   2   0   5    0.84    0.58
  -2   0  -5   -0.20    0.48
  -2   0  -5   -0.20    0.52
  -2   0   5   -0.16    0.49
  -2   0   5    0.15    0.52
   2   0   5    0.57    0.39
  -2   0  -5    0.14    0.34
   2   0   5    0.09    0.41
   2   0  -5    0.16    0.45
  -2   0  -5    0.29    0.55
  -2   0   5    0.52    0.48
   2   0  -6   12.51    1.56
   2   0  -6   14.57    1.14
  -2   0  -6   13.11    1.54
   2   0   6   13.25    1.58
  -2   0   6   13.29    1.37
   2   0   6   17.06    1.46
  -2   0  -6   16.46    1.51
  -2   0  -6   14.62    1.41
   2   0  -6   13.11    1.44
  -2   0   6   13.95    1.31
  -2   0   6   12.13    1.35
  -2   0   7    0.45    0.59
   2   0  -7   -0.11    0.42
   2   0  -7    0.23    0.55
   2   0   7    0.25    0.46
  -2   0  -7   -0.24    0.49
  -2   0  -7    0.16    0.40
  -2   0   7    0.32    0.55
   2   0   7   -0.17    0.39
   2   0  -7   -0.19    0.55
  -2   0   7   -0.18    0.57
  -2   0  -7   -0.17    0.55
  -2   0   8  148.71    6.73
   2   0   8  146.95    6.66
   2   0  -8  144.43    6.83
   2   0  -8  149.66    5.84
  -2   0  -8  143.57    6.83
   2   0   8  150.94    6.97
  -2   0  -8  151.02    6.24
   2   0   8  150.71    6.22
  -2   0  -8  156.10    6.24
  -2   0   8  146.33    6.02
  -2   0   8  141.48    6.27
  -2   0   9    0.25    0.67
   2   0  -9    0.25    0.85
   2   0  -9   -0.47    0.53
   2   0  -9   -0.27    0.68
   2   0   9   -0.25    0.64
  -2   0  -9    0.57    0.67
   2   0   9    0.87    0.64
  -2   0  -9   -0.19    0.47
  -2   0   9    0.17    0.57
   2   0   9    0.58    0.53
  -2   0  -9    0.57    0.65
   2   0   9    0.41    0.48
  -2   0   9   -0.20    0.58
   2   0  -9    0.20    0.61
   2   0   9    0.16    0.50
  -2   0  10   11.36    1.73
   2   0 -10   11.04    1.69
   2   0 -10   16.00    1.58
   2   0 -10   15.29    1.95
  -2   0 -10   13.49    1.86
   2   0  10   10.26    1.70
   2   0  10   11.49    1.64
   2   0  10   10.71    1.40
  -2   0  10   12.94    1.47
   2   0  10   14.65    1.52
   2   0  10   11.51    1.47
  -2   0  10   10.61    1.48
   2   0 -10   13.27    1.59
  -2   0 -10   13.14    1.60
   2   0 -11   -1.12    0.73
   2   0 -11   -0.20    0.69
   2   0 -11   -0.32    0.75
  -2   0  11   -0.29    0.83
   2   0  11    0.33    0.62
   2   0  11   -0.29    0.64
  -2   0 -11    0.33    0.67
  -2   0  11    0.37    0.56
   2   0  11   -0.22    0.48
   2   0  11    0.55    0.67
  -2   0  11    0.93    0.80
   2   0  11    0.71    0.62
  -2   0 -11   -0.63    0.87
   2   0 -11   -0.45    0.73
   2   0  12  147.42    7.12
  -2   0  12  137.76    7.01
  -2   0 -12  140.74    6.62
   2   0 -12  146.72    6.39
   2   0  12  140.58    7.06
   2   0 -12  142.30    7.28
  -2   0 -12  132.87    7.16
   2   0  12  131.89    7.15
  -2   0  12  142.41    6.16
  -2   0 -12  133.70    6.24
   2   0  12  144.56    6.48
  -2   0  12  144.57    6.59
   2   0 -12  143.08    7.02
   2   0  12  141.27    6.10
   2   0  12  134.06    6.43
   2   0 -12  140.59    6.46
   2   0 -13   -0.63    0.79
   2   0  13    0.33    0.98
  -2   0 -13   -0.54    0.81
   2   0 -13    0.24    0.77
   2   0 -13   -0.36    0.85
  -2   0  13    0.32    1.01
  -2   0 -13    0.37    0.70
   2   0  13    1.65    0.99
   2   0  13    1.52    1.05
  -2   0  13    0.20    0.62
   2   0  13    0.75    0.66
  -2   0  13    0.26    0.69
  -2   0 -13   -0.23    0.98
   2   0  13   -0.27    0.63
   2   0 -13   -0.26    0.71
   2   0  13    0.20    0.67
   2   0  14  232.77   10.52
   2   0 -14  255.69   11.12
  -2   0  14  238.01   10.63
  -2   0 -14  241.28   10.21
   2   0 -14  243.53    9.93
   2   0  14  236.09   11.01
   2   0  14  238.28   10.58
  -2   0 -14  249.41    9.81
   2   0  14  240.49    9.92
   2   0 -14  249.65   10.68
   2   0  14  245.95   10.09
  -2   0  14  245.72   10.10
   2   0  14  246.65    9.47
   2   0 -14  236.28   10.10
   2   0 -14  248.71   10.09
  -2   0 -15    0.31    0.94
   2   0  15   -0.72    1.05
   2   0 -15    0.41    1.02
   2   0 -15   -0.28    0.91
   2   0 -15   -0.70    1.02
  -2   0  15   -0.72    0.90
   2   0  15   -0.37    1.01
   2   0  15    0.85    0.78
  -2   0  15   -0.29    0.81
   2   0  15   -0.30    0.79
  -2   0 -15   -0.25    1.07
   2   0 -15    0.32    0.95
   2   0 -15   -0.29    1.11
   2   0  16   75.06    5.18
   2   0 -16   79.08    5.50
  -2   0  16   81.58    5.42
  -2   0 -16   67.45    4.64
   2   0 -16   82.59    4.82
   2   0  16   70.38    5.05
  -2   0 -16   74.35    4.45
   2   0  16   76.37    4.63
   2   0 -16   81.25    4.86
   2   0  16   63.55    4.46
   2   0 -16   70.21    5.04
   2   0 -16   73.98    4.79
  -2   0  16   70.75    4.70
   2   0  17   -0.41    1.22
  -2   0 -17   -0.35    1.18
   2   0  17    0.40    1.15
   2   0 -17   -1.38    1.48
   2   0 -17    0.97    1.17
  -2   0  17    0.40    1.10
   2   0 -17    0.35    1.02
  -2   0 -17    2.17    1.34
   2   0 -17   -0.64    1.11
   2   0  17    0.33    1.00
   2   0 -18  516.46   20.42
  -2   0 -18  519.74   19.43
   2   0 -18  531.65   19.20
  -2   0 -18  520.10   18.60
   2   0  18  504.68   19.12
   2   0 -18  522.00   19.43
  -2   0 -19   -0.79    1.27
   2   0 -19    0.51    1.27
   2   0 -19    0.73    1.33
   2   0 -19    0.79    1.19
   2   0  19    0.74    1.06
   2   0 -20  343.17   15.35
  -2   0 -20  363.98   14.51
   2   0 -20  333.28   13.98
   2   0 -20  340.02   14.30
   2   0  20  331.55   13.99
   2   0  21    1.65    1.78
   2   0 -21    1.23    1.64
   2   0 -21    0.56    1.47
  -2   0 -21   -0.43    1.49
   2   0  21   -0.40    1.16
   2   0 -21    1.74    1.45
   2   0 -22   93.54    7.03
  -2   0 -22   92.05    6.31
   2   0 -22   84.37    6.02
   2   0 -22   91.17    6.29
   2   0  22   84.68    5.93
   2   0  22   98.79    7.19
   2   0  23    0.60    1.65
   2   0 -23    0.45    1.84
   2   0 -23    0.60    1.51
  -2   0 -23    1.90    1.68
   2   0  23    1.31    1.41
   2   0 -23    0.47    1.57
   2   0  24  156.71   10.23
   2   0 -24  159.55    9.98
  -2   0 -24  160.35    9.19
   2   0 -24  179.88    9.39
   2   0  24  153.19    8.79
   2   0  24  174.09   10.28
   2   0  25   -1.36    2.47
   2   0  25   -1.28    2.38
   2   0 -25    0.49    2.04
   2   0 -25   -1.95    2.23
  -2   0 -25   -0.52    1.97
   2   1   0    0.50    0.39
  -2  -1   0    0.15    0.38
   2  -1   0    0.17    0.37
  -2   1   0   -0.15    0.36
  -2   1   0    0.95    0.55
  -2  -1   0   -0.15    0.42
   2  -1   0    0.30    0.43
  -2   1   0    0.14    0.48
   2   1   0    0.16    0.45
   2  -1   0   -0.11    0.36
   2  -1   1   31.44    1.60
   2  -1   1   33.95    2.30
  -2   1   1   36.46    2.33
  -2   1   1   34.89    2.23
   2  -1  -1   38.57    2.44
  -2  -1  -1   34.49    2.25
  -2  -1   1   32.43    1.96
  -2   1  -1   43.21    2.47
  -2  -1   1   36.67    2.29
  -2   1  -1   36.52    2.28
   2  -1   1   30.65    2.18
  -2  -1  -1   33.12    2.20
  -2   1  -1   33.02    2.23
   2   1   1   34.45    2.12
   2   1   1   39.12    2.40
   2   1  -1   36.17    2.07
  -2   1  -1   35.27    2.06
   2  -1   1   34.17    2.01
  -2   1  -1   33.56    2.09
   2  -1  -1   36.25    2.29
   2  -1   1   33.20    2.12
  -2  -1  -1   37.38    2.35
  -2   1   1   36.55    2.23
   2  -1  -1   34.11    1.85
   2   1  -1   34.29    2.28
   2  -1   2  140.65    4.82
  -2  -1   2  129.73    5.14
   2  -1  -2  126.36    5.62
   2   1   2  123.18    5.46
  -2  -1  -2  128.82    5.54
  -2  -1  -2  134.61    5.64
  -2   1  -2  141.36    5.68
   2  -1   2  144.87    5.68
  -2   1  -2  126.44    5.58
   2  -1   2  139.11    5.75
   2  -1   2  134.98    5.67
   2   1  -2  133.98    5.21
   2   1   2  135.13    5.63
  -2   1   2  123.22    5.56
  -2   1  -2  129.45    5.55
  -2   1  -2  135.88    5.33
  -2   1   2  137.14    5.54
   2  -1  -2  136.11    5.70
  -2   1  -2  139.67    5.38
   2  -1  -2  135.19    4.89
   2   1   2  136.00    5.60
  -2   1  -2  136.81    5.50
   2  -1   2  125.08    5.26
  -2  -1  -2  137.28    5.71
   2   1  -2  134.65    5.63
  -2  -1   2  130.16    5.63
   2   1  -2  135.48    5.74
   2  -1   3  176.91    6.09
   2  -1   3  174.66    7.02
  -2  -1  -3  180.05    6.96
   2   1   3  200.39    7.07
   2  -1   3  175.27    6.88
  -2  -1   3  176.82    6.38
  -2   1   3  166.41    6.85
   2  -1   3  160.11    6.83
  -2   1  -3  177.88    6.94
   2   1   3  195.97    7.16
   2   1  -3  160.72    6.33
  -2   1  -3  177.03    6.90
   2  -1  -3  177.87    5.93
  -2   1  -3  178.88    6.67
   2  -1  -3  168.24    6.95
  -2   1  -3  173.53    6.45
   2   1   3  160.15    6.82
  -2  -1  -3  175.50    6.95
  -2   1   3  167.43    6.78
  -2   1  -3  168.44    6.64
   2  -1   3  158.28    6.54
   2  -1   3  161.24    6.55
   2   1  -3  167.43    6.97
   2   1  -3  171.10    6.84
  -2  -1   3  166.11    6.93
  -2   1  -4   73.99    3.28
  -2  -1   4   66.65    2.96
   2   1  -4   61.24    3.60
   2  -1  -4   74.06    3.85
   2  -1   4   73.03    3.13
   2   1   4   70.82    3.77
  -2   1  -4   69.85    3.72
   2  -1   4   70.89    3.73
   2  -1   4   70.56    3.76
  -2  -1  -4   67.47    3.67
   2  -1   4   67.99    3.62
  -2   1   4   69.55    3.73
  -2  -1   4   69.27    3.21
   2   1   4   63.43    3.56
  -2   1  -4   70.61    3.24
  -2   1   4   72.95    3.67
  -2   1  -4   75.76    3.54
  -2   1  -4   75.68    3.09
   2  -1  -4   72.93    2.74
   2   1   4   69.84    3.72
  -2   1  -4   71.75    3.54
  -2  -1  -4   66.90    3.67
   2  -1  -4   66.27    3.67
   2  -1   4   71.53    3.49
   2  -1   4   71.96    3.55
   2   1  -4   65.03    3.70
   2   1  -4   67.40    3.58
  -2   1   4   75.09    2.70
  -2  -1   4   67.25    3.68
  -2  -1   5   63.78    2.93
  -2   1  -5   64.34    3.23
  -2  -1  -5   65.22    3.67
   2  -1  -5   64.41    3.67
  -2   1  -5   67.22    3.69
   2   1  -5   61.06    3.58
   2  -1   5   63.12    3.06
   2  -1   5   61.99    3.62
   2  -1   5   63.41    3.66
   2   1   5   70.92    3.80
  -2  -1   5   66.70    3.15
  -2   1  -5   69.54    3.73
   2   1   5   70.49    3.69
  -2  -1  -5   64.64    3.63
   2  -1   5   62.85    3.55
   2  -1  -5   73.04    2.53
   2  -1  -5   70.61    3.73
  -2   1   5   66.49    3.55
  -2   1  -5   63.31    3.03
  -2   1  -5   66.95    2.96
   2   1   5   66.67    3.69
   2  -1   5   62.75    3.43
  -2   1  -5   73.69    3.60
   2  -1   5   63.70    3.37
  -2  -1  -5   66.73    3.68
   2   1  -5   69.79    3.24
   2   1  -5   61.74    3.67
   2  -1  -5   66.10    3.14
  -2   1   5   68.22    2.71
  -2  -1   5   68.06    3.71
  -2  -1   5   69.95    3.75
  -2   1  -6    7.47    1.09
  -2  -1   6    8.49    0.93
   2   1  -6    6.21    1.15
   2  -1  -6    8.41    1.27
   2   1   6    7.07    1.18
  -2  -1   6    7.12    0.94
  -2  -1  -6   10.62    1.40
  -2   1  -6    7.33    1.15
   2  -1   6    7.53    1.18
  -2   1   6    9.27    1.27
   2   1   6    5.72    1.04
   2  -1   6    7.78    1.18
  -2   1  -6    6.38    0.84
   2  -1  -6    8.09    1.22
  -2  -1  -6    7.88    1.18
  -2   1  -6    7.68    1.20
  -2   1  -6    9.67    0.92
   2  -1  -6    8.56    0.55
  -2  -1   6    7.59    1.24
   2  -1   6    8.62    1.16
   2   1   6    8.13    0.89
   2  -1  -6    7.26    0.95
   2   1  -6    7.86    1.04
   2   1  -6    6.66    1.18
  -2  -1   6    8.87    1.21
  -2   1  -7   11.52    1.34
  -2  -1   7    8.67    1.00
   2   1  -7   10.27    1.43
   2  -1  -7    9.36    1.38
   2  -1   7    9.44    1.43
   2   1   7   11.39    1.51
  -2  -1  -7   10.50    1.42
  -2   1  -7   11.06    1.48
   2   1   7   10.76    1.37
  -2   1  -7   10.63    0.98
   2  -1   7    8.78    0.88
   2  -1  -7    8.47    1.30
   2  -1   7    7.97    1.23
  -2   1   7   11.62    1.41
  -2  -1  -7   12.13    1.52
  -2   1  -7    8.92    0.95
  -2   1  -7    7.62    1.24
   2  -1  -7   10.75    1.14
   2  -1   7   11.70    1.35
   2   1   7    7.59    0.94
   2   1  -7    8.89    1.19
  -2  -1   7    8.47    1.38
  -2  -1   7    9.23    1.34
   2   1  -7    9.02    1.36
   2   1  -8 1209.04   37.91
   2  -1  -8 1172.62   37.83
   2  -1   8 1211.30   37.93
   2   1  -8 1213.66   38.02
   2  -1  -8 1164.24   38.08
  -2  -1   8 1171.70   37.86
  -2   1   8 1252.26   38.08
  -2  -1   8 1164.96   36.70
  -2   1  -8 1151.12   37.38
   2   1   8 1185.52   38.14
   2  -1   8 1175.75   38.13
  -2  -1  -8 1264.09   38.24
  -2   1  -8 1231.31   38.18
  -2   1  -8 1182.78   37.53
   2  -1   8 1213.77   36.47
   2  -1  -8 1147.29   37.64
   2  -1   8 1157.42   37.48
  -2   1  -8 1152.83   36.26
  -2  -1   8 1156.39   36.96
   2  -1   8 1172.37   37.36
   2   1   8 1189.73   37.89
  -2  -1  -8 1177.02   37.76
  -2   1  -8 1156.43   36.50
  -2   1   8 1173.24   37.50
   2   1  -8 1180.43   37.25
   2   1   8 1181.65   36.76
   2   1   8 1212.06   36.27
  -2  -1   8 1146.33   37.76
  -2   1   8 1201.85   36.95
   2  -1  -9  102.16    5.22
   2   1  -9   96.99    5.11
   2   1  -9   98.82    5.30
   2  -1  -9  105.98    5.44
  -2  -1   9   97.45    5.14
  -2   1   9  102.34    5.24
   2   1   9   96.82    5.14
   2  -1   9   95.89    5.11
  -2   1  -9   95.97    4.89
  -2   1  -9   95.50    5.26
   2   1   9  102.36    5.44
   2  -1   9   98.73    5.38
  -2  -1  -9   99.93    5.37
   2  -1   9   99.24    4.90
  -2   1   9  101.33    4.91
  -2   1  -9   97.47    4.90
  -2  -1   9   98.17    4.49
   2  -1   9  100.48    4.19
  -2   1  -9   97.26    3.87
   2  -1  -9   99.86    5.01
   2   1   9   88.73    4.95
  -2  -1  -9   91.76    4.97
   2   1   9   90.82    4.32
   2   1   9  104.62    4.04
   2   1  -9  101.72    4.81
  -2  -1   9   92.61    5.06
   2   1  -9   93.11    4.89
  -2   1   9  104.08    4.55
   2   1 -10  316.27   12.03
   2   1  10  331.17   12.72
   2   1 -10  333.18   12.95
   2  -1 -10  318.95   12.85
   2  -1  10  323.12   12.63
  -2  -1  10  321.49   12.62
  -2   1  10  345.16   12.81
  -2   1 -10  327.70   12.37
   2   1  10  335.90   13.06
  -2   1 -10  333.75   12.97
  -2  -1 -10  330.99   12.98
   2  -1  10  332.36   13.07
  -2  -1  10  329.29   10.77
  -2   1 -10  321.01   12.24
  -2   1 -10  323.12   10.80
   2  -1 -10  337.75   12.48
  -2  -1  10  328.32   11.62
   2   1  10  325.64   12.56
   2  -1  10  320.80   12.24
  -2   1  10  350.29   12.31
   2  -1  10  342.96   11.43
  -2  -1 -10  318.89   12.49
   2   1 -10  322.72   12.10
   2  -1  10  344.71   12.29
   2   1  10  327.72   11.70
   2   1  10  339.23   11.14
   2  -1 -10  337.84   12.69
   2   1 -10  325.85   12.42
  -2   1  10  340.14   11.82
  -2  -1  10  329.91   12.66
   2   1 -10  341.71   12.72
   2  -1  11   97.78    5.49
   2   1  11  112.43    5.85
   2   1 -11  101.56    5.75
   2  -1 -11   97.60    5.69
   2  -1 -11  111.03    4.58
  -2   1  11   97.20    5.51
   2   1 -11   95.12    5.06
  -2   1 -11  116.39    5.61
  -2  -1  11  102.73    5.59
   2   1  11  102.60    5.59
  -2   1 -11  109.25    5.95
   2  -1  11  102.14    5.83
  -2  -1 -11   97.45    5.74
   2   1  11  114.29    6.06
   2  -1  11  116.08    5.49
  -2   1  11  113.49    5.30
  -2  -1  11  101.14    4.64
  -2   1 -11   99.38    5.24
   2  -1 -11   97.78    5.23
  -2  -1  11  101.74    3.98
   2  -1  11  105.39    4.59
   2   1  11  110.61    5.63
  -2   1 -11   99.96    3.92
  -2  -1 -11  100.95    5.00
   2   1 -11   98.96    5.48
   2  -1  11  108.69    5.61
   2   1  11  104.78    4.34
   2  -1  11   95.42    5.06
   2   1  11  102.36    4.84
   2   1 -11  108.02    5.28
  -2  -1  11  105.17    5.55
  -2   1  11  112.93    5.02
   2   1 -11  101.66    5.41
   2  -1 -11  105.48    5.62
   2   1 -12   37.16    2.99
   2  -1  12   40.46    3.33
  -2   1  12   43.44    3.38
   2   1 -12   39.90    3.46
   2  -1 -12   36.23    3.31
  -2  -1  12   48.90    3.60
   2   1  12   44.00    3.46
   2  -1  12   41.21    3.32
  -2   1 -12   42.47    3.25
   2   1  12   41.68    3.35
  -2   1 -12   42.20    3.50
   2  -1  12   36.50    3.32
   2   1  12   42.37    3.55
  -2  -1 -12   36.48    3.31
  -2   1 -12   41.66    3.12
  -2  -1  12   39.86    2.52
  -2  -1  12   33.86    1.92
   2  -1 -12   43.58    3.13
  -2   1  12   47.33    3.13
  -2  -1 -12   36.71    2.75
   2  -1  12   38.02    2.48
   2   1  12   39.35    3.15
   2  -1  12   42.31    3.12
   2  -1 -12   34.92    3.11
   2  -1  12   41.68    3.27
   2   1 -12   42.73    3.12
   2  -1  12   40.28    3.00
   2   1  12   43.03    2.83
   2  -1 -12   40.98    3.00
  -2  -1  12   44.46    3.40
   2   1  12   42.36    2.36
  -2   1  12   38.89    2.78
   2   1 -12   45.55    3.35
   2   1 -12   39.32    3.29
   2  -1  13  176.60    8.20
   2   1  13  176.58    8.17
   2   1  13  170.79    8.12
   2   1 -13  171.54    8.36
   2  -1 -13  171.31    8.33
  -2  -1  13  171.78    8.09
  -2   1  13  173.74    8.13
   2  -1  13  175.66    8.16
  -2   1 -13  154.24    7.66
   2   1 -13  160.04    7.52
   2   1  13  172.04    8.47
   2  -1  13  152.18    8.17
   2  -1  13  168.17    7.57
  -2  -1 -13  162.06    7.15
  -2   1 -13  171.62    7.64
   2  -1  13  170.17    6.85
   2  -1 -13  168.91    7.57
   2   1  13  156.84    7.73
   2   1 -13  174.49    7.65
   2   1  13  166.25    7.18
   2  -1  13  166.92    7.45
   2  -1 -13  180.70    8.13
  -2  -1  13  166.10    7.85
  -2   1  13  160.26    7.13
   2   1 -13  162.47    7.81
   2  -1  13  148.86    7.65
   2   1 -13  170.23    7.97
   2  -1 -13  168.97    7.48
   2   1  14  230.14   10.39
   2   1  14  232.33    9.52
   2   1 -14  237.66   10.07
   2  -1  14  233.16   10.48
   2   1 -14  242.74   10.89
   2  -1 -14  239.05   10.78
  -2  -1  14  256.14   10.69
  -2   1  14  227.52   10.37
  -2   1 -14  248.23   10.45
   2  -1  14  228.24   10.84
   2  -1  14  254.70   10.68
   2   1  14  249.18   11.07
   2   1  14  232.58   10.42
  -2   1 -14  230.91    9.89
   2  -1 -14  223.38    9.66
   2   1  14  229.43   10.23
  -2  -1 -14  241.81    9.55
   2  -1  14  234.17    9.74
  -2  -1  14  235.46   10.26
  -2   1  14  238.42    9.57
   2   1 -14  260.05   10.59
   2   1 -14  237.88    9.97
   2  -1  14  240.69   10.35
   2   1 -14  237.59   10.37
   2  -1 -14  245.03   10.44
   2  -1 -14  258.39   10.03
   2   1  14  232.01    9.48
   2   1 -15    3.50    1.41
   2  -1 -15    5.96    1.61
   2  -1  15    4.75    1.47
   2   1  15    5.04    1.48
   2   1 -15    2.52    1.29
   2   1 -15    5.72    1.60
   2  -1 -15    5.31    1.57
  -2  -1  15    5.79    1.60
  -2   1  15    7.59    1.74
  -2   1 -15    6.49    1.69
   2  -1  15    4.33    1.45
   2  -1  15    6.26    1.48
   2   1  15    9.48    2.00
   2   1  15    4.40    1.37
  -2   1 -15    8.51    1.66
   2  -1 -15    5.76    1.36
   2   1  15    4.82    1.38
   2   1 -15    4.91    1.47
  -2  -1  15    4.04    1.35
   2  -1  15    3.80    1.42
   2   1  15    6.21    1.34
   2  -1 -15    5.71    1.45
   2   1 -15    5.45    1.48
  -2  -1 -15    5.75    1.40
   2  -1  15    7.08    1.50
   2   1 -16  174.04    8.35
   2  -1  16  172.88    8.77
   2   1  16  185.51    8.92
   2   1 -16  161.90    8.89
   2  -1 -16  187.03    9.29
  -2  -1  16  175.81    8.78
  -2   1  16  169.76    8.74
   2  -1 -16  188.49    8.11
  -2   1 -16  178.48    8.66
   2  -1  16  175.06    8.78
   2   1  16  186.07    8.98
  -2  -1 -16  172.20    7.72
  -2   1 -16  177.27    8.23
   2  -1 -16  176.14    8.03
   2   1  16  177.86    8.59
   2   1  16  183.07    8.00
   2   1 -16  172.67    8.69
  -2  -1  16  192.17    8.81
   2   1 -16  174.98    8.32
   2  -1  16  152.78    8.23
   2  -1 -16  180.83    8.21
   2  -1  16  176.37    8.00
   2   1 -16  188.22    8.86
   2  -1 -16  185.46    8.83
   2   1 -17   56.09    4.23
   2   1 -17   40.29    4.20
   2  -1 -17   40.29    4.14
  -2  -1  17   44.69    4.20
  -2   1  17   55.33    4.46
   2  -1 -17   54.36    3.90
  -2   1 -17   61.21    4.50
  -2   1 -17   45.13    3.74
   2   1  17   57.90    4.34
  -2  -1 -17   50.66    3.59
  -2  -1  17   48.44    4.12
   2   1  17   52.50    3.76
   2   1 -17   47.02    4.11
   2  -1 -17   57.11    4.00
   2  -1  17   46.98    4.01
   2  -1 -17   47.31    3.80
   2   1 -18   50.05    4.25
   2  -1 -18   50.63    4.67
   2   1 -18   48.72    4.59
   2  -1 -18   58.28    4.14
  -2   1 -18   65.84    4.77
   2   1  18   56.01    4.43
  -2   1 -18   50.12    4.09
   2  -1  18   55.01    4.41
  -2  -1  18   55.80    4.50
   2   1 -18   52.78    4.47
   2  -1 -18   58.18    4.23
   2   1  18   56.77    4.04
   2  -1 -19    2.39    1.51
   2   1 -19    3.04    1.64
   2   1 -19    0.40    1.43
   2  -1 -19    3.55    1.69
  -2   1 -19    0.86    1.51
   2  -1 -19    3.27    1.48
   2  -1  19    3.69    1.53
   2   1  19    3.99    1.47
   2   1 -19    4.33    1.53
   2   1 -20  565.23   20.74
   2   1 -20  529.16   21.43
  -2  -1 -20  555.03   20.37
   2  -1 -20  562.35   20.00
   2  -1 -20  523.09   21.37
  -2   1 -20  555.05   20.81
   2   1 -20  511.13   20.58
   2  -1  20  500.80   20.22
   2  -1 -20  554.25   20.17
   2   1  20  537.28   21.46
   2   1  20  524.98   19.71
   2   1 -21   52.95    4.67
  -2  -1 -21   47.87    4.34
   2   1 -21   40.01    4.65
   2  -1 -21   39.99    4.67
   2  -1 -21   49.27    4.22
  -2   1 -21   50.27    4.66
   2  -1  21   50.76    4.48
   2   1 -21   41.67    4.33
   2  -1 -21   43.67    4.08
   2  -1  21   53.38    5.03
   2   1  21   53.18    5.05
   2  -1  22   -0.58    1.36
   2   1  22    0.57    1.58
  -2   1 -22    0.49    1.73
  -2  -1 -22   -0.44    1.59
   2   1 -22    0.58    2.16
   2  -1 -22   -1.74    2.10
   2  -1 -22    0.40    1.57
   2   1 -22    0.47    1.92
   2  -1  22   -1.83    1.57
   2   1 -22   -0.49    1.48
   2  -1  23   23.46    3.73
   2   1  23   17.82    3.44
   2   1  23   21.30    3.46
  -2   1 -23   18.91    3.31
  -2  -1 -23   21.10    3.22
   2   1 -23   20.48    3.55
   2  -1 -23   18.66    3.48
   2  -1  23   19.82    3.32
   2  -1 -23   16.03    2.77
   2   1 -23   17.68    3.08
   2  -1  23   16.03    2.91
   2   1 -23   13.82    2.81
   2   1  24   79.16    6.97
   2  -1  24   84.78    7.22
  -2   1 -24   85.98    6.58
   2  -1 -24   80.62    6.93
  -2  -1 -24   95.18    6.58
   2  -1 -24   75.99    5.87
   2   1 -24   87.57    7.10
   2   1 -24   88.02    6.59
   2   1 -24   63.04    5.92
   2  -1  24   92.73    7.17
   2   1  24   89.50    7.04
   2  -1  24   80.19    6.13
   2  -1  25    4.07    2.53
   2   1  25    4.09    2.20
  -2   1 -25   -0.55    2.05
   2   1 -25    3.24    2.02
   2  -1 -25    3.24    2.16
  -2  -1 -25    2.99    2.15
   2  -1  25    6.43    2.45
   2   1  25    5.06    2.11
   2   1 -25    2.65    2.03
   2  -1  25    3.51    2.01
   2   1 -25    6.55    2.61
   2  -1  26    6.19    2.24
  -2   2   0 1131.95   34.72
   2   2   0 1103.42   34.37
  -2   2   0 1161.43   35.19
  -2  -2   0 1124.23   34.83
   2  -2   0 1158.22   35.19
  -2   2   0 1138.73   34.78
  -2  -2   0 1137.82   34.78
  -2  -2   0 1126.69   35.30
  -2   2   0 1160.01   35.16
   2  -2   0 1038.87   34.95
  -2  -2   0 1111.83   34.28
   2   2   0 1123.58   35.16
   2   2   0 1067.78   33.48
   2   2   0 1093.01   34.16
   2   2   0 1089.56   35.48
  -2   2  -1  319.49   11.11
  -2  -2  -1  321.11   11.15
  -2  -2  -1  320.82   11.18
   2  -2   1  306.58   11.47
   2   2  -1  317.51   10.61
   2  -2  -1  310.73   11.57
  -2  -2   1  323.89   11.16
   2  -2   1  315.75   11.18
  -2   2  -1  334.01   11.51
   2   2   1  328.84   11.21
  -2   2   1  339.59   11.20
  -2   2   1  333.50   11.55
  -2   2  -1  329.31   11.20
   2  -2  -1  288.10   11.29
   2  -2   1  306.24   11.30
   2   2   1  321.26   11.67
  -2  -2   1  326.23   11.59
  -2   2  -1  318.87   11.35
  -2  -2  -1  314.79   11.63
  -2  -2  -1  313.66   10.55
  -2   2  -1  317.72   11.86
  -2   2   1  311.62   11.48
   2   2  -1  305.45   10.15
   2   2  -1  318.81   10.77
   2   2   1  310.59   10.39
   2   2  -1  328.00   11.88
   2   2  -1  308.14   11.63
   2   2   1  309.03   11.78
  -2   2  -2  323.61   11.10
   2  -2   2  296.67   10.79
   2   2   2  332.16   10.94
  -2   2  -2  299.11   10.77
  -2   2  -2  313.03   10.89
  -2  -2  -2  311.29   10.87
   2   2  -2  302.92   10.09
  -2  -2  -2  318.35   10.85
  -2   2   2  306.77   11.12
   2  -2   2  308.01   11.11
  -2   2  -2  289.15   11.32
  -2   2  -2  308.53   10.88
   2   2   2  288.11   11.21
  -2   2   2  317.32   11.24
   2  -2   2  281.15   10.73
   2  -2  -2  301.51   11.18
  -2  -2   2  305.33   11.06
   2  -2   2  300.16   10.94
  -2  -2  -2  307.69   11.33
   2   2  -2  304.17    9.98
   2   2  -2  309.93   10.52
   2   2   2  292.56    9.77
   2   2  -2  275.81   11.17
   2   2  -2  305.07   11.45
  -2  -2   2  289.89   11.41
  -2  -2   3   81.88    3.55
   2  -2   3   99.99    4.39
   2   2  -3   83.99    3.57
  -2  -2  -3   94.86    4.36
   2  -2   3   88.16    4.43
   2   2   3   91.22    4.37
  -2   2  -3   93.28    4.34
  -2   2  -3  100.11    4.58
  -2   2   3   91.11    4.55
   2   2   3   90.77    4.26
   2  -2   3   97.77    4.45
   2  -2   3   83.84    4.34
  -2  -2   3   92.76    4.45
   2  -2  -3   91.64    4.64
  -2   2  -3   90.99    4.74
   2  -2   3   92.57    4.22
  -2  -2  -3   95.91    4.75
   2   2   3   95.98    3.58
   2   2   3   95.12    4.80
  -2   2  -3   88.15    4.20
   2  -2   3   91.89    4.70
  -2   2   3   88.24    4.55
   2   2  -3   90.50    3.76
   2   2  -3   87.73    4.16
   2   2  -3   97.91    4.85
   2   2   3   90.13    3.27
   2   2  -3   90.96    4.73
  -2  -2   3   95.59    4.92
   2  -2   4  126.92    5.20
  -2  -2  -4  128.54    5.51
   2   2  -4  115.00    5.40
   2  -2  -4  125.90    5.56
  -2   2  -4  123.15    5.44
   2  -2   4  124.54    5.52
  -2  -2  -4  126.88    5.47
  -2   2   4  126.72    5.76
  -2   2  -4  116.37    5.43
  -2  -2   4  123.22    4.56
  -2   2  -4  127.35    5.49
   2   2   4  123.49    5.40
   2  -2   4  120.46    5.35
   2  -2   4  124.96    5.60
   2   2   4  136.94    5.69
   2  -2   4  116.73    5.08
   2  -2   4  115.26    5.50
  -2   2  -4  121.61    5.20
  -2   2   4  121.37    5.72
   2  -2  -4  122.77    5.75
  -2   2  -4  123.30    5.82
   2   2   4  121.68    5.89
   2   2   4  121.26    4.54
  -2  -2  -4  125.04    5.85
   2  -2   4  132.71    5.91
   2   2  -4  117.32    4.85
   2   2  -4  118.18    5.81
   2   2   4  124.74    4.06
   2   2  -4  125.68    5.40
   2   2  -4  109.12    5.66
  -2  -2   4  113.84    5.82
  -2  -2   4  128.79    5.87
  -2   2  -5   86.66    4.28
   2  -2   5   77.19    3.84
  -2  -2  -5   88.20    4.32
   2   2  -5   81.62    4.20
   2  -2  -5   85.55    4.26
  -2  -2   5   82.67    3.31
   2  -2   5   83.82    4.18
   2   2   5   81.99    4.25
   2   2   5   79.61    4.10
  -2   2  -5   73.92    4.05
  -2  -2  -5   86.37    4.23
   2  -2   5   74.44    4.10
   2  -2   5   75.31    4.12
  -2   2  -5   81.09    3.77
   2  -2   5   85.47    4.34
  -2   2   5   85.55    4.43
   2  -2  -5   74.53    4.33
   2  -2   5   75.11    3.66
  -2   2  -5   82.14    3.05
   2   2   5   73.30    4.37
  -2   2  -5   86.94    4.53
   2  -2   5   81.35    4.44
  -2  -2  -5   83.03    4.50
   2   2  -5   85.59    3.79
   2   2  -5   80.04    4.55
   2   2   5   78.91    2.83
   2   2  -5   80.05    4.11
  -2  -2   5   81.35    4.65
  -2  -2   5   81.00    4.47
   2  -2  -5   75.12    3.19
   2   2  -6  333.09   12.77
   2   2  -6  377.30   13.50
   2  -2  -6  386.20   13.59
   2  -2   6  363.60   12.97
   2   2   6  394.43   13.71
  -2  -2  -6  382.42   13.56
   2  -2   6  387.74   13.60
  -2  -2   6  374.22   12.26
   2  -2   6  380.62   13.65
  -2   2  -6  405.07   13.65
  -2   2  -6  383.00   12.70
   2  -2  -6  352.47   13.64
  -2   2  -6  375.77   11.81
   2  -2   6  385.33   13.62
  -2   2   6  392.45   13.78
   2   2   6  360.83   13.87
   2  -2   6  368.59   13.74
  -2  -2  -6  371.74   13.91
   2   2  -6  378.13   14.06
   2   2  -6  381.69   12.94
   2  -2  -6  391.79   12.17
   2   2  -6  362.45   13.40
  -2  -2   6  367.22   13.83
  -2  -2   6  353.51   13.91
   2   2   6  376.63   11.84
   2   2   7  128.60    5.88
   2   2  -7  116.39    5.10
  -2  -2   7  121.27    5.25
   2   2  -7  123.22    5.78
   2  -2  -7  113.49    5.66
   2  -2   7  122.22    5.32
   2  -2   7  111.27    5.70
   2   2   7  130.62    5.97
  -2  -2   7  124.24    4.73
  -2   2  -7  120.74    5.75
   2  -2   7  120.79    5.73
  -2  -2  -7  135.43    6.01
   2  -2  -7  121.67    5.91
   2  -2   7  114.96    5.65
  -2   2   7  112.96    5.70
  -2   2  -7  115.70    4.81
   2  -2   7  113.24    5.77
   2   2   7  120.30    6.04
  -2   2  -7  119.33    4.12
  -2  -2  -7  120.87    6.03
   2   2  -7  123.71    5.35
   2   2   7  115.47    4.38
   2   2  -7  122.55    5.73
  -2  -2   7  113.71    5.87
  -2  -2   7  131.21    6.32
  -2  -2   8  619.22   20.56
   2   2  -8  655.55   21.30
   2   2   8  577.00   21.18
   2  -2  -8  634.85   21.22
   2  -2  -8  647.82   21.47
   2   2  -8  586.76   20.19
   2  -2  -8  648.07   20.95
   2   2  -8  664.23   21.40
  -2  -2   8  610.25   21.15
  -2   2   8  607.80   21.22
   2  -2   8  626.81   20.70
  -2  -2   8  626.89   19.99
   2  -2   8  651.07   21.44
  -2   2  -8  642.73   21.46
   2  -2   8  643.47   21.62
  -2  -2  -8  656.93   21.50
   2   2   8  619.25   21.54
   2   2   8  630.21   21.80
   2  -2   8  616.40   21.22
  -2   2  -8  599.06   19.85
   2  -2   8  608.14   21.45
  -2  -2  -8  624.54   21.67
   2  -2  -8  598.34   21.42
   2   2  -8  633.88   20.80
   2   2   8  631.85   19.70
   2   2  -8  624.80   21.31
  -2  -2   8  642.96   21.69
  -2  -2   8  605.91   21.77
   2   2   9   55.31    3.60
  -2  -2   9   51.81    3.51
   2   2  -9   51.05    2.80
   2  -2   9   56.88    3.65
   2   2  -9   51.13    3.59
   2  -2  -9   55.81    3.68
   2  -2  -9   56.93    3.30
  -2   2   9   53.96    3.59
   2  -2   9   53.01    3.26
  -2  -2   9   56.89    3.26
  -2  -2  -9   56.65    3.77
   2  -2   9   49.35    3.63
   2  -2   9   49.15    3.43
  -2   2  -9   53.93    3.70
   2   2   9   58.51    3.83
   2  -2  -9   63.47    3.90
  -2   2  -9   52.27    2.55
   2  -2   9   60.04    3.87
   2  -2   9   50.72    3.47
   2   2   9   52.58    3.77
  -2  -2  -9   62.52    3.99
   2  -2  -9   56.40    3.60
   2   2   9   52.95    2.68
  -2  -2   9   43.62    3.44
  -2  -2   9   50.53    3.81
   2   2  -9   60.47    3.81
   2   2  -9   53.29    3.53
   2   2  -9   57.21    3.43
   2   2  10  105.16    5.50
   2   2 -10  100.31    4.40
   2   2 -10  104.77    5.63
   2  -2 -10  110.81    5.75
   2  -2 -10  101.75    4.95
  -2  -2  10   96.16    5.39
  -2   2  10  115.43    5.73
   2  -2  10  103.97    5.09
   2   2  10  110.79    5.63
   2  -2  10  115.98    5.72
  -2  -2  10  115.75    5.11
   2   2  10  112.94    5.91
   2  -2  10  103.14    5.77
  -2   2 -10  102.05    5.66
  -2  -2 -10  115.53    5.89
   2  -2  10  107.07    5.52
  -2   2 -10  102.10    4.04
   2  -2 -10   97.50    5.43
   2  -2  10   99.82    5.62
   2   2  10   99.94    5.78
  -2  -2 -10   97.92    5.61
   2   2 -10  119.09    5.71
   2  -2  10   99.28    5.42
   2   2 -10  120.41    5.50
   2  -2 -10  111.52    5.61
   2   2 -10  104.97    5.63
  -2  -2  10  100.28    5.72
   2   2  10  100.94    4.49
   2   2  11   85.08    4.90
   2   2  11   87.02    4.87
   2   2 -11   74.57    3.54
   2   2  11   88.96    5.05
  -2   2 -11   90.57    5.11
   2   2 -11   86.90    5.12
   2  -2 -11   88.23    5.13
   2  -2 -11   81.33    4.26
   2  -2  11   91.51    5.09
  -2  -2  11   80.66    4.83
  -2   2  11   87.37    4.98
   2  -2  11   80.04    4.81
  -2  -2  11   85.86    4.35
  -2   2 -11   82.85    5.04
   2   2  11   90.09    5.28
   2  -2  11   73.96    4.92
  -2  -2 -11   82.86    5.08
   2  -2  11   82.70    4.76
   2  -2 -11   83.48    4.82
   2  -2  11   86.93    5.06
   2   2  11   88.68    5.28
   2  -2  11   81.05    4.77
   2   2 -11   83.70    4.88
   2  -2 -11   83.92    4.89
   2   2  11   76.56    3.88
   2   2 -11   93.17    5.21
  -2  -2  11   61.60    4.56
  -2   2  11   90.89    3.93
   2   2 -11   84.22    4.66
  -2  -2  12    5.46    1.34
  -2   2  12    2.14    1.05
  -2   2 -12    3.52    1.31
   2   2 -12    5.27    1.36
  -2  -2  12    5.55    1.20
   2  -2  12    2.19    1.08
   2   2  12    5.19    1.30
   2   2  12    4.42    1.18
   2   2 -12    4.34    1.25
   2  -2 -12    4.35    1.31
   2  -2 -12    2.62    0.83
   2  -2 -12    5.85    1.49
  -2   2 -12    4.54    1.30
  -2  -2 -12    3.83    1.27
   2  -2  12    3.75    1.20
   2  -2  12    2.17    1.05
   2   2  12    4.31    1.18
   2   2  12    4.26    1.26
   2  -2  12    4.76    1.38
   2   2  12    3.56    1.15
   2  -2 -12    2.31    1.13
   2  -2  12    1.12    0.90
  -2  -2  12    5.90    1.50
   2  -2  12    1.72    1.07
   2   2 -12    3.79    1.20
   2   2  12    2.78    0.85
   2  -2  12    2.60    1.08
   2   2 -12    4.31    1.27
  -2   2  13   13.89    2.12
  -2   2 -13   14.33    2.18
   2   2 -13   21.11    2.36
   2   2  13   19.21    2.19
  -2  -2  13   18.40    2.03
   2  -2  13   15.92    2.30
   2   2  13   15.85    2.23
   2   2 -13   11.44    1.88
   2  -2 -13   21.15    2.40
  -2  -2  13   16.40    2.28
   2   2  13   18.63    2.39
   2  -2  13   17.93    2.37
   2   2  13   14.77    2.15
   2  -2  13   26.19    2.82
   2  -2  13   13.20    2.13
   2   2  13   17.87    2.37
   2  -2 -13   16.97    2.11
   2   2  13   16.20    1.70
   2  -2 -13   19.91    2.33
   2  -2  13   17.64    2.20
  -2  -2  13   17.21    2.26
   2   2 -13   15.59    2.10
   2  -2  13   12.87    1.98
   2  -2  13   18.61    2.45
   2   2 -13   14.10    2.19
   2   2  14  129.56    6.33
  -2   2 -14  123.69    6.81
  -2  -2  14  124.24    6.66
   2  -2  14  124.09    6.76
   2  -2 -14  131.45    7.05
   2   2  14  119.71    6.58
   2   2 -14  114.11    6.67
  -2   2  14  126.56    6.73
   2   2  14  130.99    6.81
   2  -2  14  114.30    6.50
   2  -2  14  114.95    6.93
   2   2  14  124.33    7.01
   2  -2  14  127.81    6.37
   2   2  14  124.09    6.91
   2  -2 -14  117.10    6.25
   2  -2  14  109.66    6.18
   2  -2  14  120.03    6.78
   2   2 -14  114.59    6.29
   2  -2 -14  123.29    6.19
  -2  -2  14  124.27    6.83
   2   2 -14  116.52    6.73
   2   2 -14  132.63    6.73
   2  -2 -14  117.98    6.47
   2  -2 -15    0.35    1.00
   2  -2  15   -0.37    1.23
   2   2  15    1.44    1.12
   2   2  15    0.29    0.69
   2   2 -15   -0.81    1.17
   2  -2 -15    0.40    0.95
  -2   2 -15   -0.77    1.36
  -2  -2  15    0.36    1.04
  -2   2  15   -0.36    0.85
   2   2 -15   -0.35    1.00
   2  -2  15    1.11    1.15
   2   2  15    0.86    0.94
   2  -2  15   -0.43    1.08
   2   2  15    1.46    1.17
   2   2  15    0.41    0.89
   2  -2 -15   -0.63    0.91
  -2  -2  15   -1.50    1.25
   2   2 -15   -0.65    1.08
   2  -2  15   -0.39    1.07
   2  -2  15    0.62    0.93
   2  -2 -15    0.29    1.02
   2  -2  15   -0.32    1.02
   2   2 -15   -1.18    1.09
   2   2  16  178.21    8.91
   2  -2  16  185.37    9.03
   2  -2  16  207.19    9.35
   2   2  16  174.03    8.82
   2   2 -16  191.99    9.42
   2  -2 -16  169.93    9.12
  -2  -2  16  178.08    8.91
  -2   2  16  183.05    9.00
  -2   2 -16  175.79    9.00
   2  -2  16  158.11    9.06
   2   2  16  202.15    9.84
  -2  -2 -16  190.72    8.10
   2  -2 -16  171.76    8.29
   2  -2  16  191.04    8.56
   2   2  16  169.46    9.02
   2   2 -16  188.35    8.77
   2  -2  16  180.80    9.05
   2  -2 -16  178.81    8.29
  -2  -2  16  177.47    8.95
   2   2 -16  174.08    9.03
   2  -2  16  186.82    8.59
  -2   2 -17  260.05   11.58
   2   2 -17  240.83   11.50
   2  -2 -17  237.96   11.55
   2  -2  17  251.93   11.99
   2   2  17  253.74   11.95
   2  -2  17  247.63   10.67
  -2  -2 -17  247.80   10.14
   2   2  17  244.22   11.47
   2  -2  17  228.99   11.12
   2   2 -17  259.13   11.66
   2  -2  17  257.71   10.80
   2   2 -18   24.82    3.29
   2  -2 -18   21.47    3.10
  -2   2 -18   18.04    2.94
   2  -2  18   20.94    3.19
   2   2  18   21.81    3.34
   2   2  18   25.52    3.17
   2  -2  18   22.42    2.75
   2  -2  18   18.16    2.82
   2  -2  18   25.39    2.91
   2   2 -18   25.58    3.34
  -2   2 -19   65.30    5.35
   2   2 -19   75.24    5.80
   2  -2 -19   68.18    5.55
   2  -2  19   65.42    5.61
   2   2  19   67.22    5.71
   2   2  19   67.42    5.39
   2  -2  19   73.34    5.41
   2   2 -19   67.29    5.44
   2   2  20    3.66    1.90
   2   2 -20    3.68    1.91
   2  -2 -20    2.10    1.58
  -2   2 -20    5.44    2.15
   2  -2  20    4.28    1.84
   2   2  20    7.83    2.29
   2  -2  20    5.05    1.99
   2   2  20    7.30    1.95
   2  -2  20    6.95    2.22
   2   2 -20    6.46    2.23
   2  -2  21  192.13   10.94
   2   2  21  178.99   10.70
  -2   2 -21  211.76   10.73
   2   2 -21  194.10   10.76
   2  -2 -21  202.87   10.91
   2  -2  21  195.00   10.18
   2  -2  21  216.03   11.12
   2   2  21  211.07   10.96
   2   2 -21  194.32   10.52
   2   2  22  116.51    8.35
   2  -2  22  131.10    8.61
  -2   2 -22  117.06    7.90
   2   2 -22  121.77    8.24
   2  -2 -22  118.87    8.07
   2  -2 -22  131.92    7.21
   2   2 -22  108.53    7.64
   2  -2  22  119.49    7.67
   2  -2  22  127.13    8.49
   2   2  22  136.67    8.57
   2  -2  23   -0.63    1.58
   2   2  23    1.27    1.67
  -2   2 -23   -1.11    1.91
   2  -2  23    1.21    1.74
   2   2  23    2.36    1.96
   2   2 -23    1.79    1.72
   2  -2 -23    2.98    2.04
   2  -2 -23    1.23    1.57
   2  -2  23    2.03    1.74
   2   2 -23    4.97    2.25
   2  -2  24   19.67    3.56
   2   2  24   19.08    3.78
   2  -2  24   28.71    4.12
   2   2  24   28.65    4.21
   2   2 -24   31.52    4.33
   2  -2 -24   24.09    3.84
  -2   2 -24   20.21    3.76
   2  -2  24   29.23    3.92
   2   2 -24   17.07    3.29
   2   2  25   12.92    3.27
   2  -2  25    9.48    3.00
   2  -2  25    5.80    2.75
  -2   2 -25   20.26    3.69
  -2  -2 -25    9.94    2.57
   2   2 -25    8.92    2.97
   2  -2 -25   14.65    3.41
   2   2  25    8.80    2.69
   2  -2  25   14.43    3.00
   2   2 -25    9.34    2.68
   2   2 -26   -1.80    1.93
   2   3   0    0.27    0.59
  -2  -3   0   -0.15    0.41
  -2  -3   0    0.15    0.36
  -2   3   0    0.42    0.58
  -2   3   0    0.30    0.31
  -2   3   0   -0.15    0.39
   2   3   0    0.24    0.58
  -2  -3   0    0.74    0.68
   2  -3   0   -0.72    0.63
  -2  -3   0   -0.18    0.67
  -2   3   0   -0.63    0.74
   2   3   0    0.27    0.75
   2   3   0    0.14    0.39
   2  -3   0    1.03    0.47
   2   3   0    0.23    0.52
   2   3   1   18.22    2.07
   2   3  -1   20.03    2.10
  -2   3   1   16.89    1.49
  -2   3  -1   17.01    1.50
   2   3  -1   17.24    1.29
  -2   3  -1   16.95    1.50
  -2  -3   1   18.06    1.55
   2  -3   1   14.57    1.71
  -2  -3  -1   20.35    1.64
  -2   3  -1   15.41    1.75
  -2   3   1   20.30    1.60
  -2  -3  -1   17.62    1.54
  -2   3   1   21.62    1.98
   2  -3  -1   18.75    2.02
  -2  -3   1   24.06    2.16
  -2  -3   1   13.12    1.61
   2  -3   1   18.97    1.95
  -2   3  -1   14.30    2.02
   2   3   1   18.29    1.98
  -2  -3  -1   22.24    2.18
   2   3  -1   18.74    1.90
  -2  -3  -1   16.57    1.63
  -2   3   1   19.06    2.24
   2   3  -1   16.65    2.07
   2   3   1   18.62    2.11
   2   3   1   17.27    1.41
   2   3  -1   15.97    1.50
  -2  -3   1   17.06    1.09
   2   3  -1   20.24    2.10
   2  -3  -1   16.85    1.27
   2   3   1   20.69    1.99
   2   3   2  143.96    6.81
   2   3  -2  135.81    6.49
   2  -3   2  148.45    6.36
  -2   3  -2  139.78    6.17
  -2  -3   2  153.77    5.93
  -2  -3  -2  147.01    5.86
  -2   3   2  134.29    5.67
   2   3  -2  135.50    5.06
   2   3   2  144.67    5.87
  -2   3  -2  144.98    5.86
  -2   3   2  141.94    6.37
   2  -3   2  145.00    5.87
   2  -3  -2  141.59    6.67
   2  -3   2  152.25    6.46
  -2  -3   2  141.37    6.25
   2   3   2  147.91    6.79
   2   3   2  145.55    5.89
  -2  -3   2  149.68    6.51
  -2   3  -2  136.34    6.94
  -2  -3  -2  139.19    6.63
   2   3   2  141.81    5.32
   2   3  -2  137.87    5.95
  -2  -3   2  132.54    5.11
   2   3  -2  133.25    6.50
   2   3  -2  128.83    6.69
   2   3   2  141.00    6.80
  -2  -3   2  136.95    6.99
   2   3  -3    3.93    0.88
   2  -3  -3    4.09    0.88
   2  -3  -3    6.47    1.30
   2   3   3    6.82    1.32
   2   3  -3    4.44    0.99
  -2   3   3    3.98    1.00
  -2  -3  -3    5.07    0.91
   2   3   3    5.39    0.95
   2  -3   3    6.34    1.01
  -2  -3  -3    3.84    0.83
  -2   3  -3    4.41    0.90
   2   3  -3    3.79    0.49
  -2   3  -3    4.18    0.89
   2  -3   3    3.62    0.93
  -2   3  -3    7.47    1.23
   2  -3   3    4.68    0.88
  -2  -3   3    5.13    1.17
  -2  -3   3    3.67    0.92
   2   3   3    3.70    1.07
  -2   3  -3    3.75    1.26
  -2  -3  -3    2.44    0.94
   2  -3  -3    7.29    1.34
   2   3   3    5.29    0.92
   2  -3   3    4.69    0.98
   2   3   3    5.23    1.30
   2   3  -3    4.83    1.17
  -2  -3   3    3.95    0.70
  -2  -3   3    5.92    1.35
   2   3  -3    5.16    0.99
   2   3  -3    5.24    1.29
   2   3   4  255.04   11.37
   2   3  -4  277.17   11.02
  -2   3  -4  282.29   10.53
  -2  -3  -4  307.05   10.66
   2   3  -4  286.67   10.60
   2  -3  -4  297.25   10.61
   2  -3  -4  303.54   11.43
  -2   3   4  288.41   11.19
   2  -3   4  291.64   10.50
  -2  -3  -4  288.45   10.50
  -2   3  -4  282.75   10.51
   2   3   4  303.01   10.57
  -2   3  -4  307.71   10.89
   2  -3   4  288.89   10.57
   2  -3   4  291.79   10.90
   2   3   4  296.10   10.64
  -2  -3   4  305.24   11.06
   2  -3   4  286.82   10.61
   2  -3  -4  281.81   11.52
  -2  -3   4  298.14   11.18
  -2   3  -4  291.23   11.83
   2   3   4  288.94   11.60
   2   3   4  281.32   10.30
  -2  -3  -4  295.73   11.55
   2  -3   4  293.59   11.68
   2   3  -4  291.01   11.56
   2   3  -4  291.79   10.90
   2   3  -4  268.94   11.43
  -2  -3   4  291.65   11.92
  -2  -3   4  280.86   11.25
  -2  -3   4  266.30    9.92
   2   3   5  482.30   17.19
   2   3  -5  469.02   16.46
   2   3  -5  481.46   15.97
   2  -3  -5  474.34   16.09
   2  -3  -5  460.01   16.69
   2  -3   5  452.61   16.05
   2  -3   5  458.25   15.93
   2  -3   5  489.67   16.43
  -2   3  -5  462.62   16.05
   2   3   5  447.51   16.07
  -2  -3  -5  469.42   16.07
   2   3   5  486.41   16.07
   2  -3  -5  451.33   16.88
   2  -3   5  425.89   15.65
  -2   3  -5  455.34   17.19
  -2  -3   5  474.34   16.34
   2   3   5  452.80   15.71
  -2  -3  -5  487.59   17.15
   2   3   5  466.77   17.22
   2  -3   5  448.10   17.07
   2   3  -5  452.62   17.08
   2   3  -5  471.97   16.47
   2  -3  -5  486.22   14.37
  -2   3   5  473.83   14.53
  -2  -3   5  451.96   16.82
  -2  -3   5  438.50   17.29
  -2  -3   5  449.87   15.53
   2   3   6  171.09    7.86
   2  -3   6  173.15    7.10
   2   3  -6  158.09    7.06
   2   3  -6  160.18    6.95
   2  -3  -6  157.36    6.92
   2  -3  -6  172.32    7.52
   2   3   6  174.30    7.21
   2   3   6  161.83    6.92
   2  -3   6  155.33    6.99
   2  -3   6  166.49    7.16
   2  -3   6  180.05    7.11
  -2   3  -6  157.16    6.95
  -2  -3  -6  175.76    7.15
   2  -3   6  155.81    7.47
   2  -3   6  157.61    6.53
  -2  -3   6  169.38    7.07
  -2   3  -6  152.81    7.71
   2  -3  -6  155.58    7.61
   2   3   6  158.73    7.80
   2  -3   6  167.07    7.89
  -2  -3  -6  173.69    7.89
   2   3   6  165.58    6.70
   2   3  -6  167.42    7.90
   2   3  -6  173.62    6.82
  -2  -3   6  172.40    6.72
   2   3  -6  176.22    7.49
  -2  -3   6  171.08    7.73
  -2  -3   6  163.78    8.08
  -2   3   6  156.82    5.62
   2   3  -7    7.76    1.27
   2  -3  -7    8.51    1.30
   2  -3  -7    5.19    1.22
   2  -3   7    5.24    1.15
   2   3   7    7.74    1.47
   2   3  -7    6.06    1.13
   2   3  -7    5.77    1.12
   2  -3  -7    7.46    1.29
   2  -3   7    5.43    1.14
  -2  -3   7    5.59    0.57
   2  -3   7    6.12    1.17
   2   3   7    5.38    1.15
   2   3   7    8.66    1.36
  -2   3  -7    7.39    1.30
  -2  -3  -7    5.67    1.07
  -2  -3   7    7.93    1.28
   2  -3  -7    6.46    1.37
   2  -3   7    5.54    1.54
   2  -3   7    5.90    0.99
   2  -3   7    3.92    1.18
   2   3   7    9.07    1.62
  -2  -3  -7    5.07    1.33
   2   3  -7    6.82    1.21
  -2  -3   7    6.59    1.14
  -2  -3   7    6.49    1.44
   2   3  -7    5.25    1.27
  -2  -3   7    8.12    1.75
   2   3  -8    5.47    1.13
   2  -3  -8    5.55    1.18
   2  -3   8    4.28    1.18
   2  -3  -8    6.01    1.22
   2   3   8    4.74    1.21
   2   3  -8    4.54    0.97
   2   3  -8    4.10    0.99
   2  -3  -8    5.62    1.20
   2  -3   8    6.71    1.29
  -2  -3  -8    4.63    1.14
   2  -3   8    5.40    1.16
   2   3   8    4.51    1.07
  -2   3  -8    5.70    1.25
   2  -3   8    5.74    1.38
   2   3   8    4.55    1.28
   2  -3  -8    6.34    1.40
  -2  -3  -8    7.60    1.59
   2  -3   8    3.44    0.81
   2  -3   8    3.70    1.26
   2   3  -8    3.95    1.06
  -2  -3   8    5.14    1.09
  -2  -3   8    5.84    1.46
   2   3  -8    7.71    1.49
  -2  -3   8    4.03    1.27
   2   3  -9   10.08    1.54
   2  -3  -9   16.84    1.91
   2  -3  -9   12.00    1.68
   2   3   9    9.69    1.69
  -2  -3   9   13.31    1.77
   2   3  -9    9.95    1.58
   2  -3  -9   13.77    1.80
   2   3  -9   13.55    1.54
   2  -3   9   10.97    1.63
  -2   3  -9   12.59    1.75
   2   3   9   10.89    1.62
   2  -3   9    8.15    1.51
   2  -3   9   13.86    1.78
  -2  -3  -9   11.15    1.66
   2  -3   9   11.26    1.83
   2  -3   9    9.77    1.85
   2  -3  -9   10.10    1.73
  -2  -3  -9   10.61    1.88
   2   3   9   13.88    2.02
   2  -3   9   11.33    1.20
   2   3  -9   12.13    1.67
  -2  -3   9   13.49    2.03
  -2  -3   9   11.97    1.56
   2   3  -9   12.05    1.82
  -2  -3   9   12.54    2.06
  -2  -3  10   31.65    2.66
   2   3  10   28.93    2.87
   2   3  10   31.19    2.79
   2   3 -10   30.11    2.25
   2   3 -10   32.55    2.82
   2  -3 -10   30.00    2.73
   2  -3 -10   31.28    2.68
   2  -3  10   29.17    2.77
  -2  -3  10   27.22    2.59
  -2   3  10   33.09    2.85
   2  -3  10   32.60    2.75
  -2   3 -10   30.73    2.80
   2  -3  10   29.91    2.83
   2  -3  10   26.40    2.52
   2   3  10   30.84    2.85
  -2  -3 -10   30.95    2.81
   2  -3 -10   34.45    3.08
   2  -3  10   37.68    3.12
   2  -3  10   32.16    3.24
   2   3  10   24.86    2.85
   2   3 -10   26.91    2.53
   2  -3  10   33.47    3.05
   2  -3 -10   33.45    2.74
   2   3 -10   29.05    2.88
  -2  -3  10   27.06    2.47
  -2  -3  10   33.54    3.18
  -2  -3  10   31.23    3.28
   2   3 -10   25.66    2.52
   2   3  11  268.60   11.29
   2  -3  11  266.27   10.95
   2   3  11  283.51   10.98
   2   3 -11  261.53   10.94
   2  -3 -11  275.60   11.09
   2  -3 -11  269.41   10.61
   2   3  11  252.45   10.69
   2  -3  11  273.68   10.93
  -2  -3  11  266.18   10.83
  -2   3  11  264.90   10.85
   2  -3  11  254.18   10.40
  -2  -3  11  266.04   10.40
   2   3  11  255.07   11.04
   2  -3  11  274.89   11.34
   2  -3  11  268.81   10.83
  -2  -3 -11  266.69   11.17
   2  -3  11  266.33   11.07
   2  -3  11  253.11   11.44
   2   3  11  250.69   11.55
   2  -3 -11  250.45   11.13
   2   3 -11  269.73   10.73
   2  -3  11  264.25   11.14
   2   3 -11  275.76   10.76
   2   3 -11  276.79   11.47
  -2  -3  11  260.22   10.61
   2  -3 -11  258.14   10.65
  -2  -3  11  256.01   11.27
  -2  -3  11  265.83   11.95
  -2  -3  12   15.67    2.10
  -2   3  12   12.48    1.91
   2   3 -12   14.96    2.05
   2  -3 -12   17.89    2.21
   2  -3  12   18.21    2.16
   2  -3  12   10.57    1.88
   2   3  12   20.57    2.36
   2   3  12   20.03    2.37
   2   3 -12   13.77    2.07
   2  -3 -12   15.17    2.10
  -2  -3  12   13.45    1.95
   2   3  12   16.67    2.11
   2  -3  12   14.21    2.05
   2  -3  12   16.80    2.20
   2   3  12   14.81    2.08
   2  -3  12    9.79    1.84
   2   3  12   16.21    2.39
   2  -3 -12   15.83    2.26
   2  -3  12   13.02    2.32
   2  -3  12   15.70    2.16
  -2  -3  12   14.95    2.35
   2   3 -12   15.80    2.14
  -2  -3  12   14.24    1.98
   2  -3  12   15.03    2.25
   2   3 -12   15.94    2.36
  -2  -3  12   12.61    2.33
   2  -3  13  134.81    6.77
   2   3  13  122.44    6.68
   2  -3  13  132.45    6.74
   2   3  13  130.84    6.66
   2   3 -13  135.15    6.93
   2  -3 -13  119.95    6.71
  -2  -3  13  131.72    6.68
  -2   3  13  130.18    6.70
   2  -3  13  128.91    6.28
  -2  -3  13  122.97    6.09
   2   3  13  139.27    6.82
   2  -3  13  128.91    6.57
   2   3  13  122.04    6.85
   2  -3  13  135.63    7.22
   2  -3 -13  125.09    6.82
   2  -3  13  124.91    6.60
   2  -3  13  119.35    7.01
   2   3  13  129.92    7.39
   2  -3  13  117.92    6.91
   2   3 -13  127.08    6.55
   2  -3  13  118.53    6.61
   2   3 -13  125.41    7.11
  -2  -3  13  103.91    6.17
  -2  -3  13  115.79    6.83
   2   3 -13  112.43    6.31
  -2  -3  13  116.53    7.31
   2  -3 -13  118.42    6.40
  -2  -3  14    0.34    1.37
  -2   3  14   -0.68    1.39
   2  -3 -14   -0.32    1.27
   2  -3  14    0.84    1.21
  -2  -3  14    0.26    1.00
   2  -3  14   -0.69    1.36
   2   3  14    0.68    0.98
   2   3 -14   -0.75    1.12
   2  -3 -14    1.50    1.08
   2   3  14   -0.35    0.96
   2   3  14    0.40    1.05
   2   3  14   -0.68    1.17
   2  -3  14    0.65    0.90
   2  -3  14    0.41    1.08
   2  -3  14   -1.40    1.37
   2  -3  14    2.02    1.22
   2   3  14   -0.45    0.99
   2  -3 -14    0.74    1.02
   2  -3  14    0.34    1.16
  -2  -3  14    0.79    1.31
   2   3 -14    1.31    1.16
   2  -3  14    0.41    1.09
  -2  -3  14    0.34    0.89
   2  -3  14    0.70    1.09
   2   3 -14   -0.42    1.16
  -2  -3  15    3.19    1.35
  -2   3  15    1.07    1.16
  -2  -3  15    3.26    1.32
   2  -3  15    1.82    1.36
   2   3  15    4.28    1.57
   2   3 -15    7.15    1.72
   2  -3 -15    2.39    1.52
   2   3  15    5.60    1.49
   2   3  15    1.70    1.28
   2   3  15    3.23    1.30
   2  -3  15    2.19    1.26
   2  -3  15    3.32    1.44
   2  -3 -15    2.62    1.40
   2  -3  15    5.41    1.80
   2   3  15    0.47    1.10
   2  -3  15    3.10    1.49
   2  -3  15    1.29    1.34
  -2  -3  15    5.39    1.53
   2   3 -15    5.19    1.60
   2   3 -15    3.10    1.48
   2  -3  15    2.87    1.46
   2  -3 -15    3.26    1.29
   2  -3  16   32.51    3.45
   2  -3  16   41.26    3.73
   2   3 -16   32.83    3.55
   2   3  16   39.63    3.58
   2  -3 -16   37.12    3.74
  -2  -3  16   33.07    3.42
  -2   3  16   42.25    3.83
  -2  -3  16   35.61    3.21
   2   3  16   38.44    3.66
   2  -3  16   33.68    3.75
   2   3  16   33.72    3.66
   2  -3 -16   40.13    3.70
   2  -3  16   39.81    4.05
   2   3  16   38.80    4.04
   2  -3  16   38.24    3.48
   2  -3  16   43.44    4.09
   2   3 -16   36.60    3.90
   2  -3 -16   35.28    3.30
  -2  -3  16   32.36    3.37
   2   3 -17  206.81   10.32
   2  -3 -17  212.42   10.39
   2  -3  17  203.97   10.51
   2   3  17  216.45   10.75
   2  -3  17  222.55    9.90
   2  -3 -17  194.08    9.62
   2   3  17  208.83   10.70
   2   3 -17  221.66   10.80
  -2  -3  17  214.60   10.05
   2  -3  17  203.14   10.31
   2   3 -18   55.31    4.81
   2  -3 -18   57.73    4.96
   2  -3  18   55.86    5.01
   2   3  18   65.19    5.31
   2   3  18   54.50    4.92
   2  -3  18   53.80    4.34
   2  -3  18   52.72    4.76
   2   3 -18   50.84    4.91
   2   3  18   57.08    4.82
   2  -3  19   11.64    2.57
   2   3 -19   10.33    2.43
   2  -3 -19    9.36    2.37
   2   3  19    4.46    1.95
   2   3  19    8.97    2.21
   2  -3  19    6.45    2.16
   2   3  19   13.92    2.65
   2  -3  19    6.85    1.83
   2  -3  19    4.84    1.77
   2   3 -19    8.88    2.31
   2   3 -20  111.68    7.64
   2  -3 -20  132.41    8.14
   2   3  20  129.00    8.33
   2  -3  20  122.00    8.14
   2  -3  20  129.74    7.24
   2   3  20  121.19    8.07
   2  -3  20  126.89    7.82
   2   3 -20  125.36    8.10
   2  -3  20  136.02    8.30
   2   3  20  136.45    8.24
   2  -3  21   19.86    3.24
   2   3  21   21.04    3.32
   2   3 -21   19.90    3.22
   2  -3 -21   26.38    3.79
   2   3  21   16.78    3.07
   2  -3  21   15.84    3.07
   2   3  21   20.36    3.35
   2  -3  21   17.96    2.78
   2  -3  21   20.45    3.24
   2   3 -21   22.36    3.56
   2  -3  22   38.47    4.48
   2   3  22   33.11    4.33
   2   3 -22   43.17    4.69
   2  -3 -22   46.01    4.81
   2   3  22   51.33    5.21
   2  -3  22   34.17    4.46
   2   3  22   35.93    4.44
   2  -3  22   35.77    4.27
   2   3 -22   36.92    4.50
   2   3  23   27.63    4.18
   2  -3  23   29.76    4.21
   2   3  23   31.42    4.09
   2  -3  23   29.22    4.10
   2   3 -23   32.09    4.18
   2  -3 -23   26.85    3.86
   2  -3  23   29.15    4.01
   2   3 -23   30.30    4.26
   2   3  24  171.13   10.77
   2  -3  24  150.63   10.22
   2  -3 -24  180.84   10.47
   2   3 -24  157.91   10.07
   2   3 -24  181.18   10.59
   2  -3  24  167.30    9.80
   2  -3  24  187.97   10.80
   2   3  24  172.83   10.38
   2  -3  25   43.89    5.33
   2   3  25   54.59    5.80
   2  -3  25   45.20    5.26
   2   3  25   52.25    5.38
   2   3 -25   52.36    5.49
   2  -3 -25   47.97    5.36
   2  -4   0    9.16    1.65
   2   4   0   13.71    1.97
  -2   4   0   10.14    1.50
  -2  -4   0   12.13    1.23
  -2   4   0    9.63    1.19
  -2  -4   0   12.46    1.24
  -2   4   0    8.76    1.11
   2   4   0    7.94    1.44
   2  -4   0    8.66    1.64
  -2  -4   0   12.02    1.69
  -2  -4   0   11.66    1.74
  -2   4   0   14.62    2.20
   2   4   0   13.67    1.98
   2  -4   0    8.40    1.21
  -2  -4   0   11.86    0.89
   2   4   0    8.95    1.53
   2  -4  -1    3.17    1.21
   2  -4   1    5.03    1.31
   2   4   1    5.12    1.34
   2   4  -1    1.64    0.87
  -2  -4  -1    1.71    0.63
  -2  -4   1    2.42    0.68
  -2   4   1    3.59    0.76
  -2  -4   1    3.97    0.77
  -2   4   1    3.12    0.78
  -2   4  -1    2.12    0.75
  -2   4   1    3.16    0.93
  -2   4  -1    4.58    1.07
   2   4  -1    4.76    1.15
   2   4   1    4.63    1.18
  -2  -4  -1    4.20    1.18
   2  -4  -1    2.47    1.03
  -2   4  -1    3.93    1.35
   2  -4   1    3.73    1.12
  -2  -4   1    1.32    0.80
  -2   4   1    1.99    1.00
  -2  -4  -1    3.73    1.10
  -2  -4   1    5.09    1.23
   2   4   1    2.28    1.09
   2   4   1    2.61    0.95
   2  -4  -1    3.53    0.81
   2   4  -1    2.83    1.00
  -2  -4  -1    2.57    0.44
  -2  -4   1    2.40    0.56
   2   4  -1    5.61    1.08
   2  -4   1    3.78    0.89
   2   4  -1    2.29    1.02
   2   4  -2   21.09    2.38
  -2  -4  -2   18.86    1.58
   2  -4   2   16.50    2.17
   2  -4  -2   15.60    2.15
   2   4  -2   20.00    1.57
   2  -4  -2   16.81    1.55
   2   4   2   16.34    2.23
  -2   4  -2   15.57    1.48
  -2   4  -2   19.41    1.61
   2   4  -2   17.90    1.14
  -2  -4   2   16.52    1.51
  -2   4  -2   20.19    1.97
  -2   4   2   19.90    1.59
  -2   4   2   20.64    1.63
  -2  -4  -2   20.16    1.62
  -2   4   2   17.95    2.02
   2   4   2   17.37    1.94
   2  -4   2   15.96    2.00
   2   4   2   18.15    2.21
  -2  -4   2   11.29    1.84
   2  -4  -2   15.99    2.11
  -2   4  -2   20.07    2.53
  -2  -4  -2   20.46    2.33
   2   4  -2   19.66    2.08
  -2  -4   2   20.28    2.18
  -2   4   2   20.48    2.62
   2   4   2   20.93    2.51
   2   4  -2   14.81    1.95
  -2  -4   2   14.41    2.24
  -2  -4   2   20.51    1.43
   2   4  -2   13.37    1.66
   2   4   2   20.00    2.10
   2  -4   2   14.49    1.67
   2   4  -2   16.65    2.29
   2   4   3   55.19    4.14
   2   4  -3   50.63    3.74
   2   4  -3   51.14    2.82
   2  -4  -3   53.12    2.92
   2  -4   3   52.41    3.82
   2  -4  -3   56.56    3.97
  -2  -4  -3   53.49    2.92
   2  -4   3   49.94    3.32
  -2   4  -3   48.51    2.82
  -2   4   3   49.71    3.45
  -2   4  -3   49.23    3.25
  -2  -4   3   51.21    2.85
   2   4   3   46.86    2.82
  -2   4   3   45.01    2.69
   2  -4   3   49.92    2.87
   2  -4  -3   46.54    3.72
   2  -4   3   48.90    3.44
   2   4   3   49.44    3.34
   2   4   3   51.01    3.85
  -2  -4   3   44.98    3.33
  -2   4  -3   57.67    4.37
  -2  -4   3   46.42    3.56
  -2  -4  -3   46.74    3.66
   2   4  -3   49.28    3.81
   2   4  -3   55.67    3.48
  -2  -4   3   52.44    2.70
   2   4  -3   53.80    4.01
   2   4   3   42.89    3.26
   2   4   3   51.00    3.88
  -2  -4   3   51.78    4.12
   2   4   4  760.30   26.32
   2   4  -4  753.79   25.50
   2  -4  -4  752.47   25.80
   2   4  -4  756.52   24.10
   2  -4  -4  784.07   24.25
   2  -4   4  815.41   25.94
   2  -4   4  739.48   24.05
  -2  -4  -4  759.24   24.19
   2  -4   4  765.18   24.85
  -2   4   4  759.89   25.35
   2   4   4  774.66   24.28
  -2   4  -4  725.97   24.65
   2  -4   4  719.81   24.11
  -2   4  -4  753.33   24.18
   2  -4   4  776.40   25.15
   2   4   4  748.89   26.08
   2  -4  -4  726.34   25.93
  -2   4  -4  737.77   26.49
  -2  -4   4  784.40   25.73
   2   4   4  758.34   24.97
  -2  -4   4  739.72   25.06
  -2  -4  -4  768.34   25.96
  -2   4  -4  666.71   23.44
   2  -4   4  784.62   26.42
   2   4  -4  730.11   25.80
   2   4  -4  724.78   25.04
  -2  -4   4  732.42   23.88
   2   4  -4  733.02   25.99
  -2  -4   4  720.13   26.32
   2   4   4  767.41   25.95
   2   4   4  734.86   24.96
  -2  -4   4  749.45   25.54
   2   4  -5  470.70   16.49
   2   4   5  498.14   18.68
   2   4  -5  468.33   17.77
   2   4  -5  493.89   16.67
   2  -4  -5  501.23   16.77
   2  -4  -5  514.86   18.27
   2  -4   5  520.98   18.13
  -2   4  -5  521.24   17.25
  -2   4   5  473.89   17.76
   2  -4   5  484.67   17.22
   2   4   5  491.04   16.71
   2  -4   5  479.51   16.61
   2   4   5  522.96   16.97
  -2  -4  -5  526.48   16.94
  -2   4  -5  476.92   16.74
   2  -4   5  492.75   16.82
   2  -4  -5  485.92   18.39
   2  -4   5  522.75   17.45
  -2   4  -5  512.55   18.87
  -2  -4   5  466.66   17.97
   2   4   5  511.47   18.69
  -2  -4   5  496.29   17.48
   2   4   5  498.27   17.41
  -2  -4  -5  517.41   18.53
   2  -4   5  479.99   18.57
   2   4  -5  487.14   17.67
  -2  -4   5  475.00   16.49
  -2  -4   5  483.46   18.06
  -2  -4   5  482.93   18.93
   2   4   5  481.95   18.16
   2  -4  -6    1.29    0.69
   2  -4  -6    0.96    0.84
   2  -4   6    0.59    0.81
   2   4   6    1.49    0.98
   2   4  -6    0.19    0.53
   2  -4  -6    1.80    0.73
   2   4  -6    0.87    0.72
   2   4   6    2.36    0.82
   2  -4   6    1.28    0.67
   2   4   6    1.57    0.77
  -2  -4  -6    2.10    0.78
   2  -4   6    1.76    0.71
   2  -4   6    2.12    0.90
  -2   4  -6    1.26    0.68
  -2   4  -6    2.79    1.28
  -2  -4   6    1.66    1.07
  -2  -4   6    1.27    0.77
   2   4   6    0.76    0.89
   2  -4  -6    0.36    0.85
   2   4   6    0.74    0.92
   2  -4   6    1.55    0.76
  -2  -4  -6    1.43    0.99
   2  -4   6    1.16    1.29
  -2  -4   6    2.23    1.03
  -2  -4   6    3.26    1.27
  -2  -4   6    1.73    0.75
   2   4  -6    2.42    1.01
   2   4   7   28.68    3.02
   2   4  -7   23.05    2.37
   2  -4  -7   23.47    2.12
   2  -4  -7   29.29    2.83
   2  -4   7   28.61    2.70
   2   4  -7   23.09    2.10
  -2   4  -7   21.60    2.09
   2  -4   7   21.45    2.10
  -2  -4  -7   25.91    2.25
   2  -4   7   24.48    2.31
   2   4   7   22.86    2.16
   2  -4   7   22.01    2.09
  -2  -4   7   16.57    2.45
   2   4   7   20.04    2.58
   2  -4   7   22.29    2.03
   2  -4  -7   21.40    2.64
   2  -4   7   19.37    2.81
  -2  -4   7   25.22    2.36
   2   4   7   23.23    2.31
  -2  -4  -7   27.29    2.96
  -2  -4   7   16.79    2.56
  -2  -4   7   20.59    2.00
   2  -4  -7   21.54    1.99
   2   4  -7   19.02    2.36
  -2  -4   7   22.48    2.62
   2  -4   8   31.23    2.90
   2  -4   8   29.88    2.64
   2   4   8   33.37    3.30
   2   4  -8   33.27    2.82
   2   4  -8   33.58    2.66
   2  -4  -8   35.05    2.71
   2  -4  -8   31.49    3.03
   2  -4   8   42.16    3.21
   2  -4   8   41.84    3.02
  -2  -4  -8   30.99    2.63
   2   4   8   31.04    2.68
  -2   4  -8   35.68    2.77
   2  -4   8   35.30    2.82
   2  -4   8   34.21    2.40
   2   4   8   30.15    3.21
  -2  -4   8   31.31    3.28
  -2  -4   8   30.96    2.70
   2  -4  -8   41.17    3.60
   2  -4   8   35.57    3.59
   2   4   8   30.65    2.72
   2  -4   8   40.08    3.47
  -2  -4  -8   33.06    3.27
   2   4  -8   38.36    3.31
  -2  -4   8   31.34    2.57
  -2  -4   8   37.07    3.38
  -2  -4   8   29.49    3.44
   2  -4   9   60.05    4.01
   2   4   9   66.65    4.72
   2   4  -9   56.85    3.71
   2   4  -9   51.19    3.52
   2  -4  -9   54.25    3.62
   2  -4  -9   54.75    4.00
   2  -4   9   58.12    3.84
  -2  -4  -9   54.92    3.70
   2   4   9   54.33    3.75
   2  -4   9   58.35    3.87
   2  -4   9   55.62    3.68
   2  -4   9   54.10    4.13
   2  -4  -9   66.95    4.71
   2   4   9   52.01    4.42
   2  -4   9   53.90    4.53
   2  -4   9   52.70    4.25
   2   4  -9   58.81    4.28
  -2  -4   9   63.92    3.81
  -2  -4   9   49.18    4.08
  -2  -4   9   59.82    4.82
   2  -4  10   56.02    3.88
   2   4 -10   54.51    3.71
  -2  -4  10   44.59    3.62
   2   4  10   53.53    4.34
   2  -4 -10   51.75    3.69
   2  -4 -10   47.32    3.77
   2  -4  10   52.18    3.65
   2  -4  10   48.72    3.52
   2   4  10   63.15    4.07
   2  -4  10   58.30    3.99
   2  -4  10   58.99    4.31
   2  -4 -10   49.88    4.18
   2   4  10   53.19    4.48
   2  -4  10   52.01    4.53
   2  -4  10   55.81    4.23
   2   4 -10   62.90    4.52
  -2  -4  10   50.54    3.59
  -2  -4  10   56.20    4.32
  -2  -4  10   47.11    4.42
   2  -4 -11    0.95    1.02
   2  -4  11    1.16    1.32
   2   4 -11    0.59    0.92
  -2  -4  11    0.59    1.17
   2  -4 -11    0.60    0.83
   2   4  11    2.79    1.28
   2  -4  11    2.00    1.07
   2   4  11    1.30    1.01
   2  -4  11    1.12    0.81
   2  -4 -11   -0.40    1.17
   2   4  11   -0.46    1.20
   2  -4  11    0.44    1.31
   2  -4  11    1.09    1.25
  -2  -4  11    0.77    1.20
  -2  -4  11    0.58    0.84
   2  -4  11    0.37    1.20
   2   4 -11   -0.40    1.21
  -2  -4  11   -0.97    1.14
  -2  -4  12   33.08    3.10
   2   4  12   35.95    3.49
   2   4 -12   38.12    3.17
   2  -4 -12   38.88    3.22
   2  -4  12   35.05    3.12
   2  -4  12   38.37    3.42
   2   4  12   31.96    3.13
   2   4  12   30.35    3.54
   2  -4  12   30.76    3.26
   2  -4 -12   28.07    3.23
   2  -4  12   39.36    4.00
  -2  -4  12   36.11    3.17
  -2  -4  12   35.05    3.60
  -2  -4  12   35.15    3.91
   2  -4  12   28.46    3.25
   2   4 -12   24.66    3.14
   2   4  13  260.07   11.93
   2   4 -13  261.80   11.31
   2  -4 -13  276.21   11.51
   2  -4  13  290.05   11.29
  -2  -4  13  262.85   10.99
   2  -4  13  283.00   11.90
   2   4  13  281.32   11.78
   2  -4  13  275.47   11.77
   2  -4 -13  263.78   11.97
   2  -4  13  256.66   12.26
   2   4  13  249.28   12.36
   2   4 -13  257.96   12.09
  -2  -4  13  263.39   11.24
  -2  -4  13  279.33   13.06
   2   4  14  110.90    6.60
   2   4 -14  103.33    6.08
   2  -4 -14  104.28    6.16
  -2  -4  14  104.77    5.89
   2  -4  14  104.14    6.41
   2   4  14  108.35    6.49
   2  -4  14  107.25    6.34
   2  -4 -14  119.94    6.89
   2   4  14  109.70    7.10
   2  -4  14   86.12    6.22
   2   4 -14  108.89    6.87
  -2  -4  14  101.16    6.05
  -2  -4  14   99.79    7.10
   2   4 -15    4.26    1.68
   2  -4 -15    3.90    1.46
   2   4  15    6.67    1.81
   2   4  15    2.92    1.44
   2  -4  15    3.90    1.49
   2   4  15    4.22    1.65
   2  -4 -15    3.05    1.50
   2  -4  15    5.60    1.82
  -2  -4  15    3.36    1.49
   2   4 -15    3.90    1.77
   2  -4  15    4.28    1.56
  -2  -4  15    2.26    1.49
   2  -4 -16   40.09    3.87
   2  -4  16   40.39    4.06
   2  -4  16   34.55    3.61
   2   4  16   40.40    4.36
   2  -4 -16   42.09    4.08
   2  -4  16   48.94    4.48
   2   4 -16   41.18    4.30
  -2  -4  16   40.48    3.81
   2   4  16   37.50    3.83
  -2  -4  16   43.64    4.73
   2  -4  17   18.57    3.01
   2   4  17   27.24    3.39
   2  -4 -17   23.98    3.26
   2  -4  17   26.16    3.40
   2   4  17   29.28    3.73
   2  -4 -17   19.80    2.92
   2  -4  17   25.65    3.43
  -2  -4  17   21.92    2.97
   2   4 -17   22.74    3.31
   2  -4  17   23.32    3.00
  -2  -4  17   32.37    4.25
   2   4  18   22.64    3.46
   2  -4 -18   24.05    3.22
   2  -4  18   19.72    3.15
  -2  -4  18   22.56    3.08
   2   4 -18   27.42    3.72
  -2  -4  18   27.17    3.93
   2  -4  18   26.88    3.26
   2   4  19   48.37    5.05
   2  -4  19   43.52    4.24
   2   4 -19   44.26    4.89
   2  -4  19   53.35    5.01
  -2  -4  19   43.09    4.34
  -2  -4  19   59.89    5.83
   2   4  20   10.42    2.61
   2  -4  20    4.62    1.92
   2  -4  20   10.59    2.58
  -2  -4  20    5.20    1.77
   2   4 -20    2.93    1.90
  -2  -4  20    4.01    2.01
   2   4  21    1.88    1.81
   2  -4  21    2.98    1.84
   2  -4  21    3.79    1.97
   2   4 -21    2.42    1.82
  -2  -4  21    6.85    2.49
   2   4  22   15.37    3.22
   2  -4  22    9.96    2.71
   2   4 -22    9.32    2.81
  -2  -4  22   19.60    3.61
   2   4  23   13.71    3.19
   2  -4  23    8.48    2.47
   2   4 -23   12.10    2.97
  -2  -4  23   11.41    3.16
   2  -5   0    0.75    1.08
   2   5   0   -0.41    0.96
  -2   5   0    0.52    0.89
   2   5   0    0.34    0.75
  -2  -5   0   -0.34    0.84
   2  -5   0   -0.72    1.03
  -2   5   0    0.47    1.19
  -2   5   0   -0.27    0.67
  -2  -5   0   -0.32    1.05
   2   5   0    0.31    0.77
   2   5   0    0.37    1.25
   2   5   1  208.50    9.98
   2   5  -1  214.00    9.91
   2  -5  -1  211.50    9.70
   2  -5   1  214.78    9.68
  -2   5  -1  211.91    8.72
  -2   5   1  200.96    8.74
   2  -5   1  205.37    9.42
   2  -5  -1  198.89    9.48
   2   5  -1  197.25    9.15
   2   5   1  208.46    9.56
  -2   5  -1  223.59   10.59
  -2   5   1  186.58   10.05
  -2  -5   1  212.27    9.36
  -2  -5  -1  212.44    9.54
  -2  -5   1  191.22    9.13
  -2   5  -1  217.22    8.63
  -2   5   1  200.12    8.88
   2   5  -1  192.71    9.10
   2   5   1  195.19    9.01
   2   5  -1  197.01    9.58
   2   5   1  198.41    9.72
   2  -5   1  201.53    8.54
   2  -5  -2    6.01    1.54
   2  -5   2    4.43    1.38
   2   5   2    2.10    1.06
   2   5  -2    5.49    1.57
  -2   5   2    3.07    1.12
  -2   5  -2    3.66    1.08
   2   5  -2    3.10    1.13
   2   5   2    5.63    1.46
   2   5   2    5.64    1.48
  -2   5  -2    2.37    1.43
  -2  -5   2    5.68    1.40
   2  -5  -2    7.25    1.71
  -2  -5  -2    4.62    1.46
  -2  -5   2    5.11    1.53
  -2   5   2    4.32    1.70
   2  -5   2    6.02    1.45
   2  -5   2    6.03    1.33
   2   5   2    4.87    1.53
  -2  -5   2    4.36    1.55
   2   5   2    5.72    1.43
  -2  -5   2    5.48    1.14
   2   5  -2    5.59    1.73
   2   5  -2    3.35    1.29
   2  -5  -3    0.75    1.13
   2  -5   3    2.19    1.18
   2   5   3    3.83    1.46
   2   5  -3    2.69    1.28
  -2   5   3    4.91    1.32
   2   5   3    5.09    1.42
   2   5   3    2.50    1.20
  -2  -5   3    5.23    1.31
  -2   5  -3    2.38    1.54
   2  -5  -3    3.92    1.50
   2  -5   3    4.51    1.37
  -2  -5   3    3.51    1.37
  -2   5   3    4.35    1.80
  -2  -5  -3    4.77    1.37
   2   5   3    1.50    1.25
  -2  -5   3    4.07    1.08
  -2  -5   3    2.66    1.23
   2   5   3    0.83    0.77
   2   5  -3    1.50    1.13
   2  -5   3    3.08    1.07
   2  -5  -4   24.78    2.90
   2  -5   4   23.79    2.78
   2   5  -4   23.01    2.79
   2   5   4   26.32    3.09
  -2   5   4   24.80    2.62
  -2  -5   4   27.34    3.04
   2  -5   4   26.51    2.67
  -2   5  -4   28.44    3.40
   2   5   4   25.49    2.70
  -2  -5   4   19.18    2.34
   2  -5  -4   20.53    2.75
  -2  -5  -4   23.59    2.83
   2   5   4   25.56    2.91
  -2   5   4   25.82    3.35
   2   5   4   24.79    2.95
  -2  -5   4   27.22    3.24
  -2  -5   4   25.03    2.38
   2   5   4   19.28    2.22
   2  -5   4   22.54    2.45
   2   5  -5   14.75    2.20
   2  -5   5   14.56    2.22
   2   5   5   11.37    2.09
   2  -5  -5   17.62    2.42
   2  -5   5    8.48    1.47
  -2   5   5   12.53    1.95
   2   5   5   11.35    2.07
  -2   5  -5   10.92    2.30
   2   5   5    9.21    1.73
  -2  -5   5   12.86    2.17
   2  -5  -5   11.15    2.18
   2  -5   5   14.11    1.93
  -2  -5  -5    9.85    2.00
  -2  -5   5   12.27    1.86
   2  -5   5   15.21    2.68
  -2  -5   5   13.48    2.47
  -2  -5   5   13.52    2.06
  -2  -5   5   14.27    1.90
   2   5   5   15.01    2.32
   2   5   5   13.06    1.80
   2  -5   5   11.36    1.87
   2   5  -6    1.08    0.95
   2  -5  -6    0.38    1.04
   2  -5   6    1.75    1.13
   2   5   6    0.44    0.90
  -2   5   6    0.33    0.86
  -2   5  -6    2.38    1.53
   2   5   6    0.64    1.04
  -2  -5   6    0.39    1.14
   2   5   6   -0.43    0.89
   2  -5   6   -0.28    0.80
  -2  -5  -6    0.41    1.12
   2  -5   6   -0.45    1.31
   2  -5  -6    0.85    1.06
  -2  -5   6    2.38    1.31
   2   5   6    2.62    1.43
  -2  -5   6   -0.35    1.13
  -2  -5   6    0.81    0.92
   2  -5   6    0.68    0.97
   2   5   7   69.14    5.12
   2  -5  -7   63.17    4.63
   2   5  -7   51.68    4.10
   2  -5   7   63.70    4.47
  -2  -5   7   63.40    4.88
   2  -5  -7   63.53    4.87
   2   5   7   57.59    4.76
   2  -5   7   63.28    5.16
  -2  -5  -7   61.04    4.74
   2   5  -7   57.06    4.35
  -2  -5   7   56.51    3.62
  -2  -5   7   56.42    3.96
  -2  -5   7   58.17    4.52
  -2  -5   7   62.37    5.17
   2   5   7   61.84    4.59
   2   5   8   61.34    4.89
   2  -5  -8   62.25    4.57
   2   5  -8   56.19    4.20
   2  -5   8   63.44    4.37
   2  -5  -8   51.67    4.63
  -2  -5   8   56.97    4.81
   2   5   8   54.88    4.72
   2  -5   8   53.13    4.86
   2   5  -8   65.99    4.71
  -2  -5   8   56.28    3.68
  -2  -5   8   55.72    4.04
  -2  -5   8   56.78    4.49
  -2  -5   8   65.13    5.27
   2   5   8   67.42    4.73
   2  -5  -9   -0.37    1.12
   2   5  -9   -0.33    0.96
   2  -5   9   -0.66    0.95
   2  -5   9   -0.98    1.42
   2   5   9    0.92    1.15
   2  -5  -9   -0.45    1.06
  -2  -5   9   -0.44    1.41
   2   5   9   -0.48    1.13
   2  -5   9   -0.48    1.44
  -2  -5   9    1.03    1.29
   2   5  -9    0.41    1.08
  -2  -5   9   -1.17    1.41
   2  -5  10   10.52    2.14
   2   5  10    7.91    1.96
   2  -5 -10    8.55    1.91
  -2  -5  10   11.25    2.36
   2   5  10    9.94    2.17
   2  -5 -10   10.57    2.22
   2  -5  10   11.27    2.22
  -2  -5  10   11.20    2.45
  -2  -5  10   12.86    1.89
   2   5 -10    8.19    1.99
   2  -5 -11   42.97    3.85
   2   5  11   42.87    4.14
   2  -5  11   45.54    4.22
   2  -5 -11   43.05    4.24
   2   5  11   46.14    4.43
   2   5 -11   38.83    3.98
  -2  -5  11   39.24    3.46
  -2  -5  11   43.07    4.49
   2   5  12    0.48    1.05
   2   5  12    0.53    1.33
   2  -5 -12    0.48    1.19
   2  -5  12   -0.43    1.33
  -2  -5  12    0.33    0.91
   2   5 -12    1.89    1.36
  -2  -5  12    0.57    1.35
   2   5  13  160.09    8.81
   2  -5  13  147.81    8.24
   2  -5 -13  166.00    8.88
   2   5  13  152.68    9.00
   2   5 -13  143.95    8.54
  -2  -5  13  146.71    7.61
  -2  -5  13  146.76    9.24
   2   5  14    9.20    2.25
   2   5  14    9.07    2.27
   2  -5 -14    3.93    1.65
   2  -5  14    9.16    2.16
   2  -5  14    8.40    2.15
  -2  -5  14    8.83    1.92
   2   5 -14    4.11    1.88
  -2  -5  14    6.15    2.06
   2   5  15  129.59    7.65
   2  -5  15  109.00    6.83
   2   5  15  121.55    8.02
   2  -5 -15  115.59    7.38
   2   5 -15  104.10    7.32
   2  -5  15   90.40    6.73
  -2  -5  15  112.05    6.58
  -2  -5  15  112.17    8.03
   2   5  16   25.27    3.77
   2  -5 -16   27.24    3.49
   2  -5  16   22.24    3.37
  -2  -5  16   14.25    2.52
   2   5 -16   26.60    3.69
  -2  -5  16   19.77    3.48
   2  -5  16   20.52    3.04
   2   5  17   25.37    3.75
   2  -5 -17   26.53    3.64
   2  -5  17   32.75    4.01
  -2  -5  17   34.95    3.75
   2  -5  17   26.04    3.40
   2   5 -17   33.86    4.23
  -2  -5  17   40.13    4.89
   2   5  18   27.34    4.01
   2  -5 -18   22.70    3.36
   2  -5  18   18.96    3.00
   2  -5  18   22.12    3.45
   2   5 -18   16.61    3.26
  -2  -5  18   19.13    2.98
  -2  -5  18   23.14    3.92
   2   5  19    0.65    1.63
   2  -5  19    0.91    1.61
   2  -5  19    5.49    2.10
   2   5 -19    1.83    1.91
  -2  -5  19    4.64    1.85
  -2  -5  19    2.88    2.08
   2   5  20    2.00    1.76
   2  -5  20    0.92    1.58
   2  -5  20    2.24    1.81
  -2  -5  20    0.48    1.50
  -2  -5  20    2.21    2.13
   2   5  21   17.05    3.39
  -2   5  21   18.62    3.75
   2  -5  21   13.07    2.99
   2  -5  21   16.60    2.96
  -2  -5  21   16.50    3.04
  -2  -5  21   10.53    3.04
   2   5  22    0.70    1.83
  -2  -5  22   -0.52    1.77
   2   6   0  438.93   18.43
   2  -6   0  447.31   17.81
   2   6   0  459.54   17.71
  -2   6   0  444.48   19.03
  -2  -6   0  481.20   17.75
   2   6   0  454.90   17.93
   2   6   1  231.86   11.56
   2   6  -1  240.90   11.57
   2  -6   1  230.95   10.90
   2   6  -1  249.93   10.84
   2   6   1  242.82   11.08
   2  -6  -1  225.90   11.01
  -2   6  -1  243.21   12.19
  -2   6   1  247.38   12.25
  -2  -6   1  239.33   10.70
  -2  -6  -1  225.57   10.73
   2   6  -1  259.13   11.41
   2   6   1  245.05   11.32
   2   6   2   15.34    2.63
   2   6  -2   13.07    2.40
   2   6  -2   10.96    1.92
   2   6   2   13.06    2.27
   2   6   2    8.93    1.98
   2  -6  -2   12.42    2.34
  -2   6  -2   12.18    2.71
  -2  -6  -2   15.30    2.45
   2  -6   2   15.76    2.40
  -2   6   2   11.69    2.73
  -2  -6   2   14.52    2.43
   2   6  -2   13.71    2.48
   2   6   2   18.33    2.65
   2   6   3   34.08    3.84
   2   6  -3   31.65    3.62
   2   6   3   27.12    3.26
   2  -6   3   32.36    3.43
  -2   6   3   31.26    3.99
  -2   6  -3   39.17    4.33
  -2  -6   3   35.88    3.66
   2  -6  -3   40.47    4.04
  -2   6   3   30.45    3.27
  -2  -6  -3   43.08    3.93
  -2  -6   3   31.57    3.83
   2   6   3   38.32    3.76
   2   6   4    8.11    2.13
   2   6  -4   13.07    2.48
   2   6   4   12.86    2.35
  -2   6  -4   12.66    2.65
   2  -6  -4    8.39    2.07
   2  -6   4    8.06    1.75
  -2   6   4   11.89    2.18
  -2  -6  -4   11.06    2.20
  -2  -6   4    8.05    2.05
  -2   6   4   10.11    2.49
   2   6   4   12.08    2.27
  -2  -6   4   10.35    2.34
   2   6   5    5.13    1.81
   2  -6   5    3.62    1.46
   2   6  -5    2.20    1.16
  -2   6  -5   -0.55    1.38
   2   6   5    5.23    1.73
   2  -6  -5    4.76    1.78
   2  -6   5    1.41    1.21
  -2   6   5    1.74    1.09
  -2  -6   5    4.79    1.85
  -2   6   5    4.52    1.88
   2   6   5    6.24    1.84
  -2  -6   5    4.75    1.92
   2   6   6    4.67    1.78
   2  -6   6    1.98    1.28
   2   6  -6    4.31    1.61
  -2   6  -6    2.75    1.45
   2  -6  -6    2.92    1.62
   2   6   6    2.94    1.42
  -2  -6   6    4.05    1.87
  -2   6   6    3.67    1.62
  -2   6   6    0.57    1.50
   2   6   6    3.34    1.52
  -2  -6   6    1.51    1.18
  -2  -6   6    2.16    1.43
   2   6   7  122.09    7.53
   2  -6   7  106.89    6.42
   2   6  -7   95.31    6.27
   2  -6  -7   95.41    6.72
   2   6   7  100.60    6.82
  -2   6   7   99.60    6.70
  -2   6   7   86.39    6.85
  -2  -6   7  113.40    7.45
   2   6   8    3.17    1.46
   2   6  -8    4.12    1.57
  -2   6   8    3.39    1.51
   2   6   8    1.56    1.23
   2  -6  -8    4.55    1.89
  -2   6   8    2.52    1.46
  -2  -6   8    7.95    2.32
   2  -6   8    4.75    1.53
   2   6   9   15.49    2.75
   2   6   9   16.11    2.83
   2  -6  -9   17.52    2.98
  -2   6   9   18.43    3.01
  -2  -6   9   13.37    2.94
   2  -6   9   16.51    2.72
   2   6  10  104.60    7.20
   2  -6 -10   88.58    6.60
   2   6  10  101.63    7.07
  -2   6  10  102.13    7.12
   2  -6  10   89.55    6.50
  -2  -6  10  100.48    7.34
   2   6  11   10.87    2.44
   2   6  11    5.12    1.84
   2  -6  11    8.71    2.32
   2  -6 -11    4.25    1.94
  -2   6  11    6.28    2.08
  -2  -6  11    6.17    2.13
   2   6  12   29.61    3.77
   2  -6 -12   20.53    3.40
   2   6  12   35.64    4.18
  -2   6  12   23.12    3.58
   2  -6  12   33.49    3.94
  -2  -6  12   23.55    3.83
   2   6  13   11.59    2.53
   2   6  13    7.82    2.31
   2  -6 -13    5.47    2.00
  -2   6  13   11.66    2.77
   2  -6  13   13.72    2.75
  -2  -6  13    8.57    2.53
   2   6  14    1.67    1.60
   2  -6  14    1.48    1.83
   2   6  14    4.33    2.12
   2  -6 -14    0.55    1.60
  -2   6  14   -0.63    1.59
  -2  -6  14    2.05    1.88
   2  -6  14    2.14    1.67
   2   6  15   25.05    3.61
   2   6  15   33.00    4.29
   2  -6 -15   27.45    3.81
  -2   6  15   24.23    3.89
   2  -6  15   21.23    3.30
   2  -6  15   23.95    3.65
  -2  -6  15   24.65    4.21
   2  -6  16   24.42    3.44
   2   6  16   15.66    3.21
   2  -6 -16   19.23    3.27
  -2   6  16   13.48    3.07
   2  -6  16   16.10    3.14
  -2  -6  16   17.49    3.63
   2   6  17   -0.67    1.76
   2  -6 -17   -0.57    1.90
  -2   6  17   -0.69    1.63
   2  -6  17    1.50    1.77
   2  -6  17    1.13    1.76
  -2  -6  17    1.50    2.08
   2  -6 -18    8.04    2.39
   2   6  18    3.43    2.21
  -2   6  18    2.13    1.88
   2  -6  18    5.73    2.24
   2  -6  18    6.51    2.36
  -2  -6  18    4.64    2.66
   2   6  19   35.72    4.76
   2  -6 -19   21.95    3.65
  -2   6  19   41.51    5.23
   2  -6  19   28.19    3.84
   2  -6  19   32.52    4.29
  -2  -6  19   38.02    5.19
   2  -6  20    3.02    2.01
   2   7   0    1.67    1.60
   2  -7   0    1.92    1.50
  -2   7   0   -0.63    1.81
   2   7   1    5.63    2.10
   2   7  -1    1.64    1.58
   2   7   1    2.70    1.41
  -2   7   1    5.03    2.03
   2  -7  -1    4.94    1.93
   2  -7   1    5.14    1.79
  -2   7  -1    4.40    2.22
   2   7   2   17.08    2.95
   2   7  -2   11.87    2.57
  -2   7  -2    8.76    2.68
   2   7   2   15.50    2.65
   2  -7   2    9.97    2.29
  -2   7   2   15.77    3.04
   2  -7  -2   13.16    2.62
   2   7   3   -0.58    1.36
   2   7  -3    1.06    1.65
   2   7   3    1.47    1.23
   2  -7  -3    2.07    1.78
  -2   7   3    0.63    1.82
  -2   7  -3   -1.25    1.80
   2  -7   3    0.88    1.41
   2   7   4   36.08    4.39
   2   7  -4   41.74    4.47
  -2   7  -4   40.43    4.87
   2  -7  -4   44.47    4.68
  -2   7   4   36.00    4.62
   2   7   4   46.90    4.57
   2   7   5    1.17    1.29
   2   7  -5    0.51    1.41
  -2   7  -5   -1.24    1.86
   2  -7  -5   -1.08    1.49
   2   7   5    0.53    1.24
  -2   7   5    2.53    2.36
  -2  -7   5   -1.77    1.83
   2   7   6    0.59    1.40
   2   7  -6    1.00    1.32
   2   7   6    0.54    1.43
  -2   7   6    0.64    1.67
   2  -7  -6    2.20    1.59
  -2  -7   6    1.20    1.58
   2   7   7    0.60    1.22
   2   7  -7   -0.49    1.35
   2   7   7   -0.56    1.39
   2  -7  -7   -1.12    1.40
  -2   7   7   -1.28    1.60
  -2  -7   7   -0.61    1.77
   2   7   8    4.22    1.94
   2   7   8    2.86    1.72
   2  -7  -8    3.99    2.01
  -2   7   8    0.55    1.44
  -2   7   8    1.29    2.01
  -2  -7   8    3.76    2.02
   2   7   9    6.68    2.48
   2   7   9    7.65    2.25
   2  -7  -9    5.21    2.27
  -2   7   9    2.85    1.71
  -2   7   9    5.19    2.36
  -2  -7   9    3.21    2.08
   2   7  10   31.76    4.24
   2   7  10   31.39    4.13
   2  -7 -10   32.93    4.26
  -2   7  10   20.12    3.36
  -2   7  10   26.20    4.16
  -2  -7  10   23.76    3.85
   2   7  11    1.23    1.62
   2   7  11    0.62    1.55
   2  -7 -11    1.79    1.86
  -2   7  11    3.07    2.04
  -2   7  11    1.32    2.21
  -2  -7  11    1.35    1.78
   2   7  12  110.47    7.92
   2   7  12  124.02    8.30
   2  -7 -12  101.90    7.64
  -2   7  12  102.81    7.83
   2  -7  12   96.82    7.22
  -2  -7  12   89.89    7.70
   2   7  13   37.82    4.56
   2   7  13   36.44    4.52
   2  -7 -13   41.40    4.76
   2  -7  13   29.05    4.03
  -2   7  13   30.12    4.28
  -2  -7  13   38.05    5.11
   2   7  14   47.90    5.15
   2   7  14   43.96    5.03
   2  -7 -14   42.47    4.97
  -2   7  14   34.40    4.67
   2  -7  14   31.34    4.17
  -2  -7  14   40.00    5.32
   2  -7  14   33.97    4.44
   2   7  15    4.98    2.08
   2  -7  15    0.55    1.83
   2   7  15   10.24    2.90
   2  -7 -15    2.48    1.94
  -2   7  15    6.94    2.59
  -2  -7  15    6.88    2.70
   2  -7  15    5.25    2.23
   2   7  16   -0.70    1.84
   2  -7 -16   -1.25    1.80
  -2   7  16    1.42    1.87
   2  -7  16    1.10    2.04
  -2  -7  16    2.36    2.45
   2  -7  16    3.55    2.26
   2   8   0  160.16    9.88
   2  -8   0  143.64    9.04
  -2   8   0  161.54   10.42
   2   8   1    1.27    1.75
   2   8  -1    0.62    1.54
  -2   8  -1    0.69    2.23
  -2   8   1    0.70    1.92
   2  -8  -1    0.55    1.79
   2  -8   1    3.16    1.91
   2   8   2    2.56    2.07
   2   8  -2    1.21    1.60
  -2   8  -2    4.13    2.43
   2  -8  -2    1.70    1.83
  -2   8   2    3.48    2.24
   2   8   3  140.94    9.38
   2   8  -3  132.36    8.92
   2  -8  -3  156.30    9.34
  -2   8  -3  168.25   10.31
  -2   8   3  131.97    9.40
   2   8   4    1.96    1.80
   2   8  -4   -0.58    1.46
  -2   8  -4    3.42    2.48
   2  -8  -4    1.18    1.63
  -2   8   4    1.39    2.32
   2   8   5    0.66    1.55
   2   8  -5   -1.15    1.65
   2   8   5   -0.57    2.11
   2  -8  -5    0.60    1.81
  -2   8   5    0.70    1.83
   2   8   6    8.61    2.71
   2   8   6    5.86    2.25
   2  -8  -6    9.80    2.66
  -2   8   6    9.04    2.96
  -2  -8   6    9.81    2.79
   2   8   7   26.65    4.28
   2   8   7   25.28    3.85
   2  -8  -7   34.26    4.55
  -2   8   7   28.60    4.47
  -2  -8   7   37.24    4.78
   2   8   8   -0.67    1.67
   2   8   8    0.62    1.54
   2  -8  -8   -0.63    1.97
  -2   8   8    1.40    2.18
  -2  -8   8   -0.68    1.96
   2   8   9   -0.67    1.59
   2   8   9   -0.63    1.75
   2  -8  -9   -2.56    2.39
  -2   8   9    0.70    1.95
  -2  -8   9    0.69    1.73
   2   8  10   33.17    4.50
   2  -8 -10   22.03    3.93
   2   8  10   22.05    3.70
  -2   8  10   24.10    4.07
  -2  -8  10   28.42    4.33
   2   8  11    1.36    1.70
   2   8  11    3.98    2.14
   2  -8 -11    3.93    2.44
  -2   8  11    3.57    2.45
  -2  -8  11    4.37    2.50
   2   8  12   10.90    3.02
   2   8  12   10.17    2.84
  -2   8  12    9.38    3.20
  -2  -8  12   13.47    3.31
  -2   8  13    8.89    2.74
   2  -8  13    4.81    2.30
   2   9   0    2.04    1.79
   2   9   1    8.93    2.69
   2   9  -1    4.02    2.31
   2  -9  -1    6.70    2.49
   2   9  -2    0.66    1.65
   2  -9  -2    0.62    1.87
   2   9  -3    0.65    1.79
   2  -9  -3   -0.63    1.98
   2   9  -4   -1.27    1.75
   2  -9  -4    0.65    1.94
  -3   0   0   -0.20    0.63
  -3   0   0    0.23    0.62
  -3   0   0   -0.24    0.57
   3   0   0   -0.22    0.41
  -3   0   0   -0.13    0.46
  -3   0   1   -1.00    0.60
  -3   0  -1   -0.23    0.63
   3   0   1   -0.25    0.58
  -3   0  -1   -0.24    0.49
  -3   0  -1    0.21    0.52
   3   0  -1    0.65    0.54
   3   0   1    0.22    0.45
  -3   0   1   -0.23    0.60
  -3   0  -1    0.23    0.26
  -3   0  -1   -0.14    0.54
   3   0  -1   -0.15    0.48
  -3   0   1    0.12    0.41
   3   0   2    0.68    0.53
  -3   0   2    0.23    0.58
  -3   0  -2    0.47    0.73
  -3   0  -2    0.49    0.46
   3   0   2    0.25    0.47
   3   0  -2    0.22    0.51
  -3   0  -2    0.20    0.45
   3   0  -2    0.15    0.55
  -3   0  -2    0.60    0.53
  -3   0   2   -0.10    0.42
  -3   0   3    0.20    0.61
   3   0   3    0.24    0.52
   3   0   3   -0.26    0.48
   3   0   3   -0.24    0.68
  -3   0  -3    0.77    0.64
   3   0  -3   -0.22    0.47
  -3   0  -3    0.73    0.67
  -3   0  -3    0.19    0.46
  -3   0  -3    0.09    0.41
  -3   0   3    0.40    0.65
   3   0  -3    0.45    0.53
  -3   0   3    0.18    0.44
  -3   0  -3   -0.32    0.65
   3   0   4 2538.33   79.87
  -3   0  -4 2610.39   80.06
   3   0   4 2760.65   80.03
   3   0  -4 2459.32   79.61
  -3   0   4 2416.16   79.38
   3   0   4 2483.08   80.07
  -3   0   4 2595.06   77.95
  -3   0  -4 2546.25   79.08
  -3   0   4 2631.21   79.54
  -3   0  -4 2689.86   79.38
   3   0  -4 2750.32   78.84
   3   0   5    0.28    0.61
  -3   0   5   -0.42    0.65
  -3   0  -5   -0.26    0.76
   3   0   5    0.25    0.66
   3   0   5    0.26    0.62
  -3   0  -5   -0.20    0.59
  -3   0   5    0.21    0.70
  -3   0   5    0.06    0.31
   3   0  -5    0.90    0.72
  -3   0  -5    0.18    0.69
  -3   0   5    0.33    0.46
  -3   0  -6  127.44    6.54
   3   0  -6  129.83    6.56
   3   0   6  141.77    6.77
  -3   0  -6  141.88    6.71
   3   0   6  141.05    6.55
  -3   0   6  124.58    6.00
   3   0   6  136.10    6.62
  -3   0   6  137.91    4.60
  -3   0  -6  135.93    5.96
  -3   0   6  140.79    6.22
  -3   0  -6  142.16    6.08
   3   0   6  130.98    5.11
   3   0  -6  128.90    6.17
  -3   0   6  141.58    5.91
   3   0  -7    0.29    0.85
   3   0  -7    0.85    0.54
  -3   0  -7    0.30    0.67
   3   0   7   -0.28    0.76
  -3   0  -7   -0.28    0.67
   3   0   7   -0.31    0.57
  -3   0   7   -0.23    0.65
  -3   0  -7   -0.21    0.55
  -3   0   7   -0.22    0.70
   3   0   7    0.12    0.44
   3   0   7   -0.20    0.48
  -3   0   7   -0.57    0.59
  -3   0  -7    0.62    0.77
   3   0  -7    0.24    0.60
   3   0  -8  392.13   13.60
   3   0  -8  415.92   15.52
  -3   0  -8  406.69   15.55
   3   0   8  415.96   15.26
  -3   0   8  408.39   14.77
   3   0   8  397.52   15.52
  -3   0  -8  409.24   14.57
   3   0   8  404.91   14.49
  -3   0   8  413.89   14.66
   3   0   8  393.52   13.63
  -3   0  -8  429.09   14.63
   3   0  -8  420.60   15.00
  -3   0   8  434.53   14.55
   3   0  -9   -0.29    0.53
   3   0  -9   -0.33    0.86
   3   0   9   -0.34    0.64
  -3   0  -9   -0.34    0.69
  -3   0   9   -0.25    0.59
   3   0   9    0.90    0.65
   3   0   9   -0.46    0.65
  -3   0  -9   -0.22    0.53
  -3   0   9    0.44    0.67
   3   0  -9    0.27    0.63
  -3   0  -9   -0.23    0.85
  -3   0   9    0.22    0.54
   3   0 -10  415.04   16.01
  -3   0 -10  438.81   14.94
   3   0 -10  386.74   14.16
   3   0  10  419.58   16.16
  -3   0 -10  419.56   16.13
   3   0  10  401.53   14.15
  -3   0  10  407.22   14.74
   3   0  10  412.83   14.91
  -3   0 -10  418.63   14.94
  -3   0 -10  421.79   14.88
  -3   0  10  441.58   15.03
   3   0 -11    0.57    0.76
   3   0 -11    1.60    0.99
  -3   0 -11    0.24    0.83
  -3   0 -11   -0.38    0.83
   3   0  11   -0.39    0.91
   3   0  11    1.00    0.69
  -3   0  11    0.23    0.75
  -3   0 -11    0.48    0.63
  -3   0 -11    0.74    0.92
  -3   0  11    1.56    0.84
   3   0  11   -1.32    0.96
   3   0  11    0.41    0.71
   3   0 -11    0.25    0.75
  -3   0  11    0.50    0.66
   3   0 -12  144.27    7.14
   3   0 -12  125.58    7.12
  -3   0 -12  134.44    6.49
   3   0 -12  134.00    6.00
  -3   0 -12  119.33    7.07
   3   0  12  126.32    7.27
  -3   0  12  145.45    6.47
   3   0  12  145.88    6.56
  -3   0 -12  132.03    6.41
  -3   0 -12  127.42    6.25
   3   0  12  133.09    6.53
   3   0  12  133.30    6.03
   3   0 -12  123.83    6.29
  -3   0  12  140.57    6.61
  -3   0  13    0.37    1.10
   3   0 -13   -0.23    0.84
  -3   0 -13    0.85    1.08
   3   0 -13    1.39    1.08
   3   0 -13    0.40    0.89
   3   0  13   -0.43    0.88
  -3   0 -13    0.85    0.79
   3   0  13    0.55    0.73
  -3   0  13   -0.74    0.85
  -3   0  13   -0.57    0.89
  -3   0 -13   -0.27    1.11
   3   0  13    0.29    0.73
   3   0 -13    0.55    0.95
   3   0 -14  189.94    9.91
  -3   0  14  216.44   10.12
  -3   0 -14  217.33    9.40
   3   0 -14  213.30    8.87
   3   0  14  206.21   10.43
  -3   0 -14  214.15   10.40
  -3   0 -14  212.55    9.16
   3   0  14  229.06    9.35
   3   0 -14  199.60    9.05
  -3   0  14  216.69    9.30
   3   0  14  209.77    9.24
   3   0 -14  230.43   10.06
   3   0  15    2.38    1.48
  -3   0 -15   -0.47    1.16
  -3   0  15   -1.98    1.14
   3   0 -15    0.55    1.06
   3   0 -15    0.75    1.25
  -3   0 -15   -0.32    1.11
   3   0  15    0.39    1.13
   3   0 -15   -0.45    1.12
  -3   0 -15    0.29    1.24
   3   0  15   -0.32    0.95
   3   0 -15   -0.92    1.16
  -3   0  15    0.93    1.09
   3   0  16   25.51    3.23
  -3   0 -16   20.48    2.94
  -3   0 -16   30.69    3.05
   3   0 -16   29.66    3.43
   3   0 -16   28.09    2.86
   3   0 -16   23.76    2.84
   3   0  16   21.83    2.56
  -3   0 -16   25.21    2.79
   3   0  17   -0.52    1.31
   3   0 -17   -0.32    1.16
  -3   0 -17    1.46    1.36
   3   0 -17   -0.49    1.30
   3   0 -17    0.38    1.06
   3   0  17   -1.03    1.03
   3   0  18  290.72   14.04
   3   0 -18  312.88   14.00
  -3   0 -18  304.07   12.81
   3   0  18  286.54   12.45
   3   0 -18  314.57   13.11
   3   0  19    0.57    1.43
  -3   0 -19    0.41    1.40
   3   0 -19   -2.15    1.79
   3   0 -19    1.69    1.27
   3   0  19   -1.50    1.17
   3   0  20    1.19    1.49
   3   0 -20    3.36    1.62
  -3   0 -20    0.43    1.55
   3   0 -20   -0.44    1.64
   3   0  20    1.95    1.48
   3   0  21   -2.48    1.94
   3   0 -21    0.58    1.95
  -3   0 -21    0.45    1.67
   3   0 -21    0.92    1.48
   3   0  22    0.64    1.42
   3   0 -22   -0.61    1.75
  -3   0 -22   -0.47    1.70
   3   0 -22    0.96    1.38
   3   0  23   -4.68    2.61
   3   0 -23   -1.88    2.56
  -3   0 -23   -0.98    2.08
   3   0 -23    1.00    1.55
   3   0  24   56.57    5.95
   3   0 -24   47.37    5.44
  -3   0 -24   48.84    4.90
   3   0 -24   49.45    4.99
   3   0  25   -4.98    2.65
  -3   0 -25   -1.59    2.06
   3   0  25   -0.66    2.06
   3  -1   0  705.04   21.08
   3   1   0  663.26   22.76
  -3   1   0  688.12   23.26
  -3  -1   0  697.06   23.16
  -3   1   0  672.32   23.05
  -3  -1   0  697.98   23.30
  -3   1   0  690.12   23.11
   3  -1   0  657.39   23.22
   3  -1   0  687.56   22.24
  -3   1   0  695.17   22.26
  -3   1   0  699.49   22.88
  -3  -1   0  700.28   23.02
   3   1   0  706.14   23.07
   3  -1  -1  518.80   15.68
   3   1   1  474.67   17.93
  -3   1   1  503.43   17.78
  -3  -1  -1  520.90   18.00
  -3  -1   1  496.80   17.28
  -3   1   1  545.72   17.93
   3  -1   1  461.09   17.82
   3  -1   1  524.72   18.02
   3   1   1  516.04   17.64
  -3   1  -1  538.90   17.93
   3  -1  -1  483.55   17.86
   3   1  -1  484.88   17.43
  -3   1  -1  520.94   17.99
  -3  -1   1  518.43   17.84
  -3  -1  -1  565.11   18.08
  -3   1  -1  527.86   17.88
  -3   1   1  534.06   16.88
  -3   1  -1  509.63   17.50
   3  -1  -1  510.56   16.79
   3  -1   1  536.12   17.17
  -3   1   1  509.00   17.59
  -3  -1  -1  504.77   17.71
  -3   1  -1  538.41   17.17
   3   1  -1  510.01   17.65
  -3   1  -2  459.63   16.17
  -3   1   2  453.78   15.96
  -3   1  -2  455.47   16.01
   3  -1  -2  461.69   16.23
   3   1  -2  470.53   15.69
  -3  -1  -2  431.67   15.90
   3   1   2  445.09   15.77
  -3   1   2  471.34   15.99
  -3   1  -2  461.47   16.01
  -3  -1   2  464.85   16.03
   3   1   2  417.19   16.04
   3  -1   2  429.50   16.04
  -3  -1   2  434.92   15.34
   3  -1   2  448.43   16.15
  -3  -1  -2  459.57   16.15
  -3   1   2  471.17   15.84
  -3   1  -2  452.74   15.34
  -3   1  -2  452.36   15.55
   3  -1   2  445.03   15.34
   3  -1  -2  458.32   14.79
  -3  -1  -2  460.06   15.92
  -3   1  -2  449.84   15.38
   3   1  -2  463.75   15.83
   3  -1  -2  444.51   14.51
  -3  -1   3    6.45    1.07
  -3   1  -3    6.97    1.31
  -3   1  -3    7.49    1.26
   3  -1   3    5.39    1.13
   3   1   3    7.20    1.24
   3  -1   3    6.34    1.21
   3  -1   3    7.50    1.33
  -3  -1  -3    5.91    1.21
  -3   1  -3    7.41    1.27
   3   1   3    4.81    1.03
   3  -1  -3    6.75    1.23
   3   1  -3    6.19    1.04
  -3   1   3    6.90    1.28
  -3  -1  -3    5.57    1.22
  -3  -1  -3    7.28    1.23
  -3   1   3    7.43    1.28
  -3   1  -3    8.27    1.22
  -3   1  -3    6.89    1.11
  -3   1  -3    7.91    1.28
   3   1  -3    5.22    1.12
   3  -1  -3    5.87    0.78
   3   1  -3    3.76    1.04
   3  -1   3    7.97    1.18
   3  -1  -3    7.32    0.76
  -3  -1   4  325.04   10.88
   3   1   4  339.91   12.57
  -3  -1   4  331.76   11.89
   3   1  -4  319.87   12.00
  -3   1  -4  348.10   12.68
  -3   1   4  337.31   12.49
   3  -1   4  347.91   12.78
  -3  -1  -4  352.07   12.72
   3   1   4  351.81   12.82
   3  -1   4  328.96   12.70
   3  -1   4  351.67   12.63
  -3   1  -4  323.93   11.85
  -3   1  -4  336.18   12.09
   3  -1   4  324.03   12.04
  -3   1  -4  341.01   11.70
   3  -1  -4  323.60   10.92
  -3   1  -4  329.57   11.91
  -3  -1  -4  351.77   12.57
  -3   1   4  341.84   12.35
   3   1  -4  333.88   12.25
   3   1  -4  329.95   12.67
  -3  -1   4  360.55   12.57
  -3  -1   5  604.99   19.42
  -3   1  -5  623.59   20.08
  -3  -1  -5  644.28   21.40
   3   1   5  642.39   21.30
   3  -1   5  641.58   21.25
   3  -1   5  631.30   21.44
  -3   1   5  612.77   21.09
  -3  -1   5  603.83   20.43
  -3   1  -5  618.86   21.28
   3  -1   5  604.04   21.34
   3   1   5  604.46   21.33
  -3   1   5  590.45   20.76
  -3   1  -5  629.03   20.43
   3  -1  -5  606.77   21.23
  -3   1  -5  630.39   20.76
   3  -1   5  637.28   20.83
  -3   1  -5  611.20   20.38
   3   1   5  609.54   20.97
  -3   1  -5  645.69   20.29
  -3  -1  -5  621.66   21.10
   3   1  -5  633.87   21.39
   3   1  -5  588.69   20.75
  -3  -1   5  627.29   21.06
   3  -1  -5  617.16   20.57
   3   1  -6    6.41    1.31
   3  -1  -6    7.89    1.46
  -3   1  -6    9.02    1.19
  -3  -1   6    8.99    0.93
  -3   1  -6    7.72    1.36
  -3  -1  -6    4.29    1.14
  -3   1  -6    6.54    1.34
   3   1   6    7.03    1.33
   3   1   6    9.44    1.46
   3  -1   6    6.99    1.35
   3  -1   6    8.18    1.45
  -3   1   6    5.98    1.15
  -3  -1  -6    8.72    1.43
  -3  -1   6    5.00    0.97
   3  -1   6    4.98    1.17
   3   1   6    6.05    1.17
  -3   1  -6    5.66    0.94
  -3  -1  -6    8.13    1.35
  -3   1   6    7.78    1.34
  -3   1  -6    7.34    1.29
  -3   1  -6    8.50    1.19
   3  -1  -6    5.76    1.21
   3  -1   6    6.81    1.18
  -3  -1   6    7.88    1.33
   3  -1   6    7.44    1.25
   3   1  -6    7.41    1.37
  -3   1   6    6.91    0.88
   3  -1  -6    7.84    1.17
  -3   1  -7   34.28    2.41
  -3  -1  -7   36.04    3.01
  -3   1  -7   39.08    3.11
   3   1  -7   34.40    2.93
   3  -1  -7   30.59    2.87
  -3  -1   7   33.50    1.96
  -3  -1  -7   35.97    2.96
   3  -1   7   38.56    3.09
   3   1   7   37.12    3.06
   3   1   7   35.35    2.90
   3  -1   7   37.50    2.95
  -3   1   7   31.44    2.73
  -3  -1   7   33.65    2.43
   3  -1   7   31.17    2.86
  -3   1  -7   38.27    3.02
  -3   1  -7   33.96    2.30
  -3   1   7   28.78    2.52
   3  -1  -7   34.67    2.91
  -3   1  -7   28.24    2.51
   3   1   7   33.17    2.72
   3   1   7   33.60    1.49
  -3   1  -7   38.43    2.38
   3  -1   7   34.37    2.67
  -3  -1  -7   36.06    2.82
   3  -1   7   31.77    2.41
   3   1  -7   33.34    2.41
   3   1  -7   35.77    2.97
   3  -1  -7   36.62    2.53
  -3   1   7   35.53    2.08
  -3  -1   7   35.78    2.83
   3   1  -8   35.56    3.03
   3  -1  -8   34.90    3.10
  -3   1  -8   36.38    2.60
   3  -1   8   40.58    3.25
  -3   1  -8   37.76    3.13
   3  -1   8   34.29    2.93
   3   1   8   37.77    3.03
  -3  -1  -8   34.81    3.04
  -3   1   8   34.18    2.89
  -3  -1   8   33.90    2.51
   3  -1   8   31.73    2.96
   3   1   8   36.33    3.16
  -3   1   8   36.40    2.85
  -3  -1   8   28.87    2.47
  -3   1  -8   32.73    2.26
  -3   1  -8   32.34    2.72
   3  -1  -8   32.46    2.86
   3   1   8   27.28    2.60
   3  -1   8   31.36    2.46
  -3   1  -8   32.51    2.26
  -3  -1  -8   37.12    2.91
   3  -1   8   35.32    2.81
   3   1  -8   37.09    3.10
   3  -1  -8   39.62    2.68
   3   1  -8   37.26    2.62
  -3   1   8   34.47    2.17
  -3  -1   8   42.33    3.07
   3   1  -9   54.82    4.04
   3  -1  -9   60.05    4.22
  -3   1  -9   61.33    3.69
  -3  -1  -9   63.33    4.29
  -3  -1   9   62.37    3.62
   3  -1   9   63.59    4.36
   3   1   9   56.58    4.21
   3   1   9   54.59    3.94
   3  -1   9   52.25    3.90
  -3   1  -9   55.81    4.07
  -3   1   9   58.85    4.02
  -3  -1  -9   58.29    3.65
   3  -1  -9   59.13    3.97
  -3   1  -9   56.27    3.75
   3   1   9   67.37    4.14
   3  -1   9   57.10    3.54
  -3   1  -9   65.16    3.37
  -3  -1   9   63.85    3.73
  -3  -1  -9   58.29    3.84
  -3   1   9   61.95    3.87
   3  -1   9   63.02    3.92
  -3   1  -9   61.09    3.21
   3   1   9   61.44    3.38
   3   1  -9   57.29    4.11
   3  -1  -9   57.89    3.55
   3   1  -9   58.58    3.54
  -3   1   9   64.79    3.27
  -3  -1   9   59.91    3.94
  -3  -1   9   57.87    3.89
   3   1 -10  231.31   10.32
   3  -1 -10  235.56   10.42
  -3   1 -10  239.56    9.63
  -3   1 -10  248.19   10.60
  -3  -1  10  231.66    9.35
   3   1  10  233.90   10.47
   3  -1  10  242.57   10.62
  -3  -1 -10  240.60   10.52
   3  -1  10  238.22    9.92
   3  -1 -10  246.11   10.13
  -3  -1  10  239.73    9.44
  -3   1 -10  231.31    8.65
  -3   1 -10  234.02    9.75
  -3   1  10  235.92    9.69
   3  -1  10  220.42    9.29
   3   1  10  251.51   10.17
  -3  -1 -10  234.27    9.49
  -3   1 -10  247.83    8.99
  -3  -1 -10  242.88    9.94
   3   1  10  242.76    8.63
   3   1  10  234.67    9.09
   3   1 -10  226.83    9.33
  -3  -1  10  229.82    9.99
  -3  -1  10  226.48    9.88
  -3   1 -11    4.78    1.33
   3  -1 -11   12.12    1.84
   3   1 -11    8.90    1.63
   3   1 -11   10.84    1.77
   3  -1 -11   11.96    1.88
  -3   1 -11    9.45    1.68
   3   1  11    6.91    1.56
   3  -1  11   10.85    1.84
  -3  -1 -11   14.30    2.05
  -3  -1  11    9.26    1.48
   3   1  11    8.14    1.52
   3  -1  11   10.02    1.60
  -3   1  11    7.20    1.51
  -3   1 -11    8.17    1.62
  -3  -1 -11    9.10    1.59
  -3  -1  11    8.19    1.40
   3  -1 -11    8.21    1.70
   3  -1  11    8.10    1.19
  -3  -1 -11    9.51    1.58
  -3  -1  11    9.02    1.68
   3   1  11    7.08    1.25
   3   1 -11    7.42    1.43
  -3  -1  11    9.90    1.73
   3   1 -12   58.72    4.21
   3  -1 -12   53.57    4.06
   3   1 -12   66.27    4.63
   3  -1 -12   61.90    4.49
  -3   1 -12   59.15    4.03
   3   1  12   56.06    4.47
  -3  -1 -12   55.06    4.41
  -3   1 -12   61.35    4.56
   3  -1  12   61.35    4.61
  -3  -1  12   54.11    3.50
  -3   1  12   63.75    4.02
  -3   1 -12   60.16    4.06
   3  -1 -12   59.14    4.11
  -3  -1 -12   58.20    3.75
   3  -1  12   57.55    3.80
   3   1  12   56.97    4.08
  -3  -1 -12   53.16    3.91
   3  -1  12   58.54    3.83
   3   1  12   52.97    3.43
   3   1 -12   56.04    3.78
  -3  -1  12   63.21    4.34
  -3  -1  12   58.79    4.11
  -3   1 -13   13.59    2.07
   3   1 -13    9.67    1.88
   3  -1 -13   10.73    1.93
   3  -1 -13   12.13    1.65
   3   1 -13   20.09    2.64
   3  -1 -13   10.87    2.02
  -3  -1 -13   10.94    2.05
  -3   1 -13   13.53    2.20
   3   1  13   11.99    2.20
   3  -1  13   14.24    2.36
   3   1  13   12.83    1.98
  -3   1  13   14.83    1.97
  -3   1 -13    9.67    1.83
   3  -1 -13   14.60    2.11
  -3  -1 -13   13.01    1.81
   3   1 -13   11.07    1.95
   3  -1  13   14.77    2.17
   3   1  13   11.05    1.60
   3   1 -13   13.68    1.94
   3  -1  13   13.70    1.92
  -3  -1  13   13.77    2.10
  -3  -1  13   12.34    1.98
  -3  -1  14   22.78    2.88
  -3   1  14   20.93    2.78
   3  -1 -14   19.09    2.62
   3  -1 -14   16.79    2.05
   3   1 -14   17.80    2.62
   3  -1 -14   19.55    2.79
  -3   1 -14   26.43    2.86
  -3  -1 -14   23.01    3.05
  -3   1 -14   22.23    2.91
   3   1  14   22.97    2.95
   3  -1  14   19.96    2.84
   3  -1 -14   24.87    2.74
  -3   1 -14   20.35    2.44
  -3   1  14   23.95    2.46
   3   1  14   19.27    2.45
   3   1 -14   25.16    2.95
  -3  -1 -14   20.68    2.36
   3  -1  14   24.24    2.46
   3   1  14   21.01    2.18
   3  -1  14   14.64    2.33
   3   1 -14   15.96    2.35
   3   1 -14   23.89    2.59
   3  -1 -14   18.77    2.33
  -3  -1  14   20.92    2.59
  -3  -1  15   20.16    2.73
  -3   1  15   18.60    2.71
  -3   1 -15   17.25    2.52
   3   1 -15   21.00    2.78
   3  -1 -15   22.14    2.80
   3  -1  15   23.76    3.04
   3   1  15   25.72    3.06
   3  -1 -15   24.16    2.40
   3   1 -15   24.08    3.11
   3  -1 -15   21.00    2.91
   3   1  15   20.42    2.87
   3  -1  15   21.52    3.07
  -3  -1 -15   24.60    3.09
  -3   1 -15   14.91    2.63
  -3   1 -15   24.07    2.68
   3   1  15   23.26    2.72
   3  -1 -15   18.68    2.48
   3   1 -15   23.57    2.83
   3   1  15   26.33    2.44
   3  -1  15   21.88    2.73
  -3  -1 -15   21.05    2.41
   3   1 -15   25.17    2.73
   3  -1 -15   23.52    2.66
  -3  -1  15   20.64    2.64
   3   1 -16   76.29    5.59
   3  -1 -16   68.44    5.32
   3  -1 -16   72.57    4.46
  -3   1 -16   72.14    5.06
  -3  -1 -16   69.26    5.46
   3  -1  16   68.75    5.51
  -3   1 -16   73.48    5.60
   3   1  16   65.81    5.44
  -3  -1 -16   71.55    4.54
  -3   1 -16   71.31    4.90
   3   1  16   79.36    5.14
   3  -1  16   68.36    4.94
   3   1  16   75.79    4.52
   3   1 -16   70.09    5.06
  -3  -1  16   74.72    5.06
   3  -1  17   30.49    3.69
   3   1  17   31.37    3.79
  -3   1 -17   29.29    3.28
   3   1 -17   20.96    2.78
   3   1 -17   20.15    3.07
   3  -1 -17   26.57    3.34
   3   1 -17   20.68    2.90
   3  -1  17   26.98    3.15
  -3  -1  17   27.80    3.17
   3   1  18    3.28    1.58
   3  -1  18    1.10    1.30
  -3   1 -18   -0.42    1.52
   3   1 -18    0.38    1.37
   3   1 -18    4.11    1.60
   3  -1 -18    1.54    1.21
   3   1 -18    2.17    1.30
   3  -1  18    0.41    1.32
   3   1  19   -1.14    1.51
   3  -1  19    0.57    1.35
  -3   1 -19   -0.44    1.67
  -3  -1 -19   -0.39    1.31
   3   1 -19    0.54    1.54
   3  -1 -19   -0.54    1.41
   3   1 -19   -0.91    1.41
   3  -1 -19    0.80    1.15
   3  -1  19    1.68    1.40
   3   1  20   38.75    4.57
   3  -1  20   34.05    4.32
  -3   1 -20   34.02    3.97
  -3  -1 -20   42.96    3.98
   3   1 -20   36.92    4.45
   3  -1 -20   30.23    3.99
   3   1 -20   33.18    3.85
   3  -1  20   37.86    3.88
   3  -1 -20   35.79    3.74
   3   1  21   45.91    4.96
   3  -1  21   39.74    4.72
  -3   1 -21   49.99    4.78
   3  -1 -21   53.54    5.18
  -3  -1 -21   47.14    4.29
   3   1 -21   39.55    4.60
   3  -1  21   39.09    4.05
   3   1 -21   45.40    4.50
   3  -1 -21   39.83    4.06
   3  -1  22    3.86    2.16
   3   1  22    9.02    2.53
  -3   1 -22    6.02    2.41
  -3  -1 -22    8.60    2.24
   3   1 -22    5.43    2.37
   3  -1 -22    3.62    2.20
   3  -1 -22    9.92    2.35
   3  -1  22   12.03    2.51
   3   1 -22    8.20    2.27
   3   1  23   20.03    3.61
   3  -1  23   23.34    4.05
  -3   1 -23   23.49    3.63
  -3  -1 -23   22.62    3.22
   3   1 -23   18.12    3.65
   3  -1 -23   18.14    3.73
   3  -1  23   19.02    3.10
   3   1 -23   19.66    3.34
   3   1  24    9.66    3.00
   3  -1  24    9.64    2.71
   3  -1  24   13.59    3.21
   3   1  24    8.92    2.83
  -3   1 -24   10.29    2.69
  -3  -1 -24    9.81    2.57
   3   1 -24   11.63    2.96
   3  -1 -24   14.86    3.24
   3  -1  24   13.15    2.77
   3   1 -24   14.84    3.09
  -3   1 -25    7.85    2.73
   3   1 -25    8.64    2.83
  -3  -1 -25    6.11    2.48
   3   1 -25    7.37    2.51
   3   2   0    0.18    0.40
  -3   2   0    0.90    0.49
  -3  -2   0    2.41    0.78
  -3  -2   0    1.59    0.73
   3  -2   0   -0.79    0.62
  -3   2   0   -0.25    0.77
  -3   2   0    0.71    0.44
  -3  -2   0    2.03    0.87
  -3   2   0    0.22    0.72
   3  -2   0   -0.73    0.75
   3  -2   0    0.18    0.59
   3   2   0    0.27    0.70
  -3   2  -1  599.38   20.11
  -3   2  -1  568.53   20.11
   3  -2   1  620.13   20.54
   3   2  -1  591.12   19.59
  -3  -2  -1  623.51   20.40
  -3   2  -1  580.52   20.30
  -3  -2   1  591.84   20.11
  -3   2   1  598.48   20.42
  -3   2   1  610.94   20.11
   3   2   1  612.20   19.87
   3  -2  -1  626.59   20.61
   3  -2   1  588.13   20.26
  -3  -2  -1  609.51   20.20
  -3   2   1  568.76   20.10
  -3   2  -1  566.24   19.96
   3  -2   1  575.97   20.09
   3  -2  -1  581.39   19.47
   3  -2   1  593.57   19.81
   3  -2  -1  586.96   20.40
  -3  -2   1  586.82   20.33
  -3  -2  -1  585.47   18.58
  -3  -2  -1  586.93   20.47
  -3   2  -1  573.58   20.44
   3   2  -1  601.60   20.62
   3   2   1  580.20   20.52
   3  -2   2    1.20    0.65
  -3   2  -2   -0.25    0.65
  -3   2   2    1.02    0.70
  -3   2  -2    0.49    0.50
   3   2  -2    0.33    0.44
   3  -2  -2    0.55    0.61
   3   2   2   -0.21    0.55
  -3  -2  -2    0.93    0.73
  -3   2  -2    0.46    0.66
   3   2   2    0.25    0.51
   3  -2   2    0.80    0.62
  -3  -2   2    0.69    0.67
   3  -2   2    1.00    0.59
  -3   2   2    0.23    0.50
  -3  -2  -2    0.49    0.54
  -3  -2   2   -0.24    0.70
  -3   2   2    0.48    0.66
  -3  -2  -2    0.26    0.62
   3  -2  -2    0.95    0.56
  -3   2  -2    0.42    0.65
   3  -2  -2    1.05    0.87
   3  -2   2    1.33    0.71
  -3  -2  -2    0.52    0.39
  -3   2  -2    0.52    0.69
   3   2  -2    0.26    0.70
   3  -2   2   -1.03    0.64
   3   2  -2    0.84    0.74
   3   2  -2    0.11    0.37
   3  -2   3   26.49    1.79
   3  -2   3   26.70    2.36
  -3  -2  -3   25.57    2.28
  -3   2  -3   25.75    2.28
  -3  -2  -3   29.06    2.47
  -3   2  -3   24.20    2.27
  -3   2  -3   25.81    2.38
   3   2  -3   21.27    1.84
  -3   2   3   24.03    2.34
   3  -2   3   25.02    2.37
  -3   2   3   31.63    2.46
  -3  -2   3   27.87    1.94
   3   2   3   25.77    2.35
  -3   2   3   27.27    2.41
  -3   2  -3   25.40    2.17
   3  -2  -3   24.40    1.81
   3  -2  -3   27.87    2.54
  -3  -2   3   27.81    2.41
   3  -2   3   28.24    2.32
   3   2   3   25.09    2.36
  -3  -2  -3   24.31    2.39
  -3   2  -3   21.04    2.21
   3   2  -3   27.40    1.77
   3   2  -3   26.85    2.51
   3   2  -3   21.25    2.29
  -3  -2   3   27.69    2.55
   3  -2   4   17.35    1.50
   3   2   4   13.53    1.74
  -3   2  -4   17.36    1.94
  -3  -2  -4   20.24    2.05
  -3  -2   4   20.57    1.65
   3  -2   4   16.11    1.84
   3   2  -4   15.38    1.51
  -3   2  -4   14.26    1.82
  -3   2   4   18.02    2.02
   3   2   4   17.57    1.97
   3  -2   4   18.26    1.98
   3  -2   4   14.48    1.86
   3  -2  -4   18.31    1.47
  -3   2  -4   14.78    1.62
   3  -2  -4   18.86    2.15
  -3  -2  -4   14.39    1.85
  -3   2   4   14.95    1.87
   3   2   4   16.19    1.96
   3  -2   4   17.16    1.86
  -3   2  -4   20.78    2.14
  -3  -2   4   16.86    2.03
   3   2  -4   14.63    1.37
   3   2  -4   20.46    2.25
   3   2  -4   18.90    2.11
   3   2  -5  220.58    8.86
   3  -2  -5  197.36    8.68
   3  -2   5  199.98    7.58
  -3  -2  -5  218.80    8.77
   3   2   5  215.22    8.67
   3  -2   5  218.02    8.65
  -3   2   5  193.51    8.70
  -3   2  -5  202.16    8.59
   3  -2   5  201.17    8.75
  -3  -2   5  195.78    7.57
   3   2   5  194.00    8.68
   3  -2   5  199.70    8.66
   3  -2  -5  199.46    8.81
  -3   2   5  213.46    8.76
  -3   2  -5  193.12    7.91
   3   2   5  198.28    8.83
  -3   2  -5  203.33    8.58
   3  -2   5  194.98    8.38
  -3  -2  -5  203.66    8.81
   3  -2  -5  208.98    7.37
   3   2  -5  201.43    7.62
   3   2  -5  204.89    9.08
   3   2  -5  179.90    8.53
  -3  -2   5  198.90    8.98
  -3  -2  -6  192.68    8.49
  -3   2  -6  184.46    8.41
   3   2  -6  201.74    8.55
   3  -2  -6  184.35    8.42
   3  -2   6  196.12    7.47
   3   2   6  207.77    8.81
   3  -2   6  199.09    8.61
  -3  -2  -6  195.47    8.42
   3   2   6  198.89    8.44
   3  -2   6  203.47    8.43
  -3   2   6  192.23    8.52
  -3   2  -6  191.69    8.40
   3  -2   6  212.33    8.78
  -3  -2   6  188.87    7.35
   3  -2  -6  194.65    6.95
  -3   2   6  198.25    8.48
  -3   2  -6  191.73    7.64
   3  -2  -6  186.66    8.64
  -3   2  -6  181.91    8.17
  -3   2  -6  195.69    7.09
   3   2   6  192.58    8.68
   3  -2   6  192.86    8.27
  -3  -2  -6  180.89    8.47
   3  -2   6  180.83    8.20
   3   2   6  197.41    6.67
   3   2  -6  200.49    7.58
   3   2  -6  176.00    8.67
   3  -2  -6  192.49    7.42
  -3  -2   6  199.94    8.94
  -3  -2   7  277.65    9.82
   3   2  -7  251.34   10.80
   3  -2  -7  268.08   11.05
   3  -2   7  268.06    9.89
  -3  -2  -7  261.89   11.01
   3  -2   7  277.73   11.18
  -3   2  -7  272.81   10.96
   3   2   7  291.32   11.06
   3  -2   7  286.20   11.00
  -3   2  -7  287.31   11.22
  -3   2   7  266.46   11.04
  -3  -2   7  269.23    9.79
   3  -2   7  278.54   11.15
  -3  -2  -7  277.89   10.98
   3   2   7  273.89   11.20
   3  -2  -7  268.89    9.13
  -3   2   7  259.22   10.82
  -3   2  -7  252.40    9.83
   3  -2  -7  250.08   11.00
   3   2   7  270.01   11.22
  -3   2  -7  281.98    9.45
  -3  -2  -7  274.35   11.23
   3  -2   7  274.59   10.87
   3  -2   7  252.56   10.66
   3   2   7  260.29    9.04
   3   2  -7  284.59   10.13
   3   2  -7  278.27   11.50
   3  -2  -7  281.38    9.82
   3   2  -7  276.51   10.70
  -3  -2   7  265.58   11.31
   3   2  -8  497.55   18.34
   3  -2  -8  479.79   18.33
   3  -2   8  497.28   17.16
  -3  -2   8  529.79   17.04
   3   2   8  519.01   18.65
   3  -2   8  517.07   18.29
   3   2   8  498.72   18.21
  -3   2   8  500.72   18.49
  -3  -2   8  525.11   17.05
  -3  -2  -8  522.61   18.56
  -3   2  -8  506.95   18.45
   3  -2   8  515.92   18.51
   3  -2   8  501.73   18.56
   3  -2  -8  477.90   16.03
  -3   2   8  536.04   18.37
  -3   2  -8  485.89   16.94
   3  -2  -8  518.22   18.63
   3   2   8  474.08   18.45
  -3   2  -8  525.87   16.48
   3  -2   8  462.70   17.88
  -3  -2  -8  519.97   18.58
   3  -2   8  512.59   18.11
   3   2   8  510.31   16.30
   3   2  -8  502.80   18.76
   3   2  -8  529.49   17.44
   3  -2  -8  534.71   17.01
   3   2  -8  531.28   18.16
  -3  -2   8  487.99   18.63
  -3  -2   8  518.10   18.51
   3   2  -9   46.28    3.59
   3  -2  -9   47.46    3.65
  -3  -2   9   37.79    2.64
   3  -2   9   46.88    3.59
   3   2   9   36.87    3.35
  -3  -2  -9   41.62    3.49
   3  -2   9   48.04    3.73
   3   2   9   41.89    3.40
  -3  -2   9   43.99    2.77
   3  -2   9   49.99    3.69
  -3   2  -9   49.32    3.69
   3  -2   9   41.50    3.27
  -3   2   9   50.12    3.62
   3  -2  -9   44.90    3.63
   3   2   9   38.34    3.43
   3  -2   9   39.10    3.27
  -3  -2  -9   46.51    3.64
   3   2  -9   43.85    3.71
   3  -2  -9   47.39    2.80
   3   2   9   45.44    2.42
   3   2  -9   47.51    3.12
   3   2  -9   49.06    3.50
  -3  -2   9   48.46    3.79
  -3  -2   9   44.91    3.61
   3   2 -10   -0.30    1.00
   3  -2 -10    0.60    0.87
  -3  -2  10    0.18    0.73
   3   2 -10    0.34    0.69
   3  -2 -10    0.68    0.64
   3  -2  10   -0.34    0.68
   3  -2  10    0.37    0.68
  -3  -2 -10    0.35    0.78
  -3   2 -10    0.36    0.78
   3   2  10   -0.36    0.96
  -3   2  10   -0.30    0.79
   3   2  10   -0.36    0.66
   3  -2  10    0.30    1.10
  -3  -2 -10    0.33    0.78
   3  -2 -10    0.33    0.92
  -3  -2  10   -0.33    0.95
   3   2 -10    0.48    0.72
   3   2  10    0.41    0.52
   3   2 -10   -0.31    0.78
   3  -2  10    0.59    0.74
  -3  -2  10    0.73    1.00
   3   2 -11  444.37   15.95
   3  -2 -11  433.01   15.97
   3   2 -11  402.87   16.10
   3  -2 -11  416.11   16.24
  -3  -2  11  420.55   14.60
   3   2  11  412.97   16.39
   3  -2  11  427.45   16.48
   3  -2  11  401.57   16.01
  -3   2 -11  430.12   16.42
  -3  -2 -11  403.89   16.25
   3  -2 -11  402.85   15.97
   3  -2  11  413.08   15.69
   3   2  11  402.01   16.14
   3  -2  11  419.82   15.81
  -3   2  11  427.35   15.79
  -3  -2 -11  435.90   16.26
   3   2 -11  421.18   15.22
   3   2 -11  422.33   15.91
  -3  -2  11  409.48   16.34
  -3  -2  11  419.66   16.08
  -3   2 -12   52.89    4.06
   3   2 -12   64.72    4.57
   3  -2 -12   61.74    4.51
  -3  -2  12   54.47    3.42
  -3   2 -12   56.43    4.46
   3  -2  12   60.28    4.61
   3   2  12   56.46    4.40
   3  -2  12   60.68    4.39
  -3  -2 -12   60.26    4.61
   3  -2 -12   53.36    4.12
   3  -2  12   59.82    4.17
  -3   2  12   58.83    4.11
   3  -2  12   51.13    4.03
   3   2  12   61.59    4.53
  -3  -2 -12   60.50    4.36
   3   2 -12   59.33    4.22
   3  -2  12   52.84    3.96
   3   2 -12   65.52    4.12
   3   2 -12   58.81    4.27
  -3  -2  12   55.14    4.25
  -3  -2  12   53.92    4.37
   3  -2 -12   59.84    4.27
  -3   2 -13   -0.70    1.23
   3   2 -13   -0.34    0.90
   3  -2 -13   -0.34    0.99
   3   2  13    0.33    0.77
   3   2 -13    0.40    1.05
   3  -2 -13   -0.40    1.10
   3  -2  13   -0.38    0.95
  -3  -2 -13   -0.42    0.70
   3   2  13   -0.43    0.94
   3  -2  13    1.30    1.19
   3   2  13    0.79    0.99
   3  -2  13    1.03    1.18
   3  -2 -13   -0.72    0.99
   3   2 -13   -0.74    1.15
   3   2 -13   -0.29    0.99
   3  -2  13   -0.32    1.00
   3  -2  13    0.33    1.03
  -3  -2  13    0.36    1.00
  -3  -2  13    2.03    1.35
   3   2  14  206.75    9.23
   3  -2  14  197.79    9.52
   3   2  14  214.61    9.63
  -3   2 -14  189.97    9.32
   3   2 -14  200.70    9.73
   3  -2 -14  201.23    9.80
  -3   2 -14  198.95    9.87
  -3  -2 -14  207.81   10.10
   3   2  14  175.00    9.56
   3  -2  14  215.64   10.25
  -3  -2 -14  209.06    8.83
   3  -2 -14  190.73    9.24
   3   2  14  193.87    9.57
   3  -2  14  194.50    9.12
   3  -2  14  195.98    9.60
   3  -2  14  181.81    8.87
   3   2 -14  193.82    8.86
   3   2 -14  185.99    9.14
   3   2 -14  194.00    9.49
  -3  -2  14  209.96    9.60
   3  -2 -14  207.72    9.43
  -3  -2  14  190.93    9.74
   3   2  15  128.33    6.82
  -3   2 -15  123.34    7.10
   3  -2  15  129.95    7.21
   3   2  15  124.54    7.08
   3   2 -15  126.13    7.35
   3  -2 -15  128.81    7.39
  -3  -2  15  114.86    6.94
  -3   2  15  130.03    7.28
   3  -2  15  110.59    7.22
   3   2  15  108.28    7.16
  -3  -2 -15  120.55    7.40
  -3   2 -15  120.15    7.36
   3  -2 -15  119.14    6.82
   3   2  15  138.85    7.50
   3  -2  15  114.13    6.56
  -3  -2 -15  130.93    6.51
   3  -2  15  115.82    7.01
   3   2 -15  127.84    6.73
   3  -2  15  115.46    6.49
   3   2 -15  125.37    7.19
  -3  -2  15  124.85    7.07
  -3  -2  15  122.40    7.33
   3   2 -15  120.74    6.92
   3  -2 -15  127.11    6.99
   3   2 -16    1.39    1.22
   3  -2 -16    1.39    1.22
  -3   2 -16    0.42    1.34
   3  -2  16    0.50    1.11
   3   2  16    0.50    1.09
   3   2  16    1.75    1.41
   3  -2 -16   -0.38    1.14
   3   2 -16    1.72    1.39
   3  -2  16    0.37    1.24
   3  -2  16   -0.43    1.25
   3  -2  16   -0.34    1.14
  -3  -2  16   -0.46    1.09
  -3   2 -17   97.99    6.32
   3   2 -17  102.47    6.68
   3  -2 -17   93.48    6.43
   3  -2  17   86.48    6.40
   3   2  17   92.97    6.56
   3  -2 -17   89.79    5.83
   3   2  17   82.47    5.92
   3  -2  17   85.88    6.02
   3   2 -17   92.10    6.17
  -3  -2  17   89.71    6.44
   3   2 -18    1.01    1.33
   3  -2 -18   -1.02    1.58
  -3   2 -18   -0.92    1.62
   3   2  18   -0.54    1.28
   3  -2  18    3.31    1.65
   3   2  18   -0.93    1.64
   3  -2  18   -0.46    1.37
   3   2 -18   -0.47    1.36
   3   2  19    0.57    1.64
   3  -2  19    1.73    1.59
   3   2 -19    0.53    1.59
   3  -2 -19    1.06    1.59
  -3   2 -19   -0.48    1.65
   3  -2  19    0.47    1.46
   3   2 -19   -0.98    1.53
   3   2  20   16.60    3.21
   3  -2  20   26.94    3.67
   3   2 -20   15.46    3.07
   3  -2 -20   22.67    3.46
  -3   2 -20   19.61    3.15
   3  -2  20   13.95    2.71
   3   2 -20   19.98    3.18
   3   2  21   40.12    4.87
   3  -2  21   54.11    5.48
  -3   2 -21   54.56    5.14
   3   2 -21   41.89    4.78
   3  -2 -21   44.26    4.88
   3  -2  21   45.74    4.58
   3   2 -21   42.58    4.65
   3   2  22    0.64    1.77
   3  -2  22    0.64    1.70
  -3   2 -22    2.18    1.93
   3   2 -22    3.57    2.05
   3  -2 -22    2.98    2.11
   3  -2  22    4.04    2.01
   3   2 -22    1.10    1.59
   3   2  23    4.65    2.42
   3  -2  23    8.00    2.72
   3   2  23    4.30    2.30
  -3   2 -23    8.49    2.67
   3   2 -23    9.25    2.96
   3  -2 -23    6.18    2.68
   3  -2  23   10.87    2.59
   3   2 -23    4.56    2.43
   3  -2  24   32.29    4.65
   3   2  24   30.89    4.65
   3  -2  24   36.49    4.71
   3   2  24   29.12    4.30
  -3   2 -24   25.18    3.99
  -3  -2 -24   29.86    3.94
   3   2 -24   25.46    4.09
   3  -2 -24   29.31    4.23
   3  -2  24   26.42    3.75
   3   2 -24   25.22    3.91
   3  -2  25   -1.08    2.06
   3   3   0   99.33    5.46
  -3  -3   0   98.87    5.04
   3  -3   0   90.40    5.29
  -3   3   0   91.98    4.87
  -3   3   0  106.88    5.43
   3   3   0  104.75    4.66
  -3  -3   0   99.62    4.99
  -3   3   0   94.89    4.86
  -3   3   0  110.22    5.48
   3  -3   0   96.15    5.32
  -3  -3   0   93.33    5.37
  -3  -3   0   95.58    4.50
  -3   3   0   98.60    5.87
   3  -3   0  104.88    5.19
   3   3   0   94.68    3.60
   3   3   0   96.95    4.42
   3   3   0  101.08    5.74
   3   3   0   99.24    5.54
   3   3   1    4.62    1.18
   3   3  -1    5.04    1.26
   3   3  -1    4.58    0.84
   3   3   1    3.61    0.87
  -3  -3   1    2.92    0.84
  -3   3   1    5.30    1.00
  -3   3   1    3.28    0.86
  -3  -3   1    4.54    0.94
  -3  -3  -1    3.57    0.85
  -3   3  -1    5.15    1.02
  -3   3  -1    6.44    1.13
  -3  -3  -1    6.76    1.13
   3  -3   1    3.43    1.07
  -3   3   1    3.57    1.00
  -3   3  -1    5.33    1.22
  -3  -3   1    3.52    1.07
  -3  -3   1    4.04    1.00
  -3  -3  -1    2.71    0.98
   3  -3  -1    4.06    1.26
  -3   3   1    2.20    1.03
  -3   3  -1    2.59    1.06
   3  -3   1    4.22    1.12
   3  -3   1    2.69    0.98
  -3  -3  -1    2.60    0.79
  -3   3  -1    1.39    0.96
   3   3   1    3.23    0.73
   3   3  -1    1.28    0.93
   3   3  -1    2.48    0.77
   3   3  -1    4.04    1.22
   3   3   1    6.10    1.47
   3   3  -1    2.06    0.51
   3  -3  -1    2.92    0.51
   3   3   2  329.28   13.34
   3   3  -2  333.41   13.14
  -3  -3  -2  354.24   12.70
  -3   3  -2  329.66   12.88
  -3   3  -2  342.29   12.57
  -3  -3  -2  346.52   12.73
  -3   3  -2  335.80   12.61
   3   3  -2  353.45   11.82
   3  -3   2  327.33   13.07
  -3   3   2  325.67   12.98
   3   3   2  331.20   12.69
   3  -3   2  358.54   12.82
  -3   3   2  354.73   12.57
  -3  -3   2  344.81   12.62
  -3   3  -2  351.14   12.90
   3  -3   2  346.86   12.93
  -3   3   2  358.90   13.23
   3  -3  -2  315.27   13.07
   3  -3   2  349.17   12.95
  -3  -3   2  337.94   12.29
   3   3   2  328.25   13.23
  -3  -3   2  360.88   13.32
  -3  -3  -2  361.10   13.51
  -3   3  -2  336.64   13.59
   3   3  -2  338.21   11.32
   3   3   2  327.95   11.44
   3   3  -2  333.62   12.20
   3   3  -2  326.18   13.33
   3   3  -2  348.78   13.56
   3   3   2  317.26   13.32
   3   3   3   94.79    5.74
   3   3  -3  113.68    5.83
  -3   3   3  100.65    5.62
  -3   3  -3  111.18    5.39
  -3   3   3  107.33    5.27
  -3  -3  -3  111.02    5.41
   3  -3   3  104.08    5.66
   3   3  -3  105.88    4.52
   3   3   3  103.18    5.38
  -3   3  -3  115.53    5.71
  -3  -3   3  108.44    5.35
   3  -3   3  109.06    5.44
  -3   3   3  110.74    5.78
   3  -3   3  103.19    5.53
   3  -3  -3  100.00    5.77
   3  -3   3  105.77    5.43
  -3   3  -3  113.72    5.51
   3   3   3  107.47    5.91
  -3  -3   3  103.29    5.62
  -3   3  -3  102.80    5.98
  -3  -3  -3  112.27    5.98
   3   3  -3  106.45    4.44
   3   3   3  102.20    4.21
   3   3  -3  109.11    5.19
   3   3  -3  108.82    6.00
   3   3  -3  104.92    5.94
  -3  -3   3  110.65    6.27
   3   3   3  112.88    6.08
   3   3   4  132.80    7.01
   3   3  -4  132.65    6.67
   3  -3   4  146.62    6.12
   3   3  -4  139.88    6.54
   3  -3  -4  147.22    6.73
  -3  -3  -4  155.58    6.69
  -3   3  -4  144.28    6.53
   3   3  -4  128.09    5.40
   3  -3   4  144.94    6.91
  -3   3   4  131.87    6.77
  -3   3  -4  135.67    6.60
   3   3   4  138.46    6.60
   3  -3   4  136.46    6.51
  -3   3   4  152.23    7.09
  -3   3  -4  155.97    6.64
   3  -3  -4  138.84    6.97
   3  -3   4  132.92    6.35
   3  -3   4  132.66    6.63
  -3  -3   4  150.51    6.94
   3   3   4  126.24    6.90
  -3   3  -4  133.35    7.12
  -3  -3  -4  134.08    6.97
   3   3  -4  143.49    5.67
   3   3   4  141.28    5.07
   3   3  -4  150.15    6.50
   3   3  -4  137.17    7.16
   3   3  -4  133.92    7.01
  -3  -3   4  138.10    7.34
   3  -3   5   21.92    2.00
   3   3  -5   21.35    2.19
   3  -3  -5   17.48    2.04
   3   3   5   18.04    2.21
   3   3  -5   16.98    2.09
  -3  -3  -5   20.43    2.10
  -3  -3  -5   17.73    2.01
   3   3   5   20.36    2.07
   3  -3   5   17.71    1.98
  -3   3  -5   14.88    1.87
   3  -3   5   22.56    2.39
  -3   3  -5   19.81    2.12
  -3   3  -5   18.31    2.19
  -3   3   5   15.45    2.08
   3   3   5   23.89    2.30
   3  -3   5   19.35    2.11
   3   3   5   19.19    2.32
  -3   3  -5   16.10    2.28
   3  -3   5   17.99    1.95
   3  -3   5   22.62    2.36
  -3   3   5   21.39    2.45
  -3   3  -5   18.03    1.96
   3  -3  -5   19.62    2.39
  -3  -3   5   21.58    2.27
  -3  -3  -5   23.17    2.52
  -3  -3   5   20.57    2.55
   3   3  -5   22.31    1.83
   3   3  -5   15.00    2.25
   3   3  -5   20.70    2.12
   3   3  -5   17.69    2.36
   3  -3   6   14.99    1.70
   3   3   6   15.69    2.09
   3   3  -6   12.08    1.78
   3   3  -6   17.95    2.01
   3  -3  -6   11.54    1.72
   3  -3   6   14.16    1.83
   3   3   6   13.53    1.77
  -3  -3  -6   14.92    1.83
  -3  -3  -6   13.40    1.83
   3   3   6   15.05    1.93
  -3   3  -6   12.08    1.72
  -3   3  -6   16.07    1.93
  -3   3   6   16.15    2.14
   3  -3   6   17.24    2.09
   3  -3   6   17.48    2.00
  -3  -3   6   12.88    1.82
  -3   3  -6   15.40    2.19
   3   3   6   18.44    2.33
  -3   3   6   16.93    2.21
  -3   3  -6   13.39    1.70
  -3  -3  -6   13.57    2.04
   3  -3  -6   13.56    2.01
   3  -3   6   10.94    1.81
   3  -3   6   13.55    1.63
   3  -3   6   12.34    2.08
   3   3  -6   16.86    1.98
  -3  -3   6   16.12    2.36
   3   3  -6   12.07    1.48
   3   3  -6   10.50    1.93
   3  -3  -6   14.79    1.27
   3   3   7   60.35    4.37
   3   3  -7   53.44    3.73
   3   3  -7   59.54    3.94
   3  -3  -7   65.77    4.15
   3  -3   7   56.29    3.49
   3   3   7   54.10    3.92
   3  -3   7   64.56    4.15
  -3  -3  -7   54.64    3.86
   3   3   7   64.52    4.05
   3  -3   7   55.79    4.00
  -3   3   7   60.77    4.27
  -3   3  -7   64.33    4.10
   3  -3   7   63.77    3.99
  -3   3  -7   64.02    3.63
   3  -3  -7   52.59    4.06
   3  -3   7   69.89    4.34
  -3   3  -7   55.69    4.17
   3   3   7   64.72    4.57
  -3  -3  -7   62.18    4.39
   3  -3   7   51.74    4.12
   3   3  -7   62.68    3.53
   3   3  -7   53.37    4.27
   3   3  -7   62.12    4.05
  -3  -3   7   62.16    4.64
   3   3   8  274.56   11.98
   3   3  -8  263.73   10.88
  -3  -3   8  279.54   10.76
   3   3  -8  294.65   11.55
   3  -3  -8  291.55   11.60
   3  -3   8  292.96   10.83
   3   3   8  275.66   11.69
   3  -3   8  276.52   11.57
  -3   3  -8  296.02   11.66
   3   3   8  293.53   11.49
   3  -3   8  268.27   11.24
  -3   3   8  302.78   12.09
   3  -3   8  291.76   11.73
  -3  -3  -8  286.71   11.59
   3  -3  -8  273.27   11.80
   3  -3   8  280.13   11.61
   3   3   8  263.99   12.02
   3  -3   8  268.04   11.79
  -3  -3  -8  289.48   12.05
   3   3  -8  288.72   12.37
   3   3  -8  280.95   10.73
   3   3  -8  292.86   11.64
  -3  -3   8  281.90   12.43
  -3  -3   8  301.98   12.12
   3   3  -9    8.09    1.50
   3  -3  -9    9.32    1.59
   3   3   9    9.84    1.76
   3   3  -9    5.37    1.17
   3  -3   9    6.39    1.37
  -3  -3   9    5.87    1.29
   3   3  -9    8.43    1.62
   3  -3  -9    9.55    1.71
   3  -3   9    9.21    1.68
   3  -3   9    6.66    1.51
  -3  -3  -9    6.24    1.44
  -3   3  -9    7.31    1.60
   3   3   9    7.54    1.46
  -3   3   9    8.70    1.75
   3   3   9    5.46    1.38
   3  -3   9    9.23    1.67
   3   3   9    7.20    1.64
   3  -3  -9    7.47    1.64
   3  -3   9    4.30    1.38
  -3  -3  -9    8.86    1.78
   3   3  -9    6.29    1.55
  -3  -3   9    6.23    1.74
   3  -3   9    6.84    1.66
  -3  -3   9    7.41    1.70
   3   3  -9    6.21    1.37
   3   3 -10   -0.29    0.97
   3  -3 -10   -0.30    1.08
  -3  -3  10    1.15    1.08
   3  -3 -10   -0.29    0.68
   3  -3  10   -0.24    0.97
   3   3  10    0.37    0.76
   3   3 -10   -0.23    0.70
   3   3 -10    0.66    0.87
   3  -3 -10   -0.34    0.93
   3  -3  10    0.68    0.89
   3  -3  10   -0.36    0.91
  -3  -3 -10   -0.35    0.97
   3   3  10    0.32    0.83
   3   3  10    0.36    0.95
   3  -3  10   -0.32    0.84
  -3   3 -10   -0.35    0.72
   3   3  10    0.41    0.84
   3  -3 -10   -0.36    1.13
  -3  -3 -10   -0.38    0.90
   3  -3  10    0.37    1.02
  -3  -3  10    0.43    0.88
   3  -3  10    0.33    0.97
  -3  -3  10   -0.36    1.13
   3   3 -10   -0.26    0.88
   3   3 -10   -0.35    0.93
  -3  -3  11    7.49    1.45
   3   3 -11    6.70    1.58
   3  -3 -11    9.88    1.82
   3  -3 -11    8.98    1.62
   3  -3  11    9.20    1.62
   3   3  11    8.32    1.74
   3   3 -11    8.72    1.69
   3  -3 -11   12.72    2.01
   3  -3  11    8.39    1.74
  -3   3 -11    9.39    1.84
  -3  -3 -11    8.52    1.68
   3  -3  11    8.86    1.80
   3   3  11    9.58    1.86
   3  -3  11    7.35    1.66
   3   3  11   11.04    1.89
   3   3  11    3.83    1.44
   3  -3  11    7.26    1.85
   3  -3 -11    9.45    1.90
  -3  -3 -11    9.05    1.84
  -3  -3  11    8.27    1.79
   3  -3  11    9.63    1.87
   3   3 -11    8.25    1.62
   3   3 -11    6.69    1.63
  -3  -3  11    9.34    2.08
   3   3  12   43.49    3.79
   3   3 -12   39.12    3.57
   3  -3 -12   53.30    4.05
   3  -3  12   40.43    3.21
  -3  -3  12   42.63    3.17
  -3  -3 -12   39.53    3.64
   3  -3  12   41.56    3.85
   3   3  12   51.96    4.14
  -3   3 -12   36.83    3.62
   3  -3  12   46.95    3.81
   3  -3 -12   38.11    3.68
   3   3  12   43.11    4.01
   3  -3  12   39.80    3.89
   3  -3  12   49.78    3.92
  -3  -3 -12   42.33    3.89
   3  -3  12   41.00    3.68
   3   3 -12   41.90    3.46
   3   3 -12   41.03    3.53
   3   3 -12   49.40    4.06
   3  -3 -12   46.92    3.67
  -3  -3  12   46.10    4.06
  -3  -3  12   32.21    3.69
   3   3 -13    2.66    1.30
   3  -3 -13    3.02    1.31
   3  -3  13    1.85    1.30
   3   3  13    2.49    1.45
   3   3  13    2.35    1.22
   3   3 -13    3.90    1.49
   3  -3 -13   -0.39    1.14
   3  -3  13    3.73    1.28
   3   3  13    2.53    1.36
  -3  -3 -13    1.65    1.19
  -3   3 -13    2.50    1.39
   3  -3  13    1.29    1.19
   3  -3  13    2.03    1.62
   3  -3 -13    1.57    1.31
   3   3  13    0.91    1.14
   3  -3  13    1.45    1.28
   3   3 -13    1.86    1.10
   3  -3  13    1.84    1.30
  -3  -3  13    1.20    1.15
   3   3 -13    3.30    1.54
  -3  -3  13    1.43    1.25
   3   3  14  118.32    6.80
   3  -3  14  121.70    6.91
   3   3  14  126.94    6.87
   3   3 -14  110.43    6.71
   3  -3 -14  120.03    6.93
   3   3  14  116.72    7.05
   3  -3  14  116.83    7.12
  -3   3 -14  118.99    7.05
   3  -3  14  112.58    6.58
  -3  -3 -14  117.23    7.05
   3  -3  14  110.85    6.48
   3  -3 -14  115.31    6.75
   3  -3  14  114.24    6.98
   3   3  14  126.38    7.43
   3   3 -14  114.56    6.33
   3  -3  14  106.06    6.47
   3   3 -14   98.02    6.62
   3   3 -14  117.26    6.59
  -3  -3  14  114.35    7.34
   3  -3 -14  120.11    6.67
   3   3  15  117.06    6.79
   3  -3  15  117.28    6.87
   3   3  15  120.41    6.83
   3   3 -15  101.07    6.61
   3  -3 -15  104.28    6.71
   3  -3  15  129.10    7.48
   3   3  15  123.23    7.35
   3  -3  15  113.58    6.67
   3  -3  15  116.15    6.58
   3  -3 -15  110.35    6.65
   3   3  15  112.60    7.14
   3   3 -15  105.85    6.44
   3  -3  15   97.26    6.72
   3  -3 -15  111.47    6.57
   3   3 -15  100.89    6.69
  -3  -3  15  114.30    7.37
   3   3 -16    3.63    1.51
   3  -3 -16    3.65    1.52
   3  -3  16    7.40    1.78
   3   3  16    4.88    1.77
   3  -3  16    3.51    1.62
   3   3  16    1.99    1.44
   3  -3 -16    2.53    1.61
   3  -3  16    3.14    1.67
   3  -3  16    0.95    1.37
   3   3 -16    1.43    1.53
  -3  -3  16    4.23    1.82
   3   3 -17   57.40    5.04
   3  -3 -17   63.95    5.21
   3   3  17   63.85    5.31
   3  -3  17   69.39    5.59
   3  -3  17   53.71    4.68
   3  -3 -17   59.56    4.87
   3  -3  17   58.50    4.73
   3   3  17   59.81    5.20
   3  -3  17   59.56    5.11
   3   3 -17   52.54    4.90
  -3  -3  17   59.55    5.38
   3   3 -18    0.50    1.60
   3  -3 -18    1.00    1.50
   3   3  18   -0.54    1.61
   3  -3  18   -0.55    1.45
   3   3  18   -0.53    1.45
   3  -3  18    1.24    1.58
   3  -3  18   -0.50    1.56
   3   3 -18    0.52    1.49
  -3  -3  18   -0.57    1.33
   3   3 -19   18.16    3.09
   3  -3 -19   19.79    3.11
   3   3  19   15.09    2.91
   3  -3  19   14.32    2.98
   3   3  19   14.01    2.70
   3  -3  19   17.40    2.74
   3  -3  19   16.90    2.90
   3   3 -19   18.21    3.22
  -3  -3  19   18.71    3.27
   3   3 -20   -0.54    1.74
   3  -3 -20    0.54    1.69
   3  -3  20   -2.39    1.99
   3   3  20   -2.91    1.94
   3   3  20   -0.55    1.45
   3  -3  20    0.52    1.51
   3  -3  20    0.44    1.58
   3   3 -20    0.55    1.60
  -3  -3  20   -0.61    1.89
   3  -3  21   -0.62    2.00
   3   3  21    3.04    2.03
   3   3 -21    1.12    1.98
   3  -3 -21   -0.56    2.15
   3  -3  21    2.66    1.88
   3   3 -21    1.15    1.72
  -3  -3  21    4.98    2.14
   3  -3  22   -0.64    2.21
   3   3  22   -0.63    1.97
   3   3  22    4.71    2.14
   3   3 -22   -0.58    2.06
   3  -3 -22    1.75    1.95
   3  -3  22    2.72    1.86
   3   3 -22    4.14    2.09
  -3  -3  22    3.83    2.13
   3   3  23   18.30    3.67
   3  -3  23    8.62    3.24
   3  -3  23   13.19    3.33
   3   3  23   18.25    3.46
   3   3 -23    7.82    2.95
   3  -3 -23   12.07    3.24
   3  -3  23   11.07    2.79
   3   3 -23   17.63    3.38
  -3  -3  23   16.34    3.33
   3  -3  24   13.00    3.29
   3   3  24   11.49    3.20
   3  -3  24   12.30    3.34
   3   3  24   17.53    3.66
   3   3 -24    8.69    2.90
   3  -3 -24   11.19    3.17
  -3  -3  24    9.34    2.91
   3   4   0   -0.37    0.88
  -3  -4   0    0.45    0.63
  -3   4   0   -0.67    0.77
  -3  -4   0   -0.22    0.57
  -3   4   0    0.42    0.73
  -3   4   0   -0.29    0.73
  -3  -4   0   -0.34    0.74
   3  -4   0   -0.32    0.89
  -3  -4   0   -0.23    0.75
  -3   4   0   -0.43    1.02
   3   4   0    1.49    1.12
   3   4   0    0.39    0.60
   3   4   0   -0.34    0.84
   3   4   1    0.38    0.71
   3   4  -1    0.37    0.86
  -3  -4  -1   -0.22    0.70
  -3  -4   1    0.22    0.57
  -3  -4   1    0.92    0.57
  -3   4   1   -1.07    0.73
  -3  -4  -1    0.69    0.63
  -3   4  -1    0.23    0.62
  -3   4  -1    0.22    0.72
  -3   4   1   -0.45    0.73
   3  -4   1    0.32    0.70
  -3   4   1    0.30    0.71
  -3   4  -1    0.86    0.76
   3   4   1    0.35    0.71
  -3  -4   1   -0.67    0.78
  -3  -4  -1   -0.34    0.86
   3  -4  -1   -0.33    0.92
   3  -4   1    1.84    1.11
  -3   4  -1   -0.43    1.12
  -3  -4   1   -0.25    0.84
  -3   4   1    0.87    0.96
   3   4  -1    0.37    0.87
   3   4   1    0.33    0.82
   3   4   1   -0.37    1.07
   3   4  -1   -0.35    0.81
   3   4   1    0.17    0.52
   3   4  -1    0.21    0.64
   3   4   2   34.03    3.43
   3   4  -2   43.60    3.59
  -3  -4   2   39.44    2.85
  -3   4   2   33.37    2.64
  -3  -4   2   43.30    2.90
  -3  -4  -2   34.06    2.64
  -3   4  -2   32.31    2.57
   3  -4   2   35.16    3.15
  -3   4   2   35.65    3.11
  -3   4  -2   28.41    2.77
  -3   4   2   39.28    2.76
   3  -4  -2   36.29    3.32
   3  -4   2   37.19    3.15
   3   4   2   32.49    3.18
  -3  -4   2   39.36    3.08
  -3  -4   2   31.19    3.00
  -3   4  -2   36.18    3.70
  -3  -4  -2   35.25    3.31
  -3   4   2   37.65    3.73
   3   4  -2   39.36    2.85
   3   4  -2   38.33    3.42
   3   4  -2   42.71    3.74
   3   4   2   33.24    3.09
   3   4   2   42.86    3.72
   3   4  -3    0.23    0.61
   3  -4  -3    0.24    0.63
   3   4   3    0.39    0.73
   3   4  -3    0.71    0.78
  -3  -4   3    0.23    0.62
   3  -4   3   -0.24    0.64
  -3   4  -3   -0.28    0.78
  -3   4   3   -0.44    0.61
  -3   4  -3    0.91    0.68
   3   4   3    0.24    0.64
   3  -4   3    0.31    0.72
  -3   4   3   -0.31    0.87
  -3  -4  -3    0.23    0.53
   3   4   3   -0.37    0.76
  -3  -4   3   -0.97    0.81
  -3  -4  -3    0.36    0.85
  -3   4  -3    0.42    0.86
   3  -4  -3    0.72    0.95
   3  -4   3   -0.29    0.87
  -3  -4   3    0.28    0.83
   3   4  -3    1.10    0.86
   3   4   3    1.27    0.95
   3   4  -3   -0.25    0.70
   3   4  -3    0.37    1.11
   3   4   3    0.37    1.16
   3   4  -4    5.89    1.22
   3  -4  -4    6.14    1.32
   3  -4  -4    8.18    1.68
   3   4   4    8.35    1.79
   3   4  -4    7.27    1.56
  -3   4  -4    4.18    1.04
  -3  -4  -4    6.57    1.22
  -3  -4  -4    8.32    1.38
  -3   4  -4    7.62    1.44
  -3   4   4    6.22    1.18
  -3   4  -4    5.87    1.20
   3  -4   4    8.28    1.54
  -3   4   4    7.74    1.62
  -3  -4   4    5.88    1.19
   3   4   4    7.81    1.37
   3  -4   4    4.51    1.16
   3   4   4    6.58    1.56
   3  -4   4    6.36    1.61
  -3  -4   4    5.79    1.43
  -3  -4   4    6.43    1.51
  -3   4  -4    4.24    1.51
  -3  -4  -4    2.94    1.27
   3  -4  -4    6.28    1.55
   3  -4   4    7.54    1.46
  -3  -4   4    3.46    1.45
   3   4  -4    3.03    1.38
   3   4   4    7.43    1.70
   3   4  -4    6.54    1.39
   3   4  -4    4.78    1.48
   3   4   5   24.25    2.84
   3   4  -5   23.99    2.61
  -3  -4  -5   25.94    2.36
   3  -4  -5   21.95    2.63
   3   4  -5   19.04    2.06
   3  -4  -5   20.01    2.15
  -3   4  -5   17.83    2.05
  -3   4  -5   22.64    2.43
  -3  -4  -5   24.18    2.25
   3   4   5   25.03    2.35
  -3   4   5   19.52    2.42
   3  -4   5   20.11    2.17
   3  -4   5   17.95    2.23
  -3  -4   5   18.22    2.36
   3   4   5   24.11    2.83
  -3  -4  -5   18.08    2.47
   3  -4  -5   23.88    2.80
   3  -4   5   16.49    2.07
   3  -4   5   23.63    2.67
  -3  -4   5   21.73    2.52
  -3   4  -5   16.11    2.57
  -3  -4   5   21.17    2.82
   3   4   5   24.59    2.86
   3   4  -5   24.59    2.44
   3   4  -5   18.76    2.68
   3   4  -5   23.35    2.85
   3   4   6   64.91    4.89
   3   4  -6   56.63    4.17
   3  -4   6   63.46    4.00
   3   4  -6   61.84    3.87
   3  -4  -6   70.80    4.19
   3  -4  -6   65.85    4.63
   3  -4   6   58.45    4.15
  -3  -4  -6   59.66    3.93
  -3   4  -6   69.05    4.17
   3   4   6   66.47    4.13
   3  -4   6   60.46    4.00
  -3   4   6   73.10    4.67
   3  -4   6   66.28    4.61
   3  -4   6   61.87    3.93
   3  -4  -6   54.73    4.43
  -3  -4   6   67.63    4.56
  -3   4  -6   57.97    4.72
  -3  -4   6   63.94    4.28
   3   4   6   67.39    4.93
  -3  -4  -6   60.47    4.57
   3   4  -6   53.82    4.51
   3   4  -6   58.84    4.14
  -3  -4   6   53.69    4.71
   3  -4   7   27.52    2.65
   3   4   7   30.91    3.35
   3   4  -7   26.23    2.71
   3   4  -7   31.86    2.72
   3  -4  -7   30.10    2.71
   3  -4  -7   28.79    2.98
  -3   4  -7   25.12    2.54
   3  -4   7   30.15    2.87
  -3   4   7   23.80    2.77
  -3  -4  -7   32.23    2.80
   3   4   7   28.54    2.70
   3  -4   7   26.79    2.65
   3  -4   7   27.55    2.98
   3  -4   7   27.02    2.53
  -3  -4  -7   20.91    2.76
  -3   4  -7   33.86    3.52
  -3  -4   7   25.61    2.69
   3   4   7   30.95    3.29
   3  -4   7   28.36    3.30
   3  -4  -7   34.91    3.36
  -3  -4   7   24.92    3.16
   3   4  -7   27.63    3.25
   3   4  -7   32.00    3.04
   3  -4   8  204.66    8.73
   3   4   8  213.82   10.16
   3   4  -8  208.06    9.14
   3   4  -8  202.86    8.85
   3  -4  -8  215.95    9.11
   3  -4  -8  221.50    9.69
   3  -4   8  205.43    9.10
  -3   4  -8  202.35    9.02
  -3   4   8  210.79    9.63
   3  -4   8  223.01    9.51
  -3  -4  -8  206.70    9.07
   3   4   8  184.93    8.94
   3  -4  -8  198.99    9.80
   3  -4   8  199.17    9.49
  -3  -4   8  192.41    8.98
   3   4   8  211.89   10.21
  -3  -4  -8  212.11    9.96
   3  -4   8  210.59   10.10
   3   4  -8  196.17    9.33
  -3  -4   8  206.81   10.41
  -3  -4   8  194.58    9.51
   3   4   9  130.79    7.42
   3   4  -9  118.98    6.28
   3   4  -9  118.10    6.23
   3  -4  -9  119.14    6.35
   3  -4  -9  110.79    6.47
   3  -4   9  128.35    6.22
   3   4   9  135.22    6.79
   3  -4   9  110.53    6.35
  -3  -4  -9  133.16    6.70
  -3   4  -9  128.18    6.62
  -3   4   9  111.83    6.72
   3  -4   9  127.06    6.69
   3  -4   9  133.27    7.04
  -3  -4   9  123.99    6.48
   3  -4  -9  120.69    7.08
   3   4   9  131.31    7.55
   3  -4   9  123.90    7.32
  -3  -4  -9  112.51    6.98
   3   4  -9  127.81    6.92
  -3  -4   9  128.12    7.68
  -3  -4   9  125.52    7.02
  -3  -4  10  149.35    7.15
   3   4  10  160.91    8.44
   3   4 -10  145.21    7.29
   3  -4 -10  158.55    7.54
   3  -4 -10  157.82    7.72
   3  -4  10  153.39    7.12
   3   4  10  139.65    7.45
  -3  -4 -10  148.07    7.55
  -3   4  10  161.46    8.11
   3  -4  10  151.52    7.60
   3  -4  10  153.35    7.69
  -3   4 -10  159.99    7.72
   3  -4 -10  161.29    8.30
   3  -4  10  138.22    7.68
   3   4  10  139.24    8.22
   3  -4  10  141.51    8.19
  -3  -4 -10  139.71    8.06
   3   4 -10  151.55    7.96
  -3  -4  10  148.73    8.65
  -3  -4  10  140.77    7.94
  -3  -4  11  127.03    6.40
   3   4  11  131.48    7.53
   3   4 -11  126.94    6.71
   3  -4 -11  136.55    6.89
   3  -4 -11  120.87    6.73
   3  -4  11  119.72    6.26
   3   4  11  118.70    6.81
  -3  -4 -11  123.20    6.83
  -3   4 -11  120.63    6.77
   3  -4  11  140.38    7.22
   3  -4  11  133.21    6.95
   3  -4  11  135.10    7.20
   3  -4 -11  112.77    7.00
   3   4  11  126.93    7.69
   3  -4  11  117.06    7.40
   3   4 -11  129.65    7.33
  -3  -4  11  115.52    7.60
   3  -4  12   20.15    2.48
   3   4  12   21.51    2.96
   3   4 -12   16.43    2.38
   3  -4 -12   17.43    2.48
   3   4  12   18.94    2.58
   3  -4  12   17.62    2.66
  -3   4 -12   18.18    2.57
  -3  -4 -12   14.91    2.36
   3  -4  12   18.24    2.47
   3   4  12   17.41    2.80
   3  -4 -12   21.55    2.87
   3  -4  12   12.33    2.63
  -3  -4  12   20.07    3.18
   3  -4  12   16.69    2.64
   3   4 -12   21.45    2.96
   3   4  13    4.98    1.73
   3   4 -13    4.53    1.54
   3  -4 -13    3.83    1.43
   3   4  13    1.24    1.20
  -3  -4 -13    2.41    1.25
   3  -4  13    2.12    1.27
   3   4  13    4.09    1.65
   3  -4 -13    3.94    1.71
   3  -4  13    2.80    1.61
   3  -4  13    4.45    1.72
   3   4 -13    2.75    1.71
  -3  -4  13    1.09    1.44
   3   4  14  165.85    8.99
   3  -4 -14  170.59    8.70
   3   4  14  199.44    9.42
   3  -4  14  177.27    9.05
   3  -4 -14  159.33    8.75
   3  -4  14  173.32    8.81
   3   4  14  164.83    9.43
   3   4 -14  155.46    8.92
  -3  -4  14  157.78    9.60
   3  -4 -15   29.64    3.40
   3   4  15   30.47    3.53
   3  -4  15   28.62    3.41
   3   4  15   25.45    3.52
   3  -4 -15   26.68    3.32
   3  -4  15   21.46    3.07
   3   4 -15   22.51    3.24
  -3  -4  15   29.12    3.87
   3  -4 -16   59.93    4.93
   3  -4 -16   51.96    4.70
   3   4  16   55.11    5.22
   3  -4  16   52.62    4.59
   3  -4  16   56.27    5.03
   3   4 -16   49.91    4.91
  -3  -4  16   54.66    5.49
   3   4  17    0.57    1.26
   3  -4 -17   -0.47    1.52
   3  -4  17   -0.87    1.45
   3  -4  17    0.53    1.58
   3   4 -17    1.08    1.42
  -3  -4  17   -0.62    1.46
   3   4  18   10.54    2.54
   3  -4 -18    7.62    2.22
   3  -4  18    4.87    1.82
   3  -4  18    8.08    2.42
   3   4 -18    5.03    2.14
  -3  -4  18    8.92    2.61
   3   4  19   14.38    2.89
   3  -4  19    9.90    2.49
   3  -4  19   12.10    2.74
   3   4 -19   16.74    3.21
  -3  -4  19   18.99    3.47
   3  -4  20   69.56    5.48
   3   4  20   55.73    5.71
   3  -4  20   75.58    6.28
   3   4 -20   70.81    6.21
  -3  -4  20   67.16    6.37
   3   4  21    6.25    2.27
   3  -4  21    3.73    1.98
   3  -4  21    4.55    2.32
   3   4 -21    7.96    2.50
  -3  -4  21    1.38    1.90
   3   4  22    3.18    1.76
   3  -4  22    1.73    1.73
   3  -4  22    6.16    2.30
   3   4 -22    2.51    2.03
  -3  -4  22    2.11    2.19
   3  -5   0    7.44    1.83
   3   5   0    7.04    1.76
  -3   5   0    7.22    1.60
  -3  -5   0    7.97    1.71
   3  -5   0    6.15    1.61
  -3   5   0    7.16    1.91
   3   5   0    3.79    1.31
   3   5   0    4.19    1.79
   3   5   0    4.80    1.49
   3  -5  -1    2.90    1.34
   3  -5   1    2.88    1.33
   3   5   1    3.57    1.39
   3   5  -1    2.59    1.30
  -3   5   1    1.61    1.11
  -3   5  -1    2.46    1.12
   3   5   1    3.95    1.32
  -3  -5   1    3.73    1.42
  -3  -5  -1    2.70    1.29
   3  -5  -1    3.58    1.48
   3  -5   1    4.84    1.49
  -3   5  -1    4.07    1.75
  -3   5   1    4.64    1.87
   3   5   1    0.84    1.26
   3   5  -1    2.28    1.14
   3   5   1    2.88    1.24
   3   5  -1    2.09    1.31
   3  -5  -2    1.66    1.34
   3  -5   2    0.41    1.02
   3   5   2    1.36    1.19
   3   5  -2    0.42    1.00
  -3   5  -2    1.51    1.12
  -3   5   2    2.31    1.07
   3   5   2    1.23    1.13
  -3  -5   2    0.73    1.06
  -3  -5  -2    0.79    1.18
  -3   5  -2    1.52    1.40
   3  -5  -2    0.82    1.13
   3  -5   2    0.71    1.07
  -3   5   2   -0.52    1.22
   3   5   2   -0.42    1.35
   3   5  -2    0.78    1.08
   3   5   2    0.70    1.14
   3   5  -2   -0.42    1.20
   3  -5  -3   15.76    2.61
   3  -5   3    9.27    1.96
   3   5   3   11.02    2.23
   3   5  -3   13.77    2.25
  -3   5  -3   13.38    1.98
  -3   5   3    9.14    1.84
   3   5   3   13.11    2.23
  -3  -5   3   16.49    2.34
  -3   5  -3    9.10    2.30
  -3  -5  -3   14.10    2.30
   3  -5   3   11.16    1.96
   3  -5  -3   12.18    2.24
  -3   5   3   12.61    2.58
   3   5   3   16.76    2.59
   3   5  -3   11.72    2.18
   3   5  -3   11.99    1.83
   3   5   3   12.42    2.02
   3   5  -3   13.66    2.46
   3   5   4  122.30    7.37
   3   5  -4  122.13    6.97
   3  -5  -4  115.23    6.93
   3  -5   4  117.55    6.89
   3  -5   4  122.28    6.48
  -3   5   4  120.38    6.59
   3  -5  -4  127.20    7.19
   3  -5   4  117.14    6.29
   3   5   4  105.91    6.80
  -3   5  -4  114.90    7.42
  -3  -5   4  118.24    6.56
  -3  -5  -4  118.68    6.96
  -3   5   4  121.32    7.70
   3   5  -4  120.10    6.29
   3   5  -4  100.87    6.70
   3   5  -4  120.58    7.16
   3   5   4  112.00    6.34
   3   5   4  119.79    7.06
  -3  -5   4  108.35    7.22
   3   5   5   43.81    4.18
   3   5  -5   40.61    3.73
   3  -5  -5   45.72    4.07
   3  -5   5   43.72    3.89
  -3   5   5   38.45    3.51
   3  -5   5   33.26    3.17
   3  -5  -5   37.38    3.84
   3  -5   5   35.00    3.23
  -3   5  -5   34.64    3.98
   3   5   5   46.29    4.15
  -3  -5   5   35.67    3.40
  -3  -5  -5   47.45    4.14
   3   5  -5   40.89    3.98
   3   5  -5   35.63    3.25
   3   5   5   43.00    3.59
   3   5   5   43.89    4.05
  -3  -5   5   36.01    4.04
   3   5  -6   24.83    2.92
   3  -5  -6   22.98    2.90
   3  -5   6   23.72    2.88
   3   5   6   23.86    3.13
   3  -5   6   23.73    2.62
  -3   5   6   20.76    2.68
  -3   5  -6   23.56    3.41
   3   5   6   25.80    3.22
  -3  -5   6   16.62    2.37
   3  -5   6   21.30    2.91
  -3  -5   6   19.50    2.84
   3  -5  -6   24.70    3.25
  -3  -5  -6   27.99    3.26
   3  -5   6   21.07    2.43
   3   5   6   24.15    3.04
  -3  -5   6   29.46    3.59
   3   5  -6   22.96    2.73
   3   5   6   26.34    2.86
   3  -5   7   27.99    3.03
   3   5   7   40.57    4.03
   3   5  -7   28.89    3.08
   3  -5  -7   32.96    3.50
   3  -5   7   29.55    3.16
  -3   5   7   29.85    3.24
  -3   5  -7   25.05    3.54
  -3  -5   7   34.27    3.62
   3  -5  -7   35.76    3.74
   3  -5   7   31.09    3.42
   3   5   7   35.32    3.74
  -3  -5   7   28.51    3.66
   3   5  -7   32.91    3.34
   3  -5  -8   17.37    2.58
   3  -5   8   19.73    2.63
   3  -5   8   16.38    2.45
   3   5   8   22.44    3.09
   3   5  -8   19.98    2.60
  -3   5   8   24.74    2.95
   3   5   8   13.41    2.55
  -3  -5   8   19.86    2.92
   3  -5  -8   14.51    2.56
   3  -5   8   21.98    2.94
  -3  -5   8   25.35    3.50
   3   5  -8   21.71    2.79
   3  -5   9  104.17    5.92
   3   5   9  120.00    7.35
   3  -5   9  106.07    6.16
   3  -5   9  100.70    6.49
   3  -5  -9  113.31    7.05
  -3  -5   9   95.42    6.57
   3   5   9  102.02    6.91
   3   5  -9   95.17    6.22
  -3  -5   9   96.62    6.99
   3   5  10    0.50    1.09
  -3  -5  10   -0.45    1.49
   3   5  10    0.52    1.16
   3  -5  10   -0.43    1.35
   3  -5 -10    0.48    1.27
  -3  -5  10   -0.56    1.56
   3   5 -10    2.18    1.36
   3   5  11   10.56    2.24
   3  -5  11   13.22    2.59
   3  -5 -11   12.79    2.51
   3   5  11    8.62    2.18
  -3  -5  11   14.48    2.87
   3   5 -11   11.91    2.41
   3   5  12   -2.03    1.52
   3   5  12   -0.55    1.13
   3  -5  12    0.89    1.49
   3  -5 -12    0.50    1.44
  -3  -5  12   -1.79    1.72
   3   5 -12   -0.48    1.26
   3   5  13    0.51    1.21
   3   5  13    1.70    1.50
   3  -5 -13    0.50    1.45
  -3  -5  13    0.61    1.44
   3  -5  13   -0.90    1.64
   3   5 -13    1.00    1.38
   3   5  14    2.58    1.55
   3   5  14    1.17    1.37
   3  -5 -14   -0.51    1.58
  -3  -5  14   -0.63    1.66
   3  -5  14    0.46    1.53
   3   5 -14   -0.52    1.37
   3   5  15   -1.57    1.57
   3   5  15    0.60    1.41
   3  -5 -15   -0.51    1.76
  -3  -5  15    2.60    1.87
   3  -5  15    2.79    1.86
   3   5 -15   -0.54    1.62
   3   5  16   12.26    2.81
   3  -5 -16    7.69    2.28
  -3  -5  16    9.38    2.69
   3  -5  16   10.81    2.49
   3  -5  16   12.26    2.80
   3   5 -16    6.73    2.26
   3  -5 -17   43.42    4.63
   3   5  17   56.48    5.57
   3  -5  17   55.52    4.99
   3  -5  17   60.51    5.55
   3   5 -17   48.77    5.23
  -3  -5  17   51.77    5.75
   3   5  18   36.59    4.63
   3  -5 -18   34.46    4.16
   3  -5  18   34.02    4.03
   3  -5  18   42.05    4.67
   3   5 -18   37.76    4.64
  -3  -5  18   31.87    4.62
   3   5  19   20.97    3.49
   3  -5 -19   21.63    3.36
   3  -5  19   15.47    2.90
   3  -5  19   14.62    3.13
   3   5 -19   15.44    3.30
  -3  -5  19   26.90    4.18
   3   5  20   20.05    3.67
   3  -5  20   12.74    2.76
   3  -5  20   10.08    2.86
   3   5 -20   10.16    2.97
  -3  -5  20   14.12    3.47
   3   5  21    8.16    2.67
   3  -5  21   11.86    2.87
   3   6   0   -1.01    1.19
   3   6   0    2.95    1.31
  -3  -6   0    0.83    1.29
  -3   6   0   -0.59    1.47
   3   6   0   -0.40    1.21
   3   6   1    6.17    1.87
   3   6  -1    8.00    2.05
   3   6   1    8.78    1.98
  -3  -6   1    3.66    1.49
  -3   6  -1    7.63    2.35
   3  -6  -1    9.50    2.21
   3  -6   1    9.83    2.08
  -3   6   1    2.36    1.92
   3   6  -1    6.21    1.80
   3   6   1    7.44    1.86
   3   6   2    3.12    1.68
   3   6  -2    1.97    1.23
   3   6   2    0.91    1.07
  -3   6  -2    4.69    2.07
  -3  -6   2    3.18    1.37
   3  -6  -2    4.65    1.82
   3  -6   2    2.07    1.33
  -3   6   2    1.79    1.72
   3   6  -2    2.13    1.42
   3   6   3   39.51    4.23
   3   6  -3   42.10    4.25
   3  -6   3   44.13    3.91
  -3   6  -3   35.04    4.37
   3  -6  -3   35.67    3.96
   3   6   3   43.26    4.22
  -3   6   3   38.89    4.55
   3   6  -3   38.20    3.93
   3   6   4   10.12    2.37
   3   6  -4    9.03    2.16
   3   6   4   12.65    2.38
  -3   6  -4   11.61    2.71
   3  -6  -4   14.10    2.64
   3  -6   4    9.87    1.98
  -3   6   4   12.04    2.76
   3   6   5   -0.54    1.49
   3   6  -5    0.47    1.10
   3   6   5    1.51    1.25
   3  -6  -5    1.49    1.43
  -3   6  -5    0.58    1.60
  -3   6   5    4.85    2.26
  -3  -6   5    2.86    1.78
   3   6  -6   13.70    2.43
   3   6   6   22.87    3.46
  -3   6  -6   16.13    3.08
   3   6   6   18.65    2.97
   3  -6  -6   16.21    2.81
  -3   6   6   21.99    3.60
  -3  -6   6   15.67    2.98
   3   6  -7   20.51    2.82
   3   6   7   13.75    2.81
  -3   6  -7    6.32    2.32
   3  -6   7   13.32    2.85
   3   6   7   12.28    2.54
   3  -6  -7   10.32    2.53
  -3   6   7   12.94    2.83
  -3  -6   7    9.45    2.39
   3   6   8    2.78    1.60
   3   6   8    3.30    1.72
   3  -6   8    5.76    1.92
   3  -6  -8    5.26    1.96
  -3  -6   8    1.81    1.67
   3   6   9    6.73    2.25
   3   6   9   10.71    2.49
   3  -6  -9   11.23    2.45
   3  -6   9    8.72    2.47
   3   6  -9    5.93    1.95
  -3  -6   9    6.78    2.31
   3   6  10   35.63    4.17
   3   6  10   30.01    3.94
   3  -6 -10   34.17    4.15
   3  -6  10   24.99    3.50
  -3  -6  10   27.73    4.05
   3   6 -10   24.81    3.36
   3   6  11   27.95    3.84
   3   6  11   37.30    4.36
   3  -6  11   25.67    3.52
   3  -6 -11   26.42    3.68
  -3  -6  11   33.61    4.39
   3   6 -11   29.89    3.67
   3   6  12   13.23    2.83
   3   6  12   16.37    3.10
   3  -6 -12   15.06    3.01
   3  -6  12   19.43    3.19
  -3  -6  12   13.23    3.05
   3   6 -12   15.56    2.84
   3   6  13   61.47    5.55
   3  -6 -13   58.74    5.48
   3  -6  13   56.29    5.20
   3   6  13   55.85    5.51
   3   6 -13   51.26    5.09
  -3  -6  13   62.43    6.16
   3   6  14   43.82    4.73
   3   6  14   36.19    4.57
   3  -6 -14   38.13    4.57
  -3  -6  14   34.84    4.85
   3   6 -14   49.27    5.07
   3  -6  14   35.68    4.38
   3   6  15    5.29    2.13
   3   6  15   -0.65    1.80
   3  -6 -15    0.57    1.59
   3  -6  15    1.03    1.86
   3   6 -15    0.58    1.74
   3   6  16    9.96    2.77
   3  -6 -16    5.76    2.10
  -3  -6  16    5.89    2.61
   3  -6  16    8.77    2.55
   3  -6  16    7.17    2.45
   3   6 -16    7.80    2.40
   3  -6 -17    6.37    2.51
   3   6  17    9.49    2.65
  -3  -6  17    5.28    2.44
   3  -6  17    4.66    2.33
   3  -6  17    5.44    2.26
   3   6 -17    6.80    2.68
   3   6  18   35.28    4.72
   3  -6 -18   30.45    4.22
  -3  -6  18   36.31    5.09
   3  -6  18   36.47    4.42
   3  -6  18   37.33    4.67
   3  -6 -19    0.58    1.97
   3   7   0  113.22    7.74
   3  -7   0  104.62    7.09
   3   7   0  100.72    6.73
  -3   7   0  115.23    8.28
   3   7   1   -0.58    1.38
   3   7  -1   -1.14    1.34
   3   7   1   -0.48    1.32
  -3   7  -1    0.66    1.98
  -3   7   1   -1.33    1.92
   3  -7  -1    2.53    1.63
   3  -7   1    0.48    1.38
   3   7   2   -0.59    1.39
   3   7  -2    0.56    1.40
   3   7   2   -0.50    1.09
  -3   7  -2    0.66    1.73
   3  -7  -2    1.55    1.73
   3  -7   2   -0.47    1.50
  -3   7   2   -1.33    2.15
   3   7   3    2.99    1.80
   3   7  -3    1.66    1.53
   3   7   3    4.62    1.77
  -3   7  -3    1.96    2.31
   3  -7  -3    3.71    1.77
  -3   7   3    3.33    2.22
   3   7   4    0.60    1.51
   3   7  -4    2.17    1.50
   3   7   4   -0.53    1.25
  -3   7  -4    0.65    1.71
   3  -7  -4    4.34    1.91
  -3   7   4   -0.67    1.76
   3   7   5    2.44    2.03
   3   7  -5    4.27    1.78
   3   7   5    1.64    1.51
  -3   7  -5    3.24    2.16
   3  -7  -5    2.21    1.66
  -3   7   5    1.35    1.86
   3   7   6    9.21    2.52
   3   7  -6    5.75    2.10
  -3   7  -6   10.31    3.00
   3   7   6    6.19    2.11
   3  -7  -6   11.83    2.71
  -3   7   6   10.81    2.93
  -3  -7   6   10.90    2.79
   3   7   7    0.62    1.46
   3   7   7    1.16    1.53
   3  -7  -7   -0.57    1.65
  -3   7   7   -0.68    1.70
  -3  -7   7    2.60    1.95
   3   7   8   -1.25    1.80
   3   7   8   -0.60    1.40
   3  -7   8    0.54    1.79
   3  -7  -8   -0.58    1.81
  -3   7   8    0.69    1.81
  -3  -7   8   -0.66    1.65
   3   7   9    0.63    1.66
   3   7   9    0.61    1.61
   3  -7   9    0.54    1.91
   3  -7  -9    0.59    1.63
  -3   7   9    2.07    1.99
  -3  -7   9    1.35    1.95
   3   7  10    0.63    1.67
   3   7  10    1.25    1.88
   3  -7 -10   -0.60    1.66
   3  -7  10   -0.54    1.76
  -3   7  10   -0.61    1.51
  -3   7  10   -0.70    1.84
  -3  -7  10   -0.69    1.82
   3   7  11    9.56    2.66
   3   7  11    7.68    2.39
   3  -7 -11   12.14    2.95
  -3   7  11    8.16    2.52
   3  -7  11    6.04    2.25
  -3  -7  11    4.23    2.57
   3   7  12   60.22    5.93
   3  -7  12   48.57    5.09
   3  -7 -12   51.55    5.44
   3   7  12   53.54    5.66
  -3   7  12   48.00    5.41
  -3  -7  12   60.63    6.24
   3   7  13   -0.64    1.69
   3   7  13    0.67    1.57
   3  -7 -13    1.24    2.07
   3  -7  13    4.99    2.21
  -3   7  13    0.67    1.84
  -3  -7  13   -0.74    1.85
   3   7  14    3.23    1.94
   3   7  14    0.68    1.50
   3  -7 -14    1.25    2.09
   3  -7  14    2.23    2.02
  -3   7  14    2.06    2.06
  -3  -7  14    6.07    2.89
   3   7  15    9.08    2.71
  -3   7  15    8.46    2.70
   3   8   0   -1.29    1.93
  -3   8   0   -1.45    2.26
   3  -8   0    2.17    1.92
   3   8   1    3.26    2.03
   3   8  -1    2.54    1.84
  -3   8  -1    5.07    2.76
  -3   8   1    5.82    2.43
   3  -8  -1    1.67    1.86
   3   8   2    3.95    1.90
   3   8  -2    2.50    1.88
  -3   8  -2    5.03    2.47
  -3   8   2   -0.73    1.92
   3  -8  -2   -0.57    1.65
   3   8   3    2.66    1.84
   3   8  -3    4.93    2.05
  -3   8  -3    5.72    2.73
  -3   8   3    5.10    2.65
   3  -8  -3    0.58    1.75
   3   8   4   -0.67    1.85
   3   8  -4   -0.61    1.51
   3   8   4    0.57    1.41
  -3   8  -4    2.14    2.22
   3  -8  -4   -0.60    1.85
  -3   8   4    2.19    2.11
   3   8   5   -0.68    1.87
   3   8  -5    2.38    2.04
  -3   8  -5    2.12    2.13
   3   8   5    5.25    2.17
   3  -8  -5    3.03    1.82
  -3   8   5    2.19    2.27
   3   8   6   16.35    3.38
   3   8   6   13.22    2.81
   3  -8  -6   11.10    2.93
  -3   8   6   12.45    3.47
   3   8   7    3.43    2.06
   3   8   7   -0.62    1.85
   3  -8  -7    2.51    2.02
  -3   8   7   -1.47    2.12
   3   8   8    1.38    1.82
   3   8   8   -0.63    1.49
   3  -8  -8    3.18    2.12
  -3   8   8    3.70    2.46
  -3  -8   8   -0.71    1.88
   3   8   9    4.15    2.32
   3   8   9    9.07    2.60
   3  -8   9    7.14    2.72
   3  -8  -9   10.31    2.90
  -3   8   9    8.91    3.04
  -3  -8   9   16.00    3.49
   3   8  10   13.96    3.21
  -4   0   0  266.55   11.03
   4   0   0  260.15   10.74
  -4   0   0  252.74   10.35
  -4   0   0  264.57   10.74
  -4   0   0  253.15    9.48
  -4   0   1    0.52    0.72
  -4   0  -1   -0.27    0.64
  -4   0  -1    0.30    0.56
  -4   0  -1    0.32    0.27
  -4   0   1    0.88    0.43
   4   0  -1   -0.29    0.72
   4   0   1    0.89    0.82
  -4   0  -1    0.41    0.28
  -4   0  -1    0.53    0.63
   4   0  -1   -0.20    0.54
  -4   0   1   -0.62    0.58
  -4   0  -2   85.25    3.36
  -4   0  -2   87.98    5.13
   4   0   2   89.47    5.18
  -4   0   2   97.30    5.06
   4   0   2   99.11    5.57
   4   0  -2   83.44    4.99
  -4   0   2   89.33    5.14
  -4   0  -2   89.34    5.29
  -4   0   2   95.18    4.09
  -4   0  -2   82.94    4.32
  -4   0   2   87.06    4.90
   4   0  -2   92.62    4.56
  -4   0  -3    0.09    0.39
   4   0   3    0.31    0.73
  -4   0  -3    0.34    0.48
   4   0  -3   -0.29    0.54
  -4   0  -3   -0.31    0.81
  -4   0   3   -0.61    0.84
   4   0   3    0.34    0.85
  -4   0   3    0.52    0.84
  -4   0  -3    0.49    0.64
  -4   0   3    0.52    0.95
   4   0  -3   -0.20    0.63
  -4   0   3    0.52    0.52
  -4   0  -3    0.20    0.69
  -4   0  -4  481.88   15.65
  -4   0  -4  481.35   17.79
  -4   0  -4  456.17   17.93
   4   0  -4  460.99   17.52
  -4   0   4  489.67   17.29
   4   0   4  476.06   17.74
   4   0   4  477.73   18.04
  -4   0  -4  472.71   16.70
  -4   0   4  528.76   17.60
  -4   0  -4  481.49   15.58
  -4   0  -4  505.91   17.26
  -4   0   4  482.97   15.71
   4   0  -4  492.96   16.59
  -4   0  -5   -0.13    0.59
   4   0   5   -0.33    0.67
   4   0   5    1.42    0.84
  -4   0  -5    0.33    0.77
   4   0   5    0.63    0.79
  -4   0   5   -0.53    0.74
  -4   0  -5    1.52    0.85
  -4   0   5    0.27    0.87
  -4   0  -5   -0.22    0.87
   4   0  -5   -0.29    0.73
  -4   0   5   -0.31    0.47
   4   0  -5   -0.19    0.63
  -4   0  -6   27.64    2.00
  -4   0  -6   32.64    3.08
  -4   0   6   25.32    2.51
   4   0   6   38.10    3.21
   4   0   6   35.05    3.10
   4   0   6   26.11    2.86
  -4   0   6   22.62    2.49
  -4   0  -6   32.24    2.66
  -4   0  -6   31.65    2.60
   4   0  -6   35.45    2.96
   4   0  -7   -0.36    0.86
  -4   0  -7   -0.34    0.68
   4   0   7   -0.36    0.84
  -4   0  -7   -0.37    0.82
   4   0   7   -0.38    0.63
  -4   0  -7   -0.35    0.71
   4   0   7    0.33    0.87
  -4   0   7    0.55    0.86
  -4   0  -7   -0.52    0.65
  -4   0   7    0.28    0.92
  -4   0  -7    0.49    0.86
  -4   0   7   -1.09    0.77
   4   0  -7    0.30    0.80
   4   0  -8    3.01    1.26
  -4   0  -8    3.24    0.98
  -4   0  -8    3.50    1.22
  -4   0  -8    3.92    1.33
   4   0   8    3.41    1.14
  -4   0   8    4.81    1.30
   4   0   8    2.64    1.18
   4   0   8    3.93    1.31
  -4   0  -8    4.25    1.13
  -4   0   8    2.77    1.09
  -4   0  -8    4.86    1.32
   4   0  -8    4.34    1.27
  -4   0   8    2.99    0.96
  -4   0  -9   -0.21    0.84
   4   0  -9   -0.39    0.91
   4   0   9    0.39    0.87
  -4   0  -9    1.09    1.05
  -4   0  -9   -0.40    0.89
   4   0   9   -0.35    0.93
   4   0   9   -0.41    0.68
  -4   0   9   -0.87    0.90
  -4   0  -9    0.27    0.68
  -4   0   9   -0.28    0.96
  -4   0   9    0.24    0.73
   4   0  -9   -0.32    0.75
  -4   0  -9    0.27    1.01
   4   0 -10  413.11   16.60
  -4   0 -10  424.81   15.09
   4   0  10  423.16   16.89
  -4   0  10  411.82   15.70
   4   0  10  436.31   16.50
  -4   0 -10  411.00   16.74
  -4   0  10  409.55   15.46
  -4   0 -10  423.94   15.57
  -4   0 -10  416.85   15.47
   4   0 -10  421.23   16.03
  -4   0  10  439.17   15.48
  -4   0 -11   -0.50    0.96
   4   0 -11    0.84    1.16
  -4   0 -11    0.44    1.15
   4   0  11    0.38    0.89
  -4   0  11   -0.31    0.96
   4   0  11    1.33    0.98
  -4   0  11   -0.28    0.86
   4   0 -11   -0.68    0.90
  -4   0  11   -0.27    0.71
  -4   0 -11   -1.14    1.32
   4   0 -12  890.04   31.49
  -4   0 -12  877.56   29.82
  -4   0 -12  908.07   31.79
   4   0  12  881.27   31.12
  -4   0  12  884.11   30.31
   4   0  12  846.47   31.53
  -4   0  12  936.72   30.11
   4   0  12  924.87   30.02
  -4   0 -12  890.66   30.14
   4   0 -12  939.53   30.17
   4   0 -13    1.16    1.32
  -4   0 -13    0.29    1.14
   4   0 -13    1.36    1.25
  -4   0 -13    0.95    1.37
   4   0  13    2.02    1.31
  -4   0  13    0.98    1.02
   4   0  13   -0.48    1.27
  -4   0  13    1.77    1.35
  -4   0 -13    0.61    1.30
   4   0  13   -0.32    0.96
   4   0 -13    1.21    1.04
  -4   0 -14  453.47   18.56
   4   0  14  436.74   18.47
  -4   0  14  464.91   17.26
   4   0 -14  496.23   18.71
  -4   0 -14  452.68   16.94
   4   0  14  434.47   16.86
   4   0  15    1.05    1.15
  -4   0 -15   -0.52    1.37
  -4   0  15    0.35    1.01
  -4   0 -15    0.33    1.25
   4   0 -15   -0.49    1.23
   4   0  15    0.34    1.02
  -4   0 -16   39.34    4.26
   4   0  16   25.04    3.45
   4   0 -16   33.28    3.75
  -4   0 -16   28.06    3.12
   4   0  16   30.54    3.11
   4   0  17   -0.57    1.56
  -4   0 -17   -0.56    1.47
  -4   0 -17    0.75    1.47
   4   0 -17   -0.53    1.40
   4   0  18    1.77    1.77
  -4   0 -18   -0.58    1.67
  -4   0 -18    1.98    1.51
   4   0 -18    2.21    1.78
   4   0 -18    0.44    1.22
   4   0  19   -0.61    1.53
   4   0 -19   -1.15    1.65
  -4   0 -19   -0.42    1.67
   4   0 -19   -0.46    1.43
   4   0  20   21.50    3.58
   4   0 -20   16.65    3.19
  -4   0 -20   25.41    3.34
   4   0 -20   19.52    3.10
   4   0  21    0.66    1.64
   4   0 -21    1.23    1.91
  -4   0 -21   -0.46    1.75
   4   0 -21    1.98    1.79
   4   0  22   23.71    4.01
   4   0 -22   20.27    3.65
  -4   0 -22   28.74    3.73
   4   0 -22   25.07    3.61
   4   0  23    2.09    2.01
   4   0 -23    0.65    1.96
  -4   0 -23   -1.00    2.04
   4   0 -23    0.53    1.70
  -4   0 -24   60.11    5.50
   4   0 -24   62.18    5.71
  -4   1   0   -0.28    0.71
  -4  -1   0    0.30    0.78
  -4   1   0    0.59    0.78
  -4  -1   0   -0.32    0.60
  -4   1   0    1.28    0.65
   4  -1   0    0.31    0.64
   4   1   0   -0.27    0.55
  -4   1   0    0.18    0.61
  -4   1   0   -0.26    0.83
  -4  -1   0   -0.53    0.74
   4   1   0   -0.26    0.84
  -4  -1  -1   29.91    2.85
   4   1  -1   29.77    2.67
   4   1   1   28.36    2.61
  -4   1  -1   30.96    2.81
  -4  -1   1   31.98    2.58
   4  -1  -1   23.88    2.67
  -4   1  -1   28.03    2.74
  -4  -1   1   32.25    2.83
  -4   1   1   34.70    2.95
   4  -1   1   28.50    2.82
  -4  -1  -1   32.34    2.83
  -4   1  -1   34.13    2.91
  -4   1   1   30.65    2.73
  -4   1   1   37.77    2.40
  -4   1   1   31.03    2.72
  -4   1  -1   34.71    2.48
  -4   1  -1   31.18    2.65
  -4  -1  -1   35.66    2.89
   4   1  -1   34.83    2.81
  -4  -1  -2  322.91   12.81
  -4   1  -2  337.12   12.88
  -4   1  -2  320.90   12.97
   4  -1  -2  300.15   12.79
  -4  -1  -2  323.48   13.06
   4   1  -2  321.70   12.49
   4  -1   2  332.28   13.05
  -4   1   2  322.75   12.66
   4   1   2  343.44   12.84
  -4  -1   2  330.05   12.29
   4   1   2  286.48   12.82
   4  -1   2  348.05   13.35
  -4   1  -2  336.75   12.81
  -4  -1   2  309.49   12.68
  -4   1   2  316.68   12.70
  -4   1   2  350.78   11.55
  -4   1   2  317.81   12.41
  -4   1  -2  328.73   12.37
  -4   1  -2  314.63   11.88
  -4  -1  -2  335.56   12.68
  -4   1  -2  323.87   12.03
   4   1  -2  339.32   12.52
   4  -1  -2  326.98   11.29
   4   1   3    9.46    1.66
  -4  -1   3   15.73    1.79
  -4   1   3    8.19    1.58
  -4  -1  -3   13.14    1.90
  -4   1  -3   12.74    1.89
  -4   1  -3   16.00    2.03
   4  -1  -3   16.93    2.13
   4   1  -3   11.99    1.72
  -4  -1   3   18.01    2.16
  -4  -1  -3   16.73    2.10
  -4   1  -3   16.28    2.05
   4   1   3    9.85    1.79
   4  -1   3   15.61    2.09
   4  -1   3   15.25    2.01
  -4   1   3   18.39    2.11
  -4  -1  -3   12.11    1.70
  -4   1  -3   13.37    1.73
  -4   1   3   11.25    1.71
  -4   1  -3    8.85    1.38
  -4   1  -3   11.02    1.65
  -4   1   3   15.10    1.43
   4   1  -3   14.45    1.83
   4  -1  -3   13.72    1.30
  -4  -1   4  116.03    5.69
  -4  -1  -4  121.84    6.33
  -4   1  -4  119.30    6.27
  -4  -1  -4  114.71    6.41
  -4   1  -4  116.22    6.39
   4  -1  -4  111.67    6.29
   4   1  -4  104.13    5.72
  -4   1   4  109.48    5.99
   4  -1   4  119.29    6.39
  -4  -1   4  118.54    6.27
   4   1   4  105.84    6.02
  -4   1   4  123.18    6.31
   4   1   4  117.18    6.44
   4  -1   4  122.64    6.50
  -4   1   4  131.68    6.20
  -4   1  -4  109.95    5.60
  -4   1  -4  123.88    5.80
  -4   1  -4  120.78    5.54
  -4  -1  -4  109.71    5.96
  -4   1  -4  122.52    5.49
   4  -1  -4  127.70    4.88
   4   1  -4  117.68    5.86
   4   1  -4  112.26    6.23
   4   1   5  208.12    9.39
   4  -1   5  201.41    9.22
  -4   1  -5  207.50    9.35
   4   1  -5  201.57    8.95
  -4   1   5  228.74    9.44
   4  -1   5  216.79    9.63
   4   1   5  222.25    9.53
   4   1   5  187.14    9.45
   4  -1   5  199.18    9.47
  -4  -1   5  222.98    8.84
  -4  -1  -5  212.82    9.47
  -4   1   5  209.30    9.03
  -4   1  -5  221.25    8.81
  -4   1  -5  215.19    8.82
  -4   1  -5  216.33    8.57
  -4   1  -5  208.35    8.30
  -4  -1  -5  203.63    9.08
   4   1  -5  215.00    8.89
   4   1  -5  231.80    9.78
  -4   1  -6  137.01    5.96
   4   1  -6  147.61    7.47
   4  -1  -6  137.89    7.38
   4   1   6  139.52    7.18
   4  -1   6  140.28    7.13
  -4  -1   6  146.12    6.65
  -4  -1  -6  140.20    7.24
  -4   1  -6  149.45    7.38
  -4   1   6  152.50    7.25
   4  -1   6  146.59    7.44
   4   1   6  150.55    7.41
   4   1   6  140.60    7.46
   4  -1   6  133.08    7.28
  -4  -1  -6  148.44    6.60
  -4   1   6  138.03    6.81
  -4   1  -6  146.07    6.52
  -4   1  -6  143.19    6.68
  -4   1  -6  140.29    6.35
  -4  -1  -6  147.50    7.02
   4   1  -6  142.99    7.27
   4  -1  -6  147.43    6.79
  -4  -1   6  145.92    6.92
  -4   1  -7   37.17    2.57
  -4  -1  -7   35.07    3.28
  -4   1  -7   34.55    3.26
   4   1  -7   30.42    3.07
   4  -1  -7   38.43    3.44
   4   1   7   26.91    2.83
  -4  -1  -7   36.30    3.25
  -4   1  -7   30.30    3.06
  -4  -1   7   33.69    2.75
   4   1   7   40.18    3.41
   4  -1   7   37.33    3.35
   4  -1   7   36.40    3.17
  -4   1   7   29.57    2.87
   4   1   7   40.30    3.52
   4  -1   7   37.12    3.39
  -4   1   7   33.70    2.97
  -4   1  -7   32.35    2.59
  -4  -1   7   41.74    3.18
  -4   1  -7   29.98    2.75
  -4   1  -7   37.62    2.71
  -4  -1  -7   32.01    2.96
  -4  -1  -7   28.42    2.64
   4   1  -7   35.89    3.25
   4  -1  -7   39.58    2.99
  -4  -1   7   36.20    3.06
  -4   1  -8  397.76   14.62
   4   1  -8  421.22   16.29
   4  -1  -8  407.53   16.24
  -4  -1  -8  421.79   16.36
  -4   1  -8  415.56   16.30
   4   1   8  371.56   16.01
   4  -1   8  420.52   16.44
   4   1   8  437.84   16.12
   4  -1   8  393.97   15.76
  -4  -1   8  428.16   15.17
  -4  -1  -8  400.23   15.99
  -4   1  -8  417.97   16.12
   4  -1   8  392.24   16.08
  -4   1   8  435.60   15.92
  -4   1   8  406.73   15.44
  -4   1  -8  434.10   14.90
  -4  -1   8  419.99   15.37
  -4   1  -8  423.78   15.48
  -4   1  -8  405.23   14.74
  -4  -1  -8  436.00   15.20
  -4  -1  -8  408.80   15.59
   4   1  -8  411.41   16.02
   4  -1  -8  436.97   15.35
  -4  -1   8  427.88   15.69
  -4   1  -9   11.10    1.63
   4   1  -9    9.25    1.83
   4  -1  -9   13.22    2.11
   4  -1   9   12.84    2.13
  -4   1  -9   12.35    2.09
  -4  -1  -9   15.73    2.26
   4   1   9   13.38    2.04
   4  -1   9   12.30    2.00
  -4   1  -9   16.50    2.40
   4   1   9   10.63    1.96
  -4   1   9   15.47    2.11
  -4  -1   9   15.24    1.85
   4  -1   9   15.93    2.31
  -4  -1  -9   12.73    2.09
   4   1   9   15.08    1.98
  -4   1  -9   11.22    1.83
  -4  -1  -9   12.95    1.92
  -4   1   9   11.37    1.89
  -4  -1   9   14.55    2.01
  -4  -1   9    8.18    1.64
  -4  -1  -9   13.63    1.93
   4   1  -9   10.97    1.91
   4  -1  -9   14.52    1.83
   4   1  -9   13.57    1.80
  -4   1 -10  120.47    5.88
   4   1 -10  111.93    6.68
   4  -1 -10  103.57    6.50
   4   1  10  129.55    7.19
   4  -1  10  107.14    6.69
  -4  -1 -10  110.89    6.71
  -4   1 -10  105.86    6.61
   4   1  10  121.42    6.68
   4  -1  10  119.27    6.63
  -4   1  10  126.36    6.57
  -4  -1  10  109.61    5.78
   4  -1  10  116.37    6.79
  -4   1  10  116.57    6.20
  -4  -1  10  116.21    6.04
  -4   1 -10  115.62    6.15
  -4  -1 -10  115.72    5.95
   4   1  10  115.78    6.27
  -4  -1 -10  119.03    6.30
   4   1 -10  120.82    6.69
   4  -1 -10  120.06    6.03
   4   1 -10  112.01    5.73
  -4  -1  10  117.21    6.34
   4   1 -11  514.40   20.03
   4  -1 -11  521.87   20.15
  -4   1 -11  520.32   18.82
   4  -1  11  539.12   20.47
  -4   1 -11  546.36   20.41
   4  -1  11  540.69   19.91
  -4   1  11  494.94   19.29
  -4  -1  11  540.98   18.89
   4   1  11  581.88   20.80
   4  -1  11  547.00   20.34
  -4  -1 -11  536.65   20.41
   4   1  11  525.88   19.81
  -4   1  11  541.13   19.20
  -4  -1  11  525.19   18.88
  -4   1 -11  528.77   19.22
  -4  -1 -11  540.48   18.87
   4   1  11  515.87   19.40
  -4  -1 -11  528.31   19.37
   4   1 -11  512.54   19.78
   4  -1 -11  523.72   18.95
   4   1 -11  519.57   18.65
  -4  -1  11  557.49   19.61
   4   1 -12  141.80    7.80
   4  -1 -12  132.95    7.61
  -4   1 -12  138.80    6.85
  -4   1 -12  133.04    7.71
   4  -1  12  138.08    7.91
   4  -1  12  141.66    7.81
   4   1  12  141.22    7.58
  -4   1  12  122.97    6.98
   4   1  12  139.79    7.98
  -4  -1 -12  143.68    7.94
   4  -1  12  140.95    7.60
  -4   1  12  134.18    6.88
  -4  -1  12  139.05    6.72
  -4  -1 -12  138.74    6.78
  -4   1 -12  140.38    7.07
   4   1  12  128.55    7.00
  -4  -1 -12  127.85    6.93
   4   1 -12  131.16    6.59
  -4  -1  12  127.06    7.00
   4   1 -13    1.92    1.50
   4  -1 -13    1.93    1.32
  -4   1 -13    3.16    1.42
   4   1 -13    1.35    1.25
   4  -1 -13    2.27    1.60
   4   1  13    4.81    1.65
   4  -1  13    3.87    1.66
   4  -1  13    6.79    1.85
  -4  -1 -13    4.74    1.58
  -4   1 -13    3.33    1.58
   4   1  13    1.21    1.31
   4  -1  13    2.85    1.36
  -4   1  13    2.18    1.25
   4   1  13    2.18    1.14
  -4   1  13    2.26    1.26
  -4   1 -13    0.33    1.37
  -4  -1 -13    0.59    1.38
   4   1 -13    4.14    1.39
  -4  -1  13    2.58    1.30
   4   1 -14  373.24   16.04
   4  -1 -14  415.61   16.51
  -4   1 -14  382.80   15.13
  -4  -1 -14  368.54   16.37
  -4   1 -14  378.37   16.40
   4   1  14  370.60   16.36
   4  -1  14  417.98   16.85
  -4   1  14  391.94   15.53
  -4   1  14  397.30   15.05
   4   1  14  396.29   15.48
  -4  -1  14  376.20   15.41
   4   1 -15  148.51    8.49
   4  -1 -15  160.91    8.72
  -4   1 -15  153.37    7.80
   4   1  15  137.99    8.46
  -4   1 -15  138.39    8.49
  -4  -1 -15  153.92    8.85
   4  -1  15  134.30    8.36
   4   1  15  152.48    7.86
   4  -1  15  140.50    7.73
   4   1 -15  143.09    7.86
  -4  -1 -16  241.33   11.77
  -4   1 -16  235.29   11.65
   4   1  16  235.04   11.65
   4  -1  16  224.08   11.54
   4   1 -16  217.43   11.12
   4  -1 -16  232.60   11.41
  -4   1 -16  213.86   10.27
   4  -1  16  206.31   10.30
   4   1 -16  232.59   10.78
   4   1  17   15.78    2.74
   4  -1  17   24.96    3.34
  -4  -1 -17   20.59    3.18
  -4   1 -17   21.80    3.33
  -4   1 -17   19.38    2.84
   4   1 -17   19.61    3.13
   4  -1 -17   14.36    2.81
   4   1 -17   15.11    2.53
   4  -1  17   11.33    2.18
   4   1  18    0.58    1.69
   4  -1  18   -1.77    1.90
  -4   1 -18   -0.58    1.67
  -4  -1 -18    0.58    1.51
  -4   1 -18   -0.43    1.62
  -4  -1 -18   -0.38    1.36
   4   1 -18   -0.55    1.45
   4  -1 -18   -0.55    1.78
   4   1 -18    0.46    1.39
   4  -1  18    0.43    1.34
   4   1  19   12.78    2.88
   4  -1  19   14.08    2.90
  -4   1 -19   12.07    2.49
  -4  -1 -19    9.29    2.18
   4   1 -19   10.85    2.75
   4  -1 -19    9.73    2.45
   4   1 -19    8.69    2.26
   4  -1  19   11.43    2.34
   4   1  20    6.93    2.37
   4  -1  20    8.87    2.55
  -4   1 -20   11.24    2.49
  -4  -1 -20   19.90    2.93
   4   1 -20   20.11    3.36
   4  -1 -20   14.83    3.10
   4   1 -20    8.53    2.46
   4  -1  20   10.33    2.33
   4   1  21   18.92    3.42
   4  -1  21   17.67    3.39
  -4   1 -21   18.59    3.18
  -4  -1 -21   16.37    2.88
   4   1 -21   16.49    3.36
   4  -1 -21    7.35    2.73
   4   1 -21   11.47    2.67
   4  -1 -21   14.18    2.73
   4  -1  22   -2.71    2.39
   4   1  22    0.68    2.03
  -4   1 -22   -1.02    2.20
  -4  -1 -22    0.92    1.80
   4   1 -22   -0.63    2.10
   4  -1 -22    3.79    2.29
   4   1 -22    0.54    1.68
   4  -1 -22   -0.49    1.52
   4   1  23    0.70    2.01
   4  -1  23    3.49    2.33
  -4   1 -23    4.24    2.16
  -4  -1 -23    5.28    2.30
   4   1 -23    3.25    2.17
   4  -1 -23    5.21    2.43
   4  -1 -23    4.03    2.01
   4   1 -23    2.23    1.86
  -4   1 -24   -0.55    2.19
  -4  -1 -24    3.99    2.31
   4   1 -24    1.72    2.03
  -4  -2   0  890.72   31.49
  -4   2   0  945.11   31.55
   4  -2   0  989.25   31.87
   4   2   0  940.10   30.95
  -4   2   0  982.23   31.70
  -4  -2   0  909.46   31.38
  -4   2   0  967.40   31.44
  -4   2   0  924.62   31.01
  -4  -2   0  945.08   31.53
   4  -2   0  961.57   30.49
   4   2   0  920.33   31.58
   4  -2   1  122.11    4.56
  -4  -2  -1  108.78    5.99
  -4   2  -1  116.14    6.06
  -4  -2   1  118.77    6.34
  -4   2   1  112.61    6.14
  -4  -2  -1  120.04    6.27
  -4   2  -1  108.21    6.07
   4  -2  -1  125.47    6.60
   4  -2   1  119.38    6.44
   4   2  -1  111.86    5.72
  -4   2   1  111.40    6.12
   4   2   1  122.87    6.01
  -4   2  -1  119.24    6.24
  -4  -2   1  135.93    6.45
  -4   2   1  127.97    6.24
   4  -2   1  114.17    5.57
  -4   2   1  112.09    5.89
  -4   2  -1  112.94    5.81
  -4  -2   1  120.52    6.26
  -4  -2  -1  108.53    6.11
  -4   2  -1  115.76    6.16
   4  -2  -1  117.88    5.42
   4   2  -1  133.51    6.60
   4   2   1  119.12    6.35
   4  -2   2   25.18    1.66
  -4  -2  -2   26.35    2.60
  -4   2  -2   28.66    2.69
  -4  -2  -2   23.95    2.58
  -4   2  -2   27.22    2.67
   4  -2  -2   26.33    2.76
   4  -2   2   26.52    2.74
   4   2  -2   26.87    2.41
  -4   2   2   27.66    2.73
   4   2   2   29.56    2.61
   4   2   2   28.32    2.80
  -4   2  -2   26.46    2.68
   4  -2   2   23.98    2.58
  -4  -2   2   20.86    2.35
  -4   2   2   23.84    2.45
   4  -2   2   30.79    2.53
  -4   2   2   28.64    2.71
  -4   2  -2   22.72    2.36
  -4  -2   2   23.95    2.51
  -4  -2  -2   29.08    2.75
  -4   2  -2   21.76    2.42
   4  -2  -2   28.93    2.16
   4   2  -2   27.88    2.74
   4  -2   3    3.03    0.71
  -4  -2  -3    2.16    1.00
  -4   2  -3    3.67    1.14
   4   2   3    3.45    1.02
  -4   2  -3    5.30    1.27
  -4  -2   3    6.18    1.15
  -4  -2  -3    4.39    1.23
  -4   2  -3    4.99    1.30
   4  -2  -3    4.25    1.29
   4   2  -3    3.03    0.93
   4   2   3    2.03    1.06
   4  -2   3    1.68    0.98
   4  -2   3    1.38    1.00
  -4  -2   3    3.34    1.13
  -4   2   3    4.41    1.34
  -4   2   3    2.10    1.03
  -4  -2  -3    4.19    1.23
  -4   2   3    4.08    1.24
  -4   2  -3    2.92    0.98
  -4   2  -3    2.59    1.08
   4  -2  -3    2.31    1.03
  -4  -2   3    2.07    0.93
   4   2  -3    3.40    1.21
   4  -2  -3    3.40    0.85
   4  -2   3    3.52    1.05
   4   2  -3    3.22    1.20
   4  -2   4   36.25    2.16
  -4   2  -4   39.72    3.24
  -4   2   4   32.43    3.04
   4   2  -4   36.36    2.76
  -4   2  -4   36.10    3.17
  -4  -2  -4   37.58    3.16
   4  -2   4   30.41    3.02
  -4  -2   4   35.42    3.13
  -4   2   4   39.36    3.22
  -4  -2   4   34.15    2.57
   4   2   4   36.82    3.10
   4   2   4   35.77    3.22
   4  -2   4   31.82    3.04
   4  -2   4   39.32    2.98
  -4   2   4   41.10    3.29
  -4   2  -4   32.45    2.67
   4  -2  -4   30.22    3.10
  -4  -2  -4   35.35    3.15
  -4   2  -4   32.26    2.86
   4  -2  -4   35.02    2.29
   4   2  -4   29.11    2.19
   4   2  -4   29.93    2.99
   4   2  -4   32.13    3.15
  -4  -2  -5   40.26    3.39
  -4   2  -5   43.45    3.50
   4   2  -5   42.78    3.08
  -4   2   5   39.08    3.43
   4  -2   5   50.45    3.88
  -4  -2   5   45.89    3.02
   4   2   5   54.43    3.83
   4   2   5   45.55    3.75
   4  -2   5   40.67    3.51
   4  -2  -5   42.80    2.50
   4  -2   5   44.63    3.32
  -4   2   5   44.41    3.48
  -4   2  -5   40.53    3.03
   4  -2  -5   49.33    3.89
  -4   2  -5   41.57    3.29
  -4  -2  -5   43.16    3.55
   4   2  -5   44.07    2.76
   4   2  -5   49.41    3.94
   4   2  -5   48.43    3.67
   4   2  -6   89.46    5.48
   4  -2  -6   84.23    5.43
   4   2   6   82.21    5.17
   4  -2   6  105.85    5.63
  -4  -2  -6   88.13    5.34
  -4   2  -6   89.45    5.39
  -4   2   6   74.27    5.07
   4  -2   6   86.90    5.46
  -4  -2   6   95.63    4.63
   4   2   6   84.35    5.46
   4  -2   6   77.87    5.24
  -4   2   6   87.05    5.21
  -4   2  -6   81.98    4.56
   4  -2   6   99.81    5.31
   4  -2  -6   89.56    5.52
   4   2   6   86.01    5.37
  -4   2  -6   98.09    5.21
  -4  -2  -6   89.42    5.38
   4   2  -6   90.11    4.42
   4   2  -6   87.59    5.61
   4   2  -6   86.70    5.21
  -4  -2   6   92.78    5.59
   4   2  -7  235.26   10.57
   4  -2  -7  240.12   10.71
  -4  -2  -7  222.55   10.46
  -4   2  -7  221.87   10.45
   4   2   7  232.31   10.38
   4  -2   7  246.39   10.43
  -4   2   7  255.83   10.66
  -4  -2  -7  251.81   10.64
  -4   2  -7  242.25   10.54
   4  -2   7  248.87   10.81
  -4  -2   7  233.59    9.30
   4   2   7  253.14   10.96
   4  -2   7  250.06   10.81
  -4   2   7  233.31   10.20
  -4   2  -7  234.56    9.39
   4  -2  -7  221.99   10.48
   4  -2   7  246.02   10.19
   4   2   7  239.36   10.58
  -4  -2  -7  242.22   10.52
   4   2  -7  238.81    9.26
   4   2  -7  243.61   10.90
   4  -2  -7  247.83    9.51
  -4  -2   7  219.26   10.42
   4   2  -8   17.32    2.40
   4  -2  -8   20.22    2.61
   4  -2   8   21.42    2.65
  -4   2  -8   14.29    2.16
  -4   2  -8   20.35    2.56
   4   2   8   18.50    2.49
   4   2   8   18.81    2.36
   4  -2   8   18.03    2.36
  -4   2   8   15.58    2.28
  -4  -2  -8   17.32    2.37
  -4  -2  -8   19.60    2.41
   4  -2   8   26.22    2.86
   4   2   8   14.00    2.11
  -4  -2  -8   20.10    2.50
  -4   2   8   21.07    2.47
   4  -2  -8   19.21    2.59
  -4  -2   8   21.34    2.59
   4  -2   8   15.47    2.17
   4   2  -8   21.19    2.76
   4   2  -8   20.68    2.03
   4  -2  -8   16.73    1.84
   4   2  -9  127.61    6.99
   4  -2  -9  123.36    6.95
   4   2   9  129.49    7.20
   4  -2   9  119.29    6.96
  -4  -2  -9  125.52    7.08
   4   2   9  122.12    6.74
   4  -2   9  121.07    6.69
  -4   2   9  120.85    6.75
   4  -2   9  130.85    7.12
  -4   2  -9  125.18    7.03
  -4   2   9  124.50    6.61
   4  -2  -9  114.05    6.76
   4  -2   9  125.40    6.61
   4   2   9  125.98    6.94
  -4  -2  -9  116.00    6.64
  -4   2  -9  133.65    6.78
   4   2  -9  114.20    6.92
   4   2  -9  128.25    5.99
  -4  -2   9  127.15    7.05
   4   2 -10  211.34    9.85
   4  -2 -10  199.93    9.77
   4   2  10  196.00    9.85
   4  -2  10  224.07   10.24
  -4  -2 -10  218.13   10.08
  -4   2 -10  204.81    9.85
   4  -2  10  188.87    9.34
   4   2  10  203.33    9.58
  -4   2  10  205.26    9.59
   4  -2  10  204.72    9.86
  -4   2  10  214.35    9.47
   4  -2 -10  214.12    9.95
   4  -2  10  191.63    9.18
   4   2  10  198.74    9.65
  -4  -2 -10  211.76    9.71
  -4   2 -10  203.09    9.42
   4   2 -10  209.39   10.04
   4   2 -10  199.49    8.58
  -4  -2  10  199.65    9.71
   4   2 -11  121.83    7.02
   4  -2 -11  119.77    7.09
   4   2  11  120.00    7.22
   4  -2  11  119.66    7.16
  -4   2 -11  117.24    7.05
   4   2  11  131.15    7.06
   4  -2  11  127.17    6.99
  -4  -2 -11  139.60    7.62
   4  -2  11  123.32    7.12
  -4   2  11  122.60    6.88
  -4   2  11  125.79    6.71
   4  -2 -11  119.63    7.01
  -4  -2  11  117.91    6.15
   4   2  11  137.20    7.29
   4  -2  11  124.95    6.75
  -4  -2 -11  115.10    6.74
  -4   2 -11  114.38    6.67
   4   2 -11  120.70    7.19
   4   2 -11  126.05    6.19
   4   2 -11  114.93    6.58
  -4  -2  11  107.22    6.77
   4   2 -12  100.62    6.27
   4  -2 -12  112.66    6.54
   4   2 -12  117.30    6.87
   4  -2 -12  101.94    6.56
   4  -2  12   98.09    6.61
  -4  -2 -12  101.99    6.66
  -4   2 -12  104.81    6.71
   4   2  12  120.68    6.81
   4  -2  12  103.06    6.44
  -4   2  12  105.32    6.48
   4  -2  12  116.83    6.91
   4   2  12   99.68    6.66
  -4   2  12  108.64    6.25
   4  -2 -12  105.87    6.52
   4   2  12  127.14    7.02
   4  -2  12  111.99    6.37
  -4  -2 -12  106.43    6.41
   4   2 -12  122.57    6.07
   4   2 -12  112.23    6.44
  -4  -2  12  113.84    6.79
   4   2 -13   -0.38    1.34
   4  -2 -13    0.38    1.27
   4   2 -13    0.45    1.11
   4  -2 -13   -0.45    1.24
   4  -2  13   -0.48    1.33
   4  -2  13    0.44    0.90
  -4  -2 -13   -0.94    1.24
   4   2  13    0.40    1.06
   4  -2  13    0.82    1.13
  -4   2 -13   -0.47    1.18
   4   2  13    0.96    1.13
   4   2  13   -0.43    1.00
  -4   2  13    0.71    1.18
  -4  -2 -13   -0.40    0.99
   4  -2 -13    0.42    1.34
  -4  -2  13   -0.43    1.20
   4   2 -13   -0.40    1.19
   4  -2  13    0.38    1.31
   4   2 -13    0.30    1.06
   4   2 -14  144.33    8.43
   4  -2 -14  164.85    8.91
  -4   2 -14  165.75    9.07
   4   2  14  147.88    8.78
   4  -2  14  164.92    9.10
   4  -2  14  166.63    8.83
  -4  -2 -14  156.27    8.84
  -4   2  14  165.19    8.16
   4  -2 -14  159.99    8.47
   4   2  14  164.99    8.62
  -4  -2 -14  149.37    8.29
   4   2 -14  153.01    8.25
  -4  -2  14  178.32    8.99
   4   2 -15  155.20    8.69
   4  -2 -15  148.66    8.65
  -4  -2 -15  149.21    8.88
  -4   2 -15  155.46    8.93
   4  -2  15  160.32    9.14
   4  -2  15  164.26    8.83
   4   2  15  152.31    8.94
   4  -2 -15  158.64    8.46
   4   2  15  161.72    8.61
   4   2 -15  154.61    8.39
  -4  -2  15  155.29    8.61
  -4   2 -16  232.74   10.64
   4   2 -16  217.59   10.93
   4  -2 -16  204.46   10.77
  -4  -2 -16  198.06   10.96
  -4   2 -16  206.02   10.95
   4  -2  16  215.36   11.24
   4   2  16  228.58   11.43
   4  -2  16  209.73   10.71
   4  -2 -16  219.63   10.50
   4   2  16  220.50   10.73
   4  -2  16  212.94   10.64
   4   2 -16  209.39   10.46
  -4  -2  16  214.48   10.77
  -4   2 -17    5.32    2.06
   4   2 -17    5.24    1.95
   4  -2 -17    3.16    1.59
   4  -2  17    3.00    1.72
   4  -2  17    7.38    2.27
   4   2  17    1.68    1.55
  -4   2 -17    3.88    1.85
  -4  -2 -17    6.60    2.15
   4   2  17    3.79    1.58
   4  -2 -17    5.68    2.00
   4   2 -17    3.33    1.77
   4  -2  17    5.67    2.09
  -4  -2  17    3.97    1.76
  -4  -2 -18  110.20    7.71
  -4   2 -18  110.56    7.75
   4   2  18  113.79    7.83
   4  -2  18  121.52    8.04
   4  -2  18  126.27    7.77
  -4   2 -18  131.14    7.53
   4   2 -18  101.61    7.46
   4  -2 -18  112.05    7.68
   4  -2  18  117.54    7.34
   4   2 -18  105.51    7.22
   4  -2  19   -0.53    1.25
   4   2  19    1.81    1.66
   4  -2  19    3.67    1.97
  -4   2 -19    3.41    1.94
   4   2 -19   -0.56    1.76
   4  -2 -19    2.84    1.77
   4   2 -19    2.57    1.71
   4  -2  19   -0.49    1.42
   4  -2  20    5.99    2.13
   4   2  20    4.99    2.15
   4  -2  20    7.61    2.48
  -4   2 -20    8.64    2.65
   4   2 -20    6.42    2.33
   4  -2 -20    2.34    1.83
   4  -2  20    5.02    2.14
   4   2 -20    3.20    1.94
   4  -2  21    5.60    2.05
   4   2  21   13.58    3.11
   4  -2  21    7.20    2.39
  -4   2 -21   13.77    3.10
   4   2 -21    7.23    2.62
   4  -2 -21   12.10    3.08
   4  -2  21   13.29    2.80
   4   2 -21   12.71    2.78
   4  -2  22    9.76    2.55
   4   2  22    4.68    2.17
   4  -2  22    9.45    2.71
   4   2 -22   13.69    3.12
   4  -2 -22    9.99    2.76
   4  -2  22   14.50    2.84
   4   2 -22    8.57    2.62
   4   2  23    8.26    2.76
   4  -2  23    3.47    2.39
  -4  -2 -23    8.61    2.53
   4   2 -23    7.05    2.57
   4  -2 -23    6.43    2.69
   4  -2  23    7.36    2.45
   4   2 -23    5.90    2.56
   4  -2  24    4.81    2.19
   4   3   0   -0.24    0.63
  -4  -3   0    0.88    0.73
  -4  -3   0    0.64    0.65
  -4   3   0    1.26    0.64
  -4   3   0    0.58    0.68
   4  -3   0    0.36    0.74
  -4   3   0    0.33    0.77
  -4  -3   0    1.41    1.01
  -4   3   0   -0.31    0.85
   4  -3   0    2.03    1.16
  -4   3   0   -0.39    1.26
   4   3   0   -0.37    1.10
   4  -3   0   -0.51    0.82
  -4  -3  -1  119.69    6.10
  -4   3  -1  113.77    5.93
  -4  -3   1  119.96    6.28
  -4   3   1  100.79    5.83
  -4  -3  -1  109.24    6.06
  -4   3  -1  118.63    6.14
   4  -3  -1  118.59    6.54
   4  -3   1  102.44    6.20
   4   3  -1  105.76    5.37
  -4   3   1  114.96    6.25
  -4   3  -1  118.39    6.26
   4   3   1  103.75    5.50
  -4  -3   1  110.64    5.93
  -4   3   1  122.90    6.07
  -4   3   1  115.84    6.20
  -4   3  -1  118.64    6.14
   4  -3  -1  115.41    6.40
   4  -3   1  115.63    6.24
   4  -3  -1  122.97    5.71
   4  -3   1  109.05    5.67
  -4  -3   1  114.01    6.36
  -4  -3  -1  102.85    6.17
  -4   3  -1  109.97    6.50
   4   3  -1  117.04    6.60
   4   3   1  109.91    6.43
   4   3  -1  104.40    6.34
  -4  -3  -2  187.01    8.49
  -4   3   2  182.83    8.52
  -4   3  -2  196.90    8.58
  -4  -3  -2  195.70    8.81
  -4   3  -2  182.08    8.58
   4  -3   2  184.29    8.94
   4   3  -2  193.59    7.89
  -4   3   2  191.01    8.82
  -4   3  -2  182.65    8.63
   4   3   2  188.30    8.25
  -4  -3   2  184.46    8.47
  -4   3   2  190.99    8.43
  -4   3   2  194.09    8.74
  -4   3  -2  185.94    8.44
   4  -3  -2  180.52    8.89
   4  -3   2  178.93    8.49
   4  -3  -2  194.47    7.99
   4  -3   2  197.78    8.41
  -4  -3   2  191.11    8.91
  -4  -3  -2  195.67    9.09
  -4   3  -2  196.27    9.22
   4   3  -2  191.82    7.90
   4   3  -2  188.80    9.25
   4   3  -2  183.77    9.01
   4   3   2  184.45    9.00
  -4  -3  -3   67.95    4.43
  -4   3  -3   69.01    4.44
  -4  -3  -3   71.10    4.66
   4  -3   3   68.25    4.79
   4   3  -3   67.81    3.81
  -4   3   3   76.66    4.86
   4   3   3   65.01    4.53
  -4   3  -3   67.48    4.56
   4  -3   3   67.00    4.50
   4   3   3   64.66    4.22
  -4  -3   3   73.02    4.54
  -4   3   3   64.57    4.29
  -4   3   3   70.33    4.63
  -4   3  -3   73.42    4.48
   4  -3  -3   69.69    4.90
   4  -3   3   69.84    4.45
   4  -3  -3   77.92    4.08
   4  -3   3   70.47    4.39
  -4  -3   3   73.53    4.79
  -4  -3  -3   68.17    4.76
  -4   3  -3   61.66    4.68
   4   3  -3   73.31    4.15
   4   3  -3   69.19    4.95
   4   3  -3   77.81    5.07
   4   3   3   63.00    4.70
  -4  -3  -4  358.57   13.80
  -4   3  -4  336.81   13.61
   4  -3   4  361.90   14.34
  -4   3   4  371.54   14.22
  -4   3  -4  367.70   14.04
  -4  -3   4  343.00   13.70
   4   3   4  357.81   14.11
   4   3   4  348.44   13.69
  -4   3   4  353.79   13.63
   4  -3   4  374.98   14.12
  -4   3   4  351.46   13.98
  -4   3  -4  356.07   13.49
   4  -3  -4  329.47   14.20
   4  -3  -4  334.98   12.59
  -4  -3   4  368.79   14.10
   4  -3   4  350.19   13.62
  -4   3  -4  345.64   14.19
  -4  -3  -4  357.13   14.29
   4   3  -4  356.55   13.29
   4   3  -4  355.48   14.64
   4   3  -4  349.85   14.26
   4   3  -5   31.45    3.03
   4  -3  -5   30.67    3.10
  -4  -3  -5   31.51    2.93
  -4   3  -5   27.90    2.87
  -4   3   5   37.17    3.33
   4  -3   5   32.03    3.22
  -4  -3   5   30.16    2.98
  -4   3   5   30.07    2.89
  -4   3  -5   29.75    2.95
   4   3   5   32.49    3.08
   4  -3   5   32.17    3.07
  -4   3   5   31.35    3.13
  -4   3  -5   30.65    2.77
   4  -3  -5   36.96    3.49
   4  -3  -5   28.35    2.29
   4   3   5   32.36    3.29
  -4  -3   5   36.81    3.27
  -4   3  -5   31.15    3.13
   4  -3   5   34.77    3.06
  -4  -3  -5   32.20    3.19
   4   3  -5   30.46    3.33
   4   3  -5   31.43    2.77
   4   3  -5   28.28    3.07
   4   3  -6    1.02    0.90
   4  -3  -6    0.35    0.87
   4   3   6    0.36    0.79
  -4  -3  -6    2.45    1.05
   4  -3   6    1.79    0.99
  -4  -3  -6    2.93    1.09
  -4   3   6    1.44    1.08
   4  -3   6    0.38    0.95
  -4   3  -6    2.44    1.09
  -4   3  -6    1.95    1.01
  -4  -3   6    2.30    1.03
   4   3   6    2.79    1.20
  -4   3  -6    0.73    1.05
  -4  -3  -6    2.67    1.19
  -4   3   6   -0.35    1.12
  -4   3  -6    1.30    1.06
   4  -3  -6    3.19    1.49
   4   3  -6    0.90    0.90
  -4  -3   6    1.27    1.12
   4   3  -6    1.69    1.22
   4   3  -6    1.80    1.24
   4  -3   6   -0.32    1.08
  -4   3  -7  288.21   12.38
   4   3  -7  299.43   12.42
   4  -3  -7  291.00   12.53
  -4  -3  -7  294.45   12.49
   4   3   7  282.90   12.16
  -4   3   7  327.52   12.89
   4  -3   7  296.07   12.71
  -4  -3  -7  314.09   12.44
  -4   3  -7  309.58   12.48
   4  -3   7  319.14   12.43
   4   3   7  313.63   12.78
   4  -3   7  288.28   12.47
  -4   3   7  302.31   12.50
   4  -3  -7  279.33   12.70
  -4  -3   7  294.99   12.21
  -4   3  -7  292.28   12.53
   4   3   7  297.96   12.97
   4  -3   7  315.02   12.43
  -4  -3  -7  300.38   12.81
   4   3  -7  285.66   13.01
   4   3  -7  302.55   12.17
  -4  -3   7  324.44   13.50
   4   3  -8  111.45    6.17
   4  -3  -8  105.93    6.19
  -4  -3  -8  113.51    6.34
   4   3   8  110.60    6.14
   4  -3   8   89.26    5.65
  -4   3   8  107.95    6.26
  -4   3  -8   93.97    5.90
   4  -3   8  109.16    6.36
   4   3   8   93.50    5.99
   4  -3   8  112.84    6.39
  -4   3   8  101.22    6.04
   4  -3  -8   93.63    6.11
   4   3   8  101.51    6.32
  -4  -3  -8   93.72    6.02
   4  -3   8  105.84    5.99
   4   3  -8  101.57    6.51
   4   3  -8   99.20    5.78
  -4  -3   8   90.97    6.31
   4   3  -9   27.60    2.73
   4  -3  -9   27.06    3.01
   4   3  -9   22.06    2.77
  -4  -3  -9   27.76    3.01
   4  -3   9   24.06    2.80
  -4   3  -9   23.12    2.80
   4  -3   9   17.77    2.61
   4   3   9   27.37    2.87
  -4   3   9   24.48    2.88
   4  -3   9   22.15    2.79
   4   3   9   28.43    3.10
   4   3   9   23.00    2.95
  -4   3   9   23.11    2.84
  -4  -3  -9   24.18    2.87
   4  -3  -9   16.41    2.64
   4   3  -9   29.20    3.34
   4   3  -9   24.17    2.82
  -4  -3   9   16.79    2.71
   4  -3   9   23.22    2.78
   4   3 -10   31.61    3.29
   4  -3 -10   35.36    3.47
   4   3  10   32.90    3.41
   4  -3  10   29.91    3.27
  -4  -3 -10   38.21    3.61
  -4   3 -10   31.12    3.35
   4   3  10   35.77    3.36
  -4   3  10   34.28    3.45
   4  -3  10   33.84    3.49
   4  -3  10   37.52    3.45
   4  -3  10   32.78    3.29
   4   3  10   28.11    3.31
  -4   3  10   32.53    3.40
  -4  -3 -10   24.64    3.07
   4  -3 -10   29.57    3.36
  -4  -3  10   25.06    3.25
   4   3 -10   32.81    3.70
   4   3 -10   28.84    3.15
   4   3  11  114.95    6.71
   4   3 -11   99.98    6.02
   4   3 -11  109.23    6.51
   4  -3 -11  106.95    6.52
   4   3  11  110.47    6.71
   4  -3  11  100.76    6.48
  -4  -3 -11  103.03    6.54
   4  -3  11  101.44    6.24
   4  -3  11  103.72    6.49
  -4   3 -11  108.63    6.59
   4   3  11   99.48    6.14
   4  -3  11  120.03    6.57
   4  -3 -11  101.04    6.54
   4   3  11  102.85    6.64
  -4  -3 -11  101.97    6.45
   4   3 -11   95.43    6.13
  -4  -3  11  105.04    6.87
   4   3 -12    0.36    1.20
   4  -3 -12    0.73    1.14
   4   3  12   -0.87    1.20
   4   3 -12   -0.42    1.16
   4  -3 -12    0.43    1.18
   4  -3  12   -0.86    1.19
  -4  -3 -12    0.44    1.05
  -4   3 -12   -0.45    1.12
   4   3  12   -0.38    0.96
   4  -3  12   -0.78    0.97
   4   3  12    0.91    1.07
   4  -3  12   -1.38    1.43
   4   3  12   -0.94    1.17
   4  -3 -12    0.45    1.45
   4   3 -12    1.24    1.29
  -4  -3  12    0.49    1.35
   4  -3  12    1.56    1.22
   4   3  13  116.47    7.08
   4   3 -13  114.56    7.00
   4  -3 -13  115.65    7.10
   4   3  13  125.36    7.45
  -4  -3 -13  106.27    7.01
  -4   3 -13  110.75    7.08
   4  -3  13  117.22    7.30
   4  -3  13  125.04    7.20
   4  -3  13  119.07    6.92
   4  -3 -13  128.26    7.40
   4   3  13  122.92    7.47
   4   3 -13  114.22    6.99
  -4  -3  13  112.39    7.35
   4   3  14    2.24    1.18
   4   3 -14    0.91    1.26
   4  -3 -14    1.84    1.39
   4  -3  14    0.90    1.35
  -4  -3 -14    1.45    1.34
  -4   3 -14    0.49    1.15
   4   3  14    2.95    1.36
   4  -3  14    2.51    1.56
   4   3  14    3.48    1.49
   4  -3 -14    4.61    1.92
   4   3 -14    2.27    1.60
  -4  -3  14    2.06    1.49
   4  -3  14    2.07    1.72
   4   3  15   21.75    2.89
   4   3 -15    9.97    2.45
   4  -3 -15   14.41    2.72
   4   3  15   20.98    3.11
   4  -3  15   15.19    2.80
   4  -3  15   16.14    2.67
  -4  -3 -15   17.09    2.78
  -4   3 -15   11.18    2.51
   4   3  15   20.86    3.03
   4  -3 -15   18.34    2.89
  -4  -3  15   15.39    2.97
   4  -3  15   14.89    2.62
   4   3 -15   15.17    2.72
   4   3 -16   26.19    3.47
   4  -3 -16   21.46    3.17
   4  -3  16   25.92    3.32
   4   3  16   24.98    3.48
  -4  -3 -16   30.76    3.78
  -4   3 -16   22.17    3.31
   4  -3  16   24.50    3.50
   4   3  16   22.88    3.30
   4  -3 -16   19.46    3.05
  -4  -3  16   30.62    3.88
   4  -3  16   27.94    3.39
   4   3 -16   32.08    3.84
   4   3 -17   -1.03    1.81
   4  -3 -17   -1.04    1.93
   4  -3  17    0.97    1.45
   4   3  17   -0.55    1.89
  -4  -3 -17   -0.54    1.49
  -4   3 -17   -0.55    1.76
   4   3  17   -0.53    1.17
   4  -3 -17    1.93    1.75
   4  -3  17   -0.45    1.49
   4  -3  17    1.56    1.50
   4   3 -17    0.51    1.42
  -4  -3  17    1.13    1.56
   4   3 -18  158.29    9.28
   4  -3 -18  148.93    9.07
   4   3  18  153.91    9.41
   4  -3  18  156.22    9.47
   4  -3 -18  151.12    8.76
   4   3  18  165.35    9.38
   4  -3  18  169.12    8.98
   4  -3  18  154.23    9.09
   4   3 -18  151.41    9.12
  -4  -3  18  149.39    9.34
   4   3 -19   67.24    5.90
   4  -3 -19   69.58    5.96
   4   3  19   91.25    6.80
   4  -3  19   77.24    6.49
   4   3  19   71.26    5.91
   4  -3  19   62.62    5.65
   4   3 -19   67.41    6.00
  -4  -3  19   68.49    6.07
   4   3  20   71.09    6.11
   4  -3  20   49.03    5.31
   4  -3 -20   64.91    5.78
   4   3 -20   42.21    4.82
   4  -3  20   60.40    5.50
  -4  -3  20   50.72    5.35
   4   3 -20   45.16    5.04
   4   3  21   -0.63    1.90
   4  -3  21   -0.65    1.71
   4   3 -21   -0.59    2.14
   4  -3 -21   -0.59    2.09
   4  -3  21   -0.56    1.60
   4   3 -21    1.18    2.02
   4  -3  22   20.76    3.72
   4   3  22   15.72    3.29
   4   3 -22   10.34    2.84
   4  -3 -22   12.23    3.12
   4  -3  22    7.89    2.60
   4   3 -22   13.37    3.22
   4   3  23   18.20    3.63
   4  -3  23   16.52    3.53
   4   3 -23   18.75    3.53
   4  -3 -23   18.24    3.55
   4   4   0   17.30    2.50
  -4  -4   0   12.40    1.82
  -4   4   0   18.65    2.14
  -4   4   0   14.98    2.23
  -4  -4   0   16.74    2.42
  -4   4   0   14.59    2.28
   4  -4   0   15.85    2.37
  -4   4   0    8.44    2.28
   4  -4   0   12.15    1.92
   4   4   0   15.74    2.52
   4   4   0   12.64    2.27
   4   4   1   78.40    5.58
   4   4  -1   81.31    5.56
  -4  -4   1   89.49    5.19
  -4   4   1   92.65    5.18
  -4  -4  -1   81.72    5.02
  -4   4  -1   84.69    4.99
   4  -4   1   82.24    5.47
  -4   4   1   87.97    5.42
  -4   4  -1   89.46    5.42
   4  -4  -1   86.90    5.04
  -4   4   1   82.32    5.34
   4  -4   1   87.61    5.18
   4  -4  -1   86.05    5.57
   4  -4   1   93.33    5.60
  -4  -4   1   86.41    5.59
  -4   4  -1   89.65    5.43
  -4  -4  -1   71.96    5.24
  -4   4  -1   71.66    5.64
  -4   4   1   78.69    5.90
   4   4  -1   79.65    5.55
   4   4  -1   89.97    5.90
   4   4   1   90.86    5.95
   4   4   1   71.99    5.30
   4   4   2  300.72   13.26
   4   4  -2  291.59   12.85
  -4  -4   2  287.47   12.11
  -4   4   2  272.96   11.85
  -4  -4  -2  303.94   12.23
   4  -4   2  299.93   12.80
  -4   4   2  299.32   12.55
  -4   4  -2  320.04   12.61
   4  -4  -2  299.50   11.91
  -4   4   2  324.63   12.87
  -4   4  -2  311.82   12.49
   4  -4   2  304.26   12.34
   4  -4  -2  274.64   12.61
   4  -4   2  313.55   12.64
  -4  -4   2  312.36   12.88
  -4  -4  -2  304.53   12.94
  -4   4  -2  311.22   13.55
  -4   4   2  308.02   13.69
   4   4  -2  305.05   11.65
   4   4  -2  286.47   13.05
   4   4  -2  302.62   13.15
   4   4   2  304.59   13.13
   4   4   2  314.43   13.09
   4   4   3  120.45    7.12
   4   4  -3  124.61    6.94
   4  -4   3  117.00    6.67
  -4  -4   3  116.89    6.27
  -4   4   3  117.13    6.57
  -4   4  -3  112.41    6.33
  -4   4   3  116.94    6.18
   4  -4  -3  115.25    5.91
  -4   4  -3  115.73    6.33
   4  -4  -3  111.27    6.73
   4  -4   3  120.06    6.46
   4  -4   3  115.40    6.39
  -4  -4   3  109.94    6.54
  -4   4  -3  113.33    7.15
  -4  -4  -3  105.44    6.59
   4   4  -3  114.08    5.86
   4   4  -3  126.84    7.24
   4   4  -3  109.65    6.85
   4   4   3  117.18    6.97
   4   4   4   88.04    6.10
   4   4  -4  109.29    6.31
   4   4  -4   97.77    5.53
   4  -4  -4   86.07    5.49
   4  -4   4   86.92    5.71
  -4   4   4   94.22    5.91
   4   4   4   95.12    5.63
   4  -4   4  107.79    5.80
  -4   4  -4  102.65    5.84
  -4   4  -4   94.61    5.50
   4  -4  -4   93.59    6.11
   4  -4   4  101.39    5.72
   4  -4   4  103.08    5.90
   4   4   4   88.22    6.00
  -4  -4   4   93.18    5.86
  -4   4  -4  103.23    6.58
  -4  -4  -4   94.37    6.10
   4  -4  -4   94.16    5.16
   4   4  -4  106.90    5.54
   4   4  -4   79.43    5.89
   4   4  -4  100.30    6.35
   4   4   4   87.09    6.02
   4   4   5   53.08    4.51
   4   4  -5   53.68    4.23
   4   4  -5   40.16    3.46
   4  -4  -5   52.30    3.98
  -4  -4  -5   56.92    4.05
  -4   4  -5   50.97    3.88
   4  -4   5   56.09    4.32
  -4   4   5   51.70    4.15
   4   4   5   56.86    4.11
  -4   4  -5   53.01    4.08
   4  -4   5   57.04    4.09
   4  -4  -5   49.37    4.30
   4  -4   5   43.81    3.64
   4  -4   5   46.88    3.94
   4   4   5   51.04    4.38
  -4  -4   5   47.44    4.04
  -4   4  -5   51.56    4.58
  -4  -4  -5   39.50    3.88
   4   4  -5   49.64    4.49
   4   4  -5   49.44    3.75
   4   4  -5   45.93    4.27
   4   4   5   52.82    4.41
   4  -4  -6    0.68    0.93
   4   4   6    2.30    1.27
   4   4  -6   -0.38    0.89
   4   4  -6    1.64    1.16
   4  -4   6    1.04    0.82
  -4  -4  -6    1.71    1.02
  -4   4  -6    1.02    0.90
  -4   4   6   -0.39    1.12
   4  -4   6    0.39    1.03
   4   4   6    1.41    0.83
   4   4   6    2.24    1.35
  -4  -4   6    1.11    0.97
  -4   4  -6   -0.44    1.34
  -4  -4  -6   -0.42    1.05
   4  -4  -6    3.05    1.45
   4  -4   6   -0.30    1.03
   4  -4   6    0.37    1.20
   4   4  -6    0.93    1.28
  -4  -4   6    3.45    1.69
   4   4  -6    1.67    0.88
   4   4   7  154.82    8.73
   4   4  -7  157.76    8.13
   4   4  -7  164.42    7.99
   4  -4  -7  173.45    8.27
  -4  -4  -7  158.58    8.05
  -4   4  -7  165.97    8.16
  -4   4   7  160.26    8.44
   4  -4   7  177.79    8.63
   4   4   7  182.06    8.51
   4  -4   7  162.75    8.16
   4  -4  -7  153.23    8.60
   4  -4   7  172.92    8.44
  -4   4  -7  164.91    8.80
   4   4   7  191.43    9.38
  -4  -4   7  154.07    8.11
   4   4  -7  156.44    8.87
   4   4  -7  153.40    8.01
  -4  -4   7  168.39    9.27
   4   4   8  140.76    7.93
   4   4  -8  123.51    6.84
   4   4  -8  130.06    6.92
   4  -4  -8  131.09    7.04
   4  -4  -8  137.43    7.32
  -4   4  -8  134.53    7.08
  -4  -4  -8  110.02    6.63
   4  -4   8  144.19    7.56
   4   4   8  140.25    7.34
   4  -4   8  135.59    7.18
   4  -4  -8  117.61    7.40
   4  -4   8  131.13    7.21
  -4  -4   8  121.14    6.88
   4   4   8  127.42    7.64
   4   4  -8  118.21    7.67
   4   4  -8  129.68    7.10
  -4  -4   8  130.18    8.00
   4  -4  -9    2.64    1.26
   4   4   9    0.48    1.20
   4   4  -9    2.90    1.35
   4  -4  -9    0.74    0.93
  -4  -4  -9    1.52    1.10
   4  -4   9    1.58    1.14
  -4   4  -9   -0.38    1.24
   4  -4   9    1.24    1.14
   4   4   9    1.20    1.20
  -4  -4   9    0.73    1.00
   4   4   9    3.40    1.56
   4  -4  -9    0.46    1.48
   4  -4   9    1.60    1.25
   4   4  -9    1.97    1.35
   4   4  -9    0.50    1.31
  -4  -4   9    1.04    1.37
   4   4  10   81.88    5.93
   4   4 -10   67.89    4.93
   4  -4 -10   83.93    5.46
   4  -4 -10   66.75    4.97
  -4  -4 -10   81.64    5.43
  -4   4 -10   76.39    5.30
   4  -4  10   82.07    5.67
   4   4  10   76.71    5.33
   4  -4  10   70.55    5.17
   4  -4 -10   75.73    5.66
   4   4  10   74.68    5.72
   4  -4  10   69.55    5.17
   4   4 -10   76.27    5.37
  -4  -4  10   66.51    5.69
   4   4  11   55.03    4.93
   4   4 -11   56.20    4.51
   4  -4 -11   61.90    4.71
  -4  -4 -11   59.43    4.70
  -4   4 -11   55.22    4.58
   4  -4  11   61.68    4.78
   4   4  11   54.36    4.58
   4  -4  11   58.19    4.73
   4  -4 -11   53.10    4.78
   4   4  11   64.45    5.28
   4  -4  11   63.55    4.90
   4   4 -11   67.89    5.05
  -4  -4  11   54.43    5.16
   4   4  12   -0.50    1.01
   4  -4 -12   -0.41    1.15
  -4  -4 -12    0.87    1.08
  -4   4 -12   -2.20    1.32
   4   4  12    1.35    1.18
   4  -4  12    1.35    1.13
   4  -4  12   -0.44    1.31
   4   4  12    1.05    1.38
   4  -4 -12    0.49    1.62
  -4  -4  12    1.11    1.46
   4  -4  12    1.28    1.63
   4   4 -12   -0.46    1.56
   4   4  13   22.55    3.17
   4  -4 -13   18.98    2.77
  -4  -4 -13   24.89    3.11
  -4   4 -13   19.72    2.86
   4  -4  13   22.58    3.16
   4  -4  13   26.22    3.23
   4   4  13   20.97    3.20
   4  -4 -13   18.26    3.06
  -4  -4  13   27.29    3.76
   4  -4  13   24.41    3.19
   4   4 -13   25.25    3.36
   4   4  14   59.68    5.24
   4  -4 -14   68.33    5.31
  -4  -4 -14   69.73    5.43
  -4   4 -14   75.49    5.66
   4  -4  14   70.31    5.39
   4  -4 -14   70.38    5.71
   4   4  14   61.31    5.44
   4   4 -14   72.45    5.74
  -4  -4  14   64.71    5.83
   4   4  15   -0.51    1.20
   4   4  15   -0.56    1.15
   4  -4 -15    0.51    1.65
  -4  -4  15    0.60    1.73
   4  -4  15    0.45    1.51
   4   4 -15   -0.52    1.92
   4   4  16   28.21    3.81
   4  -4 -16   18.52    3.11
  -4  -4  16   25.72    3.84
   4  -4  16   21.76    3.18
   4   4 -16   24.12    3.61
   4   4  17    1.76    1.76
   4  -4 -17    1.57    1.75
  -4  -4  17   -1.26    1.96
   4  -4  17    1.42    1.76
   4  -4  17    2.25    1.76
   4   4 -17    1.11    1.73
   4  -4 -18   56.43    5.29
   4  -4  18   49.05    4.82
   4   4  18   55.07    5.33
   4   4 -18   66.07    5.89
  -4  -4  18   56.06    5.68
   4  -4  19  176.96    9.57
   4   4  19  170.67   10.24
   4  -4  19  178.54   10.21
   4   4 -19  168.32   10.14
  -4  -4  19  163.81   10.49
   4   4  20    9.29    2.56
   4  -4  20   14.97    3.05
   4  -4  20   18.84    3.42
   4   4 -20   15.26    3.20
  -4  -4  20   10.80    2.95
   4  -4  21    1.02    1.89
   4  -4  21    2.98    2.10
  -4  -4  21    0.69    1.91
   4   5   0   -0.49    1.07
  -4   5   0    0.37    1.06
   4  -5   0   -1.12    1.28
   4  -5   0    1.27    1.22
  -4   5   0    1.09    1.44
   4   5   0   -0.44    1.26
   4   5   1  260.76   12.03
   4   5  -1  252.63   11.86
  -4   5   1  251.32   10.97
  -4   5  -1  245.67   10.85
   4  -5   1  223.03   10.69
   4  -5  -1  240.03   11.31
   4  -5   1  252.06   11.30
  -4   5  -1  223.44   11.91
  -4   5   1  244.06   12.31
   4  -5  -1  250.84   10.87
   4   5  -1  248.49   11.57
   4   5   1  255.04   11.53
   4   5   2    3.49    1.66
   4   5  -2    2.82    1.36
  -4   5  -2    3.21    1.46
  -4   5   2    4.56    1.52
  -4  -5   2    5.42    1.67
  -4   5  -2    1.61    1.68
   4  -5  -2    2.22    1.44
   4  -5   2    1.60    1.37
   4  -5   2    4.68    1.72
  -4   5   2    2.80    1.68
   4   5  -2    3.65    1.52
   4   5   2    4.64    1.57
   4   5   3   19.70    2.91
   4   5  -3   20.80    2.88
  -4   5  -3   14.17    2.26
   4  -5   3   18.71    2.73
  -4   5   3   22.54    2.80
  -4  -5   3   20.28    2.79
  -4   5  -3   20.29    3.22
   4  -5  -3   18.85    2.85
   4  -5   3   18.57    2.66
  -4   5   3   21.54    3.42
   4  -5   3   24.78    3.01
   4   5   3   12.30    2.41
   4   5   3   23.29    2.97
   4   5  -3   21.43    3.03
   4   5   4   61.35    5.16
   4   5  -4   56.59    4.75
   4  -5   4   62.78    4.68
   4  -5   4   59.15    4.68
   4  -5  -4   42.72    4.40
   4  -5   4   49.99    4.22
   4   5   4   45.56    4.36
  -4   5  -4   53.61    5.09
  -4  -5   4   47.99    4.30
  -4   5   4   46.96    4.91
   4   5  -4   56.35    4.91
   4   5   4   61.75    4.65
   4   5   5   18.11    2.90
   4   5  -5   12.88    2.30
   4  -5   5   15.15    2.42
   4   5   5   15.47    2.71
  -4  -5   5   17.93    2.58
  -4   5  -5   21.06    3.17
   4  -5   5   15.84    2.55
   4  -5  -5   15.97    2.75
   4  -5   5   15.04    2.32
   4   5  -5   15.63    2.83
   4   5   5   14.94    2.45
   4   5   6    7.33    2.06
   4   5  -6    5.63    1.67
   4  -5   6    9.61    2.01
   4   5   6    7.45    1.95
  -4   5  -6    8.37    2.44
  -4  -5   6    7.71    1.89
   4  -5  -6    7.66    2.20
   4  -5   6    6.81    2.05
   4   5  -6    7.51    2.18
  -4  -5   6   10.08    2.39
   4   5  -6    8.50    1.86
   4   5   7   89.30    6.55
   4   5  -7   81.02    5.77
   4  -5   7   97.71    6.05
   4  -5  -7   85.33    6.28
   4  -5   7   89.33    6.03
  -4   5  -7   92.17    6.67
   4   5   7   84.56    6.28
   4   5  -7   96.94    6.71
   4   5  -7   91.03    5.81
  -4  -5   7   91.90    6.77
   4   5   8    5.34    1.94
   4   5   8    1.57    1.51
   4  -5  -8    0.50    1.54
   4  -5   8    5.28    1.94
  -4  -5   8    5.18    1.98
   4   5  -8   -0.82    1.28
   4   5   9   41.08    4.44
   4  -5  -9   45.79    4.55
   4  -5   9   48.83    4.52
   4   5   9   48.83    4.76
   4   5  -9   46.79    4.31
  -4  -5   9   48.05    5.02
   4   5  10   41.41    4.43
   4  -5 -10   44.93    4.59
   4  -5  10   44.20    4.40
   4   5  10   56.51    5.11
   4   5 -10   48.17    4.44
  -4  -5  10   47.82    5.02
   4   5  11    4.96    1.95
   4   5  11    2.25    1.49
   4  -5 -11    4.13    1.83
   4  -5  11    2.78    1.77
  -4  -5  11    7.93    2.33
   4   5 -11    2.85    1.68
   4   5  12    2.22    1.73
   4   5  12    1.16    1.27
   4  -5 -12    0.52    1.74
  -4  -5  12    4.36    2.07
   4  -5  12   -0.47    1.66
   4   5 -12    1.98    1.80
   4   5  13   11.74    2.48
   4   5  13    9.45    2.42
   4  -5 -13    7.52    2.46
  -4  -5  13   12.73    2.91
   4  -5  13    6.68    2.19
   4   5 -13    6.20    2.08
   4   5  14    3.93    1.93
   4   5  14    3.63    2.08
   4  -5 -14   10.30    2.71
  -4  -5  14    7.15    2.48
   4  -5  14    6.28    2.10
   4   5 -14    4.29    2.00
   4   5  15    2.26    1.69
   4   5  15    0.62    1.54
   4  -5 -15    0.55    1.82
  -4  -5  15    0.66    1.83
   4  -5  15    0.98    1.63
   4   5 -15    2.78    1.73
   4   5  16   -0.63    1.81
   4  -5 -16   -0.56    1.86
  -4  -5  16   -0.68    1.96
   4  -5  16    0.99    2.02
   4   5 -16   -0.58    1.73
   4   5  17    3.85    2.00
   4  -5 -17    0.56    1.75
  -4  -5  17    2.08    2.01
   4  -5  17    4.53    2.14
   4   5 -17    6.53    2.42
   4   5  18   11.75    2.83
   4  -5 -18    9.12    2.52
  -4  -5  18    8.52    2.85
   4  -5  18    8.15    2.45
   4  -5  18    7.93    2.65
   4   5 -18    7.32    2.55
   4  -5  19   47.95    4.95
   4  -5 -19   56.05    5.56
   4   5  19   51.74    5.58
  -4  -5  19   55.73    6.04
   4   6   0    1.64    1.70
  -4   6   0   -0.62    1.72
   4  -6   0    1.39    1.64
   4   6   0    0.47    1.29
   4   6   1   32.01    3.88
   4   6  -1   29.56    3.86
  -4   6  -1   26.04    4.02
   4  -6  -1   28.62    3.55
   4  -6   1   24.24    3.28
  -4   6   1   30.16    4.27
   4   6  -1   29.05    3.67
   4   6   1   27.88    3.61
   4   6   2    0.56    1.23
   4   6  -2    0.53    1.07
   4  -6   2   -0.45    1.75
  -4   6  -2    3.08    1.99
   4  -6  -2    0.96    1.55
   4  -6   2    1.76    1.60
  -4   6   2    0.63    1.75
   4   6  -2    0.49    1.52
   4   6   2    1.34    1.44
   4   6   3    2.26    1.49
   4   6   3    1.50    1.50
  -4   6  -3   -0.61    1.84
   4  -6   3   -1.82    1.93
   4  -6  -3    0.99    1.42
   4  -6   3   -0.43    1.47
  -4   6   3   -0.64    1.59
   4   6  -3   -0.50    1.43
   4   6   4   15.99    3.02
   4   6  -4    9.14    2.33
   4   6   4    8.22    2.11
  -4   6  -4    4.86    2.16
   4  -6  -4    7.40    2.07
   4  -6   4    7.87    2.19
  -4   6   4    9.00    2.63
   4   6  -4    5.61    1.96
   4   6   5  241.76   12.50
   4   6  -5  242.17   11.81
   4  -6   5  230.73   11.38
   4  -6  -5  252.33   11.97
   4   6   5  248.85   12.17
  -4   6  -5  248.92   12.77
  -4   6   5  223.93   12.60
   4   6  -5  232.70   11.89
   4   6   6  139.22    8.64
   4   6  -6  121.21    7.66
   4  -6   6  127.84    7.72
   4  -6  -6  118.53    7.73
  -4   6  -6  127.19    8.55
   4   6   6  104.59    7.47
  -4   6   6  128.25    8.85
   4   6   7  209.94   11.14
   4  -6   7  186.59    9.89
   4  -6  -7  188.81   10.19
  -4   6  -7  188.66   10.77
   4   6   7  189.39   10.45
  -4   6   7  167.74   10.72
   4   6   8    1.77    1.63
   4   6   8    3.41    1.64
   4  -6  -8    1.06    1.77
   4  -6   8    6.37    2.12
  -4  -6   8    5.11    2.13
   4   6   9    1.79    1.57
   4   6   9    2.33    1.61
   4  -6  -9    0.54    1.79
   4  -6   9    4.97    2.07
  -4  -6   9    3.24    2.29
   4   6  10    9.61    2.41
   4   6  10   10.75    2.50
   4  -6 -10    9.79    2.58
   4  -6  10   12.10    2.73
  -4  -6  10    6.60    2.41
   4   6  11   16.30    3.14
   4   6  11   18.36    3.30
   4  -6 -11   12.37    3.00
   4  -6  11   17.34    3.13
  -4  -6  11   16.12    3.20
   4   6 -11   20.84    3.18
   4   6  12    3.04    1.90
   4   6  12    1.87    1.47
   4  -6 -12    2.84    2.11
  -4  -6  12    0.69    1.81
   4  -6  12    0.52    1.82
   4   6 -12    5.82    2.16
   4   6  13    2.44    1.76
   4   6  13    1.28    1.68
   4  -6 -13   -1.72    2.18
  -4  -6  13    0.70    1.93
   4  -6  13    3.13    2.25
   4   6 -13    0.55    1.71
   4   6  14    0.61    1.62
   4   6  14    3.91    1.88
   4  -6 -14    2.94    2.13
  -4  -6  14    0.71    1.97
   4  -6  14    5.26    2.23
   4   6 -14    6.27    2.33
   4   6  15   -1.24    1.55
   4   6  15    2.00    1.75
   4  -6 -15    1.77    1.97
  -4  -6  15   -1.46    1.82
   4  -6  15   -2.12    1.93
   4   6 -15   -0.59    1.77
   4   6  16    6.78    2.40
   4  -6 -16    7.71    2.71
  -4  -6  16    3.71    2.48
   4  -6  16    2.67    2.04
   4   6 -16    3.65    2.09
   4   7   0    0.61    1.60
  -4   7   0   -0.69    2.00
   4  -7   0   -2.01    1.96
   4   7   1    0.61    1.62
   4   7  -1   -0.60    1.41
  -4   7  -1    1.38    1.73
  -4   7   1   -0.70    1.93
   4  -7  -1   -0.50    1.57
   4  -7   1   -0.49    1.77
   4   7   2   39.09    4.56
   4   7  -2   33.58    4.37
  -4   7  -2   25.44    4.30
   4  -7  -2   27.47    3.74
  -4   7   2   25.26    4.26
   4   7   3    0.63    1.65
   4   7  -3    2.90    1.74
   4  -7   3    1.53    1.80
  -4   7  -3    2.73    2.20
   4  -7  -3   -1.59    1.98
  -4   7   3   -0.70    1.94
   4   7   3    1.61    1.42
   4   7   4  103.13    7.61
   4   7  -4   84.35    6.78
   4  -7  -4   96.91    7.02
   4   7   4   94.15    6.98
  -4   7  -4   96.58    7.78
  -4   7   4   83.53    7.43
   4  -7   4   97.13    6.85
   4   7   5    0.64    1.68
   4   7  -5    1.12    1.74
   4   7   5   -0.57    1.34
  -4   7  -5    3.35    2.01
   4  -7  -5    0.56    1.86
   4  -7   5    0.52    1.85
  -4   7   5    1.42    2.14
   4   7   6   47.62    5.22
  -4   7  -6   46.57    5.38
   4  -7  -6   50.59    5.16
   4   7   6   57.21    5.37
   4  -7   6   40.13    4.64
  -4   7   6   43.68    5.51
   4   7   7   -0.65    1.62
  -4   7  -7    3.30    2.13
   4   7   7    1.79    1.79
   4  -7  -7    0.58    2.09
  -4   7   7    0.72    1.90
   4  -7   7    0.54    1.94
   4   7   8    1.30    1.73
   4   7   8    6.72    2.10
   4  -7   8    9.73    2.70
   4  -7  -8    5.85    2.29
  -4   7   8   11.64    3.15
   4   7   9    3.29    1.82
   4   7   9    1.25    1.80
   4  -7  -9    1.78    2.04
   4  -7   9    2.19    2.04
  -4   7   9    2.20    2.29
  -4  -7   9    5.66    2.50
   4   7  10    0.66    1.83
   4   7  10    0.64    1.30
   4  -7  10    0.55    2.06
   4  -7 -10   -1.19    1.98
  -4   7  10    2.96    2.47
  -4  -7  10    2.15    2.23
   4   7  11    1.99    1.83
   4   7  11    2.61    1.88
   4  -7 -11    2.40    1.87
   4  -7  11   -1.11    2.02
  -4  -7  11    2.92    2.35
   4   7  12    8.01    2.85
   4   7  12   12.61    3.09
   4  -7 -12   12.70    3.12
   4  -7  12    8.43    2.74
  -4  -7  12    9.64    3.04
   4   7  13   -2.01    1.85
   4   8   0    8.66    2.94
  -4   8   0    4.54    2.68
   4   8   1   29.68    4.30
   4   8  -1   19.73    3.53
  -4   8  -1   26.28    4.73
  -4   8   1   29.58    4.73
   4  -8  -1   19.12    3.41
   4   8   2    1.36    1.88
   4   8  -2   -0.65    1.95
  -4   8  -2   -0.75    2.48
  -4   8   2    0.76    2.28
   4  -8  -2   -1.12    1.98
   4   8   3   57.73    6.01
   4   8  -3   46.59    5.19
  -4   8   3   52.68    6.16
   4  -8  -3   45.72    5.08
  -4   8  -3   62.21    6.70
   4   8   4   34.65    4.76
   4   8  -4   31.37    4.33
  -4   8  -4   47.03    5.76
   4  -8   4   40.22    4.71
   4  -8  -4   38.40    4.73
  -4   8   4   35.93    5.22
   4   8   4   47.85    4.97
   4   8   5    0.60    1.66
  -4   8  -5    2.19    2.50
   4  -8   5    0.57    2.23
   4  -8  -5    1.81    2.07
   4  -8   6   95.71    7.33
   4  -8  -6   90.63    7.32
   4   8   6   96.16    7.38
   4   8   7    1.89    1.74
  -5   0   0   -0.32    0.81
  -5   0   0    0.36    0.80
  -5   0   0    0.41    0.75
   5   0   0    0.37    0.86
  -5   0   0   -0.61    1.01
  -5   0   0   -0.81    0.88
   5   0   0   -0.77    0.91
  -5   0   1    0.32    0.75
  -5   0  -1   -0.33    0.87
  -5   0   1    1.09    0.86
  -5   0   1   -0.41    0.76
  -5   0  -1    0.41    0.76
  -5   0  -1    1.82    0.96
   5   0  -1    2.18    1.05
   5   0   1    0.37    0.93
  -5   0   1   -1.23    1.09
  -5   0   1   -0.38    0.73
  -5   0  -1   -0.22    0.84
   5   0  -1    0.75    0.86
  -5   0  -2  199.94    9.77
  -5   0  -2  226.40    9.86
   5   0  -2  203.81    9.50
   5   0   2  198.86    9.59
  -5   0   2  210.14    9.21
  -5   0   2  206.69    9.55
  -5   0   2  201.80    9.10
  -5   0  -2  191.84    8.88
  -5   0   2  205.25    7.97
  -5   0  -2  202.37    8.38
  -5   0   3   -0.37    0.92
  -5   0   3   -0.63    0.91
  -5   0  -3    1.25    0.69
   5   0   3   -0.43    0.87
   5   0  -3    0.72    0.90
  -5   0  -3    1.12    0.93
   5   0   3   -0.77    0.84
  -5   0  -3    0.60    0.75
  -5   0   3   -0.32    1.08
  -5   0  -3    0.95    0.91
  -5   0  -4   48.35    3.94
  -5   0  -4   42.14    3.83
   5   0  -4   41.15    3.58
   5   0   4   42.40    3.76
  -5   0   4   35.34    3.22
   5   0   4   33.56    3.56
  -5   0   4   39.75    3.62
  -5   0   4   36.18    3.27
  -5   0  -4   41.72    3.34
  -5   0  -4   40.74    3.09
   5   0   5    0.40    1.06
  -5   0  -5   -0.39    1.25
   5   0  -5    0.74    0.98
  -5   0   5    0.38    1.10
  -5   0   5   -0.32    0.93
   5   0   5   -0.44    1.20
  -5   0  -5    0.31    0.82
  -5   0   5    0.97    1.21
  -5   0  -5   -0.26    0.97
  -5   0  -6  425.56   17.24
  -5   0   6  445.41   16.66
   5   0   6  447.61   17.48
  -5   0   6  458.20   17.47
   5   0   6  406.86   17.44
  -5   0   6  461.24   16.86
  -5   0  -6  442.14   16.58
  -5   0  -6  450.39   16.18
   5   0  -6  451.80   17.09
   5   0  -7   -0.44    1.38
   5   0   7    0.85    1.06
   5   0   7    0.45    1.00
   5   0   7   -0.78    1.49
  -5   0   7   -0.33    1.06
  -5   0  -7    0.41    1.02
  -5   0  -7    0.32    0.87
  -5   0   7    0.66    1.23
  -5   0  -7    0.28    1.13
   5   0  -7   -0.37    1.15
   5   0  -8   90.00    6.02
  -5   0  -8   82.91    5.86
  -5   0  -8   88.68    5.85
  -5   0   8   86.01    5.30
   5   0   8   76.73    5.61
   5   0   8   87.74    5.71
   5   0   8   92.54    6.20
  -5   0   8   74.54    5.07
  -5   0  -8   85.66    5.16
  -5   0  -8   85.86    5.05
   5   0  -8   89.26    5.56
   5   0  -9   -0.46    1.21
   5   0   9   -0.46    1.00
  -5   0  -9   -0.48    0.97
  -5   0  -9   -0.85    1.45
   5   0   9    0.41    1.26
   5   0   9   -0.48    1.06
  -5   0   9    0.34    0.98
  -5   0   9   -0.33    1.33
  -5   0  -9    0.91    1.13
   5   0  -9   -0.76    1.18
   5   0 -10    0.47    1.30
   5   0  10   -1.88    1.36
  -5   0 -10   -0.49    1.47
   5   0  10   -0.49    1.16
  -5   0  10   -0.34    1.11
  -5   0  10   -1.00    1.24
   5   0 -10    0.77    1.12
   5   0 -11    0.48    1.20
   5   0  11    0.97    1.52
  -5   0 -11   -1.52    1.33
   5   0  11    0.51    1.04
  -5   0  11    1.75    1.16
  -5   0  11   -0.66    1.28
   5   0 -11   -0.39    1.04
   5   0 -12   52.52    4.69
   5   0  12   50.29    4.80
  -5   0 -12   45.61    4.53
  -5   0  12   44.90    3.91
   5   0  12   56.08    4.87
  -5   0  12   46.10    3.82
   5   0 -12   49.59    4.20
   5   0  13   -1.05    1.15
  -5   0 -13    0.54    1.55
   5   0  13    0.54    1.19
   5   0 -13    0.51    1.28
   5   0 -13    0.41    1.19
   5   0  14  105.95    7.29
  -5   0 -14  108.01    7.43
   5   0  14  117.30    7.54
   5   0 -14  102.15    7.08
   5   0  15   -0.56    1.47
  -5   0 -15   -0.58    1.59
   5   0  15    1.15    1.35
   5   0 -15    0.54    1.28
   5   0  16  473.20   19.85
  -5   0 -16  454.97   19.68
   5   0 -16  473.00   19.59
  -5   0 -17    1.84    1.53
   5   0  17   -0.61    1.35
   5   0 -17   -0.58    1.86
  -5   0 -18   34.08    4.39
   5   0  18   37.91    4.61
   5   0 -18   31.50    4.23
  -5   0 -19   -1.30    2.16
   5   0  19   -0.65    1.63
   5   0 -19   -0.61    1.84
   5   0  20   25.51    4.06
   5   0 -20   34.02    4.48
   5   0 -20   28.33    3.76
   5   0  21   -0.69    1.99
   5   0 -21    0.65    1.87
   5   0 -21    2.13    1.66
   5   0 -22   53.17    5.34
  -5  -1   0  310.91   13.16
  -5   1   0  319.81   13.17
   5  -1   0  282.24   12.79
   5   1   0  340.31   12.94
  -5   1   0  300.26   12.61
  -5  -1   0  280.93   12.54
  -5   1   0  291.77   12.57
  -5  -1   0  297.85   11.33
  -5   1   0  318.26   11.54
  -5   1   0  315.56   12.42
  -5  -1   0  292.53   12.36
   5   1   0  327.65   12.48
  -5  -1  -1   26.69    2.84
  -5   1   1   21.48    2.54
  -5   1  -1   18.31    2.40
  -5  -1   1   27.71    2.95
  -5  -1   1   21.86    2.58
  -5   1   1   19.17    2.40
  -5  -1  -1   24.44    2.81
  -5   1   1   18.61    2.44
  -5   1  -1   20.61    2.57
  -5   1  -1   17.40    2.33
  -5  -1   1   25.30    2.54
   5  -1  -1   17.06    2.43
   5  -1   1   20.31    2.64
   5   1  -1   20.80    2.46
   5   1   1   18.30    2.41
  -5  -1  -1   17.76    2.31
  -5  -1   1   19.98    2.00
  -5   1   1   25.91    2.28
  -5   1  -1   20.63    2.15
  -5   1   1   25.31    2.68
  -5   1  -1   21.48    2.58
  -5  -1  -1   22.58    2.14
   5   1  -1   22.78    2.48
   5   1   1   22.54    2.55
  -5   1   2    6.82    1.59
  -5  -1   2    5.04    1.39
  -5  -1   2    6.93    1.59
  -5   1  -2    8.79    1.74
  -5   1   2    6.16    1.49
  -5  -1  -2    4.93    1.38
  -5   1  -2    8.15    1.74
  -5  -1  -2    7.02    1.64
  -5   1  -2    4.03    1.31
   5  -1  -2    6.17    1.52
   5   1  -2    4.38    1.30
   5  -1   2    9.13    1.85
   5   1   2    7.91    1.65
  -5   1  -2    5.14    1.35
  -5  -1  -2    7.65    1.58
  -5   1   2    5.10    1.56
  -5   1  -2    5.49    1.47
   5   1  -2    4.19    1.33
  -5  -1  -2    7.11    1.40
  -5   1   3    4.46    1.38
  -5  -1   3    5.53    1.57
  -5   1   3    3.30    1.30
  -5  -1   3    5.85    1.36
  -5  -1  -3    4.19    1.44
  -5   1  -3    2.50    1.21
   5  -1  -3    3.13    1.35
   5   1   3    4.67    1.46
   5  -1   3    5.09    1.55
   5   1  -3    5.99    1.42
  -5  -1  -3    5.24    1.63
  -5   1  -3    3.34    1.32
   5  -1   3    6.83    1.61
   5   1   3    4.42    1.31
  -5  -1  -3    5.74    1.41
  -5   1   3    3.85    1.34
  -5   1  -3    5.63    1.37
  -5   1  -3    6.33    1.59
   5   1  -3    4.45    1.22
  -5  -1  -3    5.03    1.30
  -5  -1  -4  464.03   17.60
  -5   1  -4  458.59   17.49
  -5  -1  -4  460.27   17.91
  -5   1  -4  461.83   17.87
   5  -1  -4  454.86   17.70
   5   1  -4  432.67   16.97
   5  -1   4  454.38   17.73
  -5   1   4  449.15   17.14
   5   1   4  437.75   17.33
  -5  -1   4  457.69   16.70
   5   1   4  439.74   17.94
   5  -1   4  473.29   18.12
  -5  -1   4  459.19   17.51
  -5   1   4  452.48   17.39
  -5   1   4  460.24   17.03
  -5   1  -4  476.37   16.81
  -5   1  -4  458.03   16.50
  -5   1  -4  436.17   16.35
  -5  -1  -4  448.46   17.13
  -5  -1  -4  468.73   16.30
   5   1  -4  441.67   16.66
   5   1  -4  438.50   17.55
  -5  -1   5    4.67    1.30
   5   1   5    6.64    1.57
  -5  -1  -5    6.61    1.72
  -5   1  -5   10.02    1.94
   5   1  -5    6.36    1.49
  -5  -1   5    7.65    1.75
  -5   1   5    7.24    1.72
  -5   1   5    8.03    1.66
   5  -1   5    6.66    1.64
   5   1   5    7.42    1.75
   5  -1   5    7.39    1.78
  -5   1  -5    7.40    1.46
  -5  -1  -5    6.93    1.62
  -5   1  -5    8.70    1.61
  -5   1   5    3.63    1.36
  -5   1  -5   11.40    1.91
  -5  -1  -5    6.47    1.43
   5   1  -5    3.62    1.43
   5   1  -5    5.80    1.42
  -5  -1   6    0.29    0.88
   5   1   6    2.66    1.05
   5   1   6   -0.41    0.83
   5  -1   6    2.21    0.97
  -5  -1  -6    1.19    1.15
  -5   1  -6    0.79    0.99
  -5  -1   6    0.78    1.08
  -5   1   6   -0.39    0.92
  -5   1   6    0.35    0.93
   5  -1   6    1.70    1.23
  -5   1  -6    1.11    0.86
  -5  -1  -6    0.70    0.87
  -5   1  -6    1.17    1.17
  -5   1   6    0.33    1.07
  -5   1  -6    0.57    0.98
  -5  -1   6    0.64    1.13
   5   1  -6    0.81    1.12
  -5  -1  -6    1.88    1.07
   5  -1  -6    0.99    0.99
   5   1  -7    2.64    1.27
   5  -1  -7    4.01    1.58
   5  -1   7    5.67    1.67
  -5  -1  -7    4.47    1.52
   5   1   7    4.21    1.40
  -5   1  -7    4.44    1.47
   5   1   7    1.82    1.26
   5  -1   7    2.27    1.31
   5  -1   7    4.27    1.38
  -5   1   7    5.03    1.53
  -5  -1   7    3.28    1.11
  -5  -1  -7    3.18    1.25
  -5   1   7    1.62    1.24
  -5   1  -7    3.33    1.29
  -5   1  -7    3.38    1.29
  -5  -1   7    3.89    1.40
   5  -1  -7    2.98    1.21
  -5  -1  -7    4.16    1.35
   5   1  -7    2.06    1.37
   5   1  -8   72.74    5.45
   5  -1  -8   84.89    5.81
  -5  -1  -8   83.33    5.81
  -5   1  -8   73.68    5.52
   5   1   8   71.53    5.24
   5  -1   8   78.43    5.42
  -5  -1  -8   92.35    5.89
  -5   1  -8   77.40    5.47
  -5   1   8   79.60    5.25
  -5  -1   8   87.84    5.06
   5  -1   8   86.23    5.83
   5   1   8   78.70    5.57
   5   1   8   78.64    5.73
   5  -1   8   77.85    5.69
  -5   1   8   82.35    5.24
  -5  -1   8   82.21    5.20
  -5   1  -8   82.93    5.13
  -5  -1  -8   83.38    4.91
  -5  -1  -8   78.81    5.16
   5   1  -8   66.42    5.19
   5  -1  -8   89.52    5.26
   5   1  -9   44.61    4.13
   5  -1  -9   45.62    4.21
  -5  -1  -9   45.62    4.28
  -5   1  -9   39.71    3.98
   5   1   9   33.69    3.65
   5  -1   9   42.94    3.92
  -5   1   9   42.45    3.70
  -5  -1  -9   42.64    3.97
  -5   1  -9   32.25    3.62
   5  -1   9   39.49    3.93
   5   1   9   38.67    3.80
   5   1   9   40.42    4.08
   5  -1   9   39.85    4.03
  -5   1   9   32.04    3.33
  -5  -1   9   44.02    3.69
  -5  -1  -9   41.32    3.42
  -5   1  -9   40.97    3.59
  -5  -1  -9   41.26    3.64
   5   1  -9   40.39    3.91
   5  -1  -9   40.33    3.52
   5   1 -10  210.24   10.52
   5  -1 -10  202.39   10.44
  -5  -1 -10  209.02   10.69
  -5   1 -10  211.06   10.67
  -5   1  10  209.32    9.86
   5  -1  10  212.44   10.59
   5   1  10  218.01   10.70
   5   1  10  210.49   10.74
   5  -1  10  223.62   10.93
  -5   1  10  210.58    9.71
  -5  -1  10  216.71    9.68
  -5  -1 -10  206.24    9.76
   5   1 -10  218.96   10.40
   5   1 -10  201.62    9.00
   5  -1 -10  226.91    9.81
   5  -1 -11   -0.48    1.33
   5  -1  11   -0.49    1.07
   5   1  11   -0.49    1.16
  -5  -1 -11    0.50    1.26
  -5   1 -11   -1.00    1.45
   5   1  11    0.51    1.12
   5  -1  11   -0.51    1.20
  -5   1  11    0.38    1.05
  -5  -1  11   -0.33    1.26
   5   1 -11   -0.88    1.22
   5   1 -11   -0.87    1.16
   5   1 -12   28.61    3.47
   5  -1 -12   28.84    3.57
   5  -1  12   28.01    3.49
   5   1  12   26.97    3.44
  -5  -1 -12   23.80    3.22
  -5   1 -12   26.84    3.44
   5   1  12   26.67    3.53
   5  -1  12   24.10    3.26
  -5  -1  12   21.38    2.78
   5   1 -12   18.06    2.88
   5   1  13   41.47    4.42
   5  -1  13   41.09    4.39
  -5  -1 -13   48.67    4.68
  -5   1 -13   53.92    4.86
   5  -1  13   54.42    4.82
   5   1 -13   48.87    4.67
   5  -1 -13   40.02    4.32
   5   1 -13   43.34    4.28
   5   1  14   65.52    5.73
   5  -1  14   76.45    6.07
  -5  -1 -14   64.05    5.65
  -5   1 -14   70.63    5.86
   5  -1  14   80.41    6.07
   5   1 -14   72.26    5.79
   5  -1 -14   81.24    6.09
   5   1  15   51.55    5.16
   5  -1  15   61.09    5.51
  -5  -1 -15   62.46    5.58
  -5   1 -15   57.31    5.33
   5  -1  15   73.70    5.86
   5   1 -15   59.84    5.30
   5  -1 -15   57.00    5.26
   5  -1  16  101.69    7.41
  -5  -1 -16  101.31    7.40
  -5   1 -16  104.94    7.47
   5  -1  16  111.52    7.52
   5   1  16  114.09    7.72
   5   1 -16   94.37    7.14
   5  -1 -16   93.87    7.11
   5  -1  17    2.89    1.87
  -5  -1 -17    5.50    2.16
  -5   1 -17    8.55    2.55
   5   1  17    4.88    2.04
   5  -1  17    3.07    1.70
   5   1 -17    7.45    2.48
   5  -1 -17    5.76    2.04
   5   1 -17    6.24    2.12
   5  -1  18    5.93    2.22
  -5  -1 -18    7.54    2.35
  -5   1 -18   11.95    2.83
   5   1  18    6.29    2.17
   5  -1  18    3.17    1.84
   5   1 -18    8.27    2.47
   5  -1 -18    8.91    2.63
   5   1 -18    8.47    2.28
   5   1  19   86.35    6.98
   5  -1  19   78.48    6.63
  -5  -1 -19   68.36    6.44
  -5   1 -19   85.93    7.03
   5  -1  19   80.98    6.57
   5   1 -19   63.33    6.04
   5  -1 -19   75.91    6.56
   5   1 -19   63.03    5.71
   5  -1  20   36.17    4.44
  -5  -1 -20   23.15    3.88
  -5   1 -20   26.50    4.15
   5   1  20   25.38    3.96
   5  -1  20   35.64    4.67
   5   1 -20   33.83    4.46
   5  -1 -20   35.26    4.42
   5   1 -20   32.08    4.13
   5   1  21   35.01    4.63
   5  -1  21   31.05    4.39
   5  -1  21   37.04    4.57
   5   1 -21   36.07    4.61
   5  -1 -21   28.48    4.20
   5   1 -21   22.11    3.65
   5  -1  22   68.56    6.51
   5  -1 -22   70.35    6.00
  -5   2   0   -0.36    0.91
  -5  -2   0    0.36    1.17
  -5   2   0   -1.08    1.40
  -5  -2   0    0.41    1.01
  -5   2   0   -1.20    1.37
   5  -2   0    0.82    1.08
   5   2   0    1.30    1.02
  -5  -2   0   -0.36    0.95
  -5   2   0    0.31    1.00
   5   2   0   -0.36    0.89
   5  -2   0   -0.50    0.84
  -5   2   1    8.71    1.80
  -5   2  -1    9.46    1.75
  -5  -2   1    5.82    1.67
  -5   2   1    8.99    1.91
  -5  -2   1   10.17    1.96
  -5   2   1    4.42    1.55
  -5  -2  -1    8.53    1.77
  -5   2  -1    9.22    1.93
  -5  -2  -1    8.39    1.81
  -5   2  -1    5.04    1.51
   5  -2  -1    2.88    1.20
   5  -2   1    8.67    1.86
   5   2  -1    6.71    1.47
   5   2   1    9.34    1.77
  -5  -2   1    9.68    1.85
  -5  -2  -1    7.33    1.68
  -5   2   1    8.01    1.68
  -5   2  -1    3.96    1.36
  -5   2  -1    8.38    1.78
   5   2  -1   10.65    1.95
   5   2   1    9.02    1.86
   5  -2   1    8.27    1.52
   5  -2  -1    6.40    1.34
  -5   2   2    0.37    1.01
  -5   2  -2    3.66    1.33
  -5  -2   2    1.46    1.05
  -5   2   2   -0.36    1.08
  -5  -2   2    0.41    0.84
  -5   2   2    1.62    1.12
  -5  -2  -2    2.06    1.14
  -5   2  -2    3.24    1.26
   5  -2  -2    2.50    1.35
  -5  -2  -2    1.47    1.06
  -5   2  -2    2.18    1.17
   5  -2   2    4.97    1.58
   5   2  -2    3.73    1.27
   5   2   2    2.06    1.03
  -5  -2   2    1.07    0.94
  -5  -2  -2    2.61    1.20
  -5   2   2    2.64    1.29
  -5   2  -2    1.22    1.05
  -5   2  -2    2.59    1.11
   5   2  -2    3.88    1.31
   5   2   2    1.82    1.14
   5  -2   2    2.25    1.10
   5  -2  -2    3.10    1.06
  -5  -2  -3  302.12   12.82
  -5   2  -3  313.96   12.86
  -5  -2  -3  300.22   13.11
  -5   2  -3  310.65   13.15
   5  -2  -3  285.51   13.02
   5   2  -3  273.99   12.00
   5  -2   3  302.52   13.11
  -5   2   3  289.24   12.61
   5   2   3  301.37   12.58
   5  -2   3  310.76   13.21
  -5   2  -3  331.67   13.04
  -5  -2   3  315.24   12.90
  -5   2   3  325.86   12.89
  -5   2   3  305.39   12.51
  -5   2  -3  301.49   12.10
  -5  -2   3  282.95   12.44
  -5  -2  -3  313.03   12.93
   5  -2   3  315.83   12.20
  -5   2  -3  279.23   12.05
   5   2  -3  339.05   12.98
   5   2  -3  317.97   13.43
  -5  -2  -4   62.02    4.57
  -5   2  -4   64.97    4.71
  -5  -2  -4   71.78    5.04
   5   2  -4   64.92    4.26
   5  -2   4   63.51    4.88
  -5   2   4   56.61    4.41
   5   2   4   59.77    4.43
   5   2   4   64.20    4.92
   5  -2   4   69.37    4.99
  -5  -2   4   68.12    4.77
  -5   2   4   63.84    4.59
  -5   2   4   61.61    4.49
  -5   2  -4   57.13    4.06
  -5  -2  -4   54.63    4.45
   5  -2   4   71.91    4.51
   5   2  -4   64.13    4.56
   5   2  -4   61.84    4.87
   5   2   5    3.82    1.27
  -5  -2  -5    1.94    1.25
  -5   2  -5    2.68    1.35
   5   2  -5    2.98    1.22
  -5  -2   5    1.14    1.18
  -5   2   5    1.88    1.09
   5   2   5    3.04    1.45
   5  -2   5    2.59    1.35
  -5   2   5    1.89    1.30
   5  -2   5    4.32    1.44
  -5  -2  -5    4.21    1.39
  -5   2   5    2.46    1.17
  -5   2  -5    2.63    1.22
   5  -2   5    1.94    1.21
   5   2  -5    2.07    1.19
   5   2  -5    3.53    1.47
   5   2   6    7.53    1.82
   5  -2   6    7.47    1.80
   5   2   6    9.94    1.91
  -5  -2  -6    5.92    1.59
  -5  -2   6    6.58    1.77
  -5   2   6    6.16    1.61
  -5   2  -6    3.91    1.43
  -5   2   6    7.27    1.75
   5  -2   6    7.46    1.76
  -5  -2  -6    3.86    1.37
  -5   2   6    4.64    1.58
  -5   2  -6    6.00    1.44
   5  -2   6    6.09    1.55
   5   2  -6    4.02    1.50
   5   2  -6    5.85    1.47
   5   2  -7    1.30    1.25
   5  -2  -7    3.10    1.38
   5   2   7    2.72    1.41
   5  -2   7    4.49    1.59
   5   2   7    1.25    0.98
  -5  -2  -7    3.12    1.44
  -5   2  -7    2.65    1.33
  -5  -2  -7    6.05    1.68
  -5   2  -7    1.20    1.15
  -5   2   7    6.23    1.62
   5  -2   7    4.48    1.49
  -5   2  -7    3.31    1.49
  -5  -2  -7    2.34    1.08
  -5   2   7    2.17    1.28
   5  -2   7   -0.35    1.21
   5   2  -7    4.54    1.56
   5   2  -8   16.34    2.53
   5  -2  -8   17.10    2.57
  -5   2  -8   16.33    2.51
  -5  -2  -8   13.13    2.33
   5   2   8   19.59    2.70
  -5   2  -8   17.09    2.52
   5   2   8   11.66    2.30
   5  -2   8   13.89    2.35
  -5  -2  -8   10.97    2.13
   5   2   8   15.10    2.40
   5  -2   8   12.63    2.29
  -5   2   8   14.54    2.33
   5  -2   8   15.57    2.48
  -5   2  -8   15.06    2.42
  -5  -2  -8   16.24    2.44
  -5   2   8    8.46    1.88
   5  -2   8   15.39    2.34
   5   2  -8   10.17    2.18
   5   2  -9    0.45    1.12
   5  -2  -9   -0.46    1.32
  -5   2  -9    2.89    1.37
   5   2   9    0.45    1.00
  -5   2  -9   -0.47    1.17
   5   2   9    0.48    1.13
   5  -2   9   -0.48    1.05
   5   2   9    1.22    1.12
   5  -2   9   -0.40    1.01
  -5  -2  -9   -0.47    1.30
  -5  -2  -9   -0.42    1.15
   5  -2   9    0.47    1.23
  -5  -2  -9    0.40    1.00
  -5  -2   9   -0.42    1.09
   5   2  -9    1.88    1.36
   5   2 -10  212.36   10.68
   5  -2 -10  244.32   11.24
  -5  -2 -10  225.16   11.03
  -5   2 -10  214.06   10.87
   5  -2  10  241.22   11.23
   5   2  10  202.49   10.78
   5  -2  10  239.92   11.33
  -5  -2  10  216.39    9.97
  -5  -2 -10  218.85   10.40
   5   2 -10  213.90   10.85
  -5  -2  10  224.17   10.59
   5   2 -11   88.11    6.33
   5  -2 -11   99.97    6.69
  -5  -2 -11   91.61    6.56
  -5   2 -11   97.05    6.63
   5  -2  11  102.33    6.77
   5   2  11  105.57    6.91
   5  -2  11   99.96    6.77
  -5  -2  11   99.95    5.94
   5   2  11   99.74    6.37
   5   2 -11  104.71    6.83
  -5  -2  11   94.45    6.32
   5   2 -12  152.26    8.71
   5  -2 -12  150.04    8.70
  -5  -2 -12  139.17    8.57
  -5   2 -12  167.98    9.17
   5  -2  12  152.24    8.74
   5   2  12  151.37    8.90
   5  -2  12  165.41    9.19
   5   2  12  154.01    8.39
   5   2 -12  168.64    9.13
  -5  -2  12  158.06    8.59
   5   2 -13  196.04   10.10
   5  -2 -13  191.44   10.09
   5   2  13  175.04   10.01
   5  -2  13  182.09   10.09
  -5  -2 -13  189.29   10.18
  -5   2 -13  189.87   10.17
   5  -2  13  185.59    9.98
   5   2  13  197.88    9.75
   5   2 -13  181.44    9.38
   5   2 -14   38.26    4.17
   5  -2 -14   42.39    4.46
   5   2  14   46.42    4.62
   5  -2  14   45.21    4.57
  -5   2 -14   42.22    4.54
  -5  -2 -14   37.26    4.25
   5  -2  14   50.47    4.72
   5   2  14   41.39    4.09
   5   2 -14   49.24    4.38
   5   2 -15    6.40    2.28
   5  -2 -15    7.55    2.17
   5  -2  15   11.19    2.44
  -5   2 -15    9.10    2.38
   5   2  15    7.97    2.39
   5  -2  15   13.82    2.77
  -5  -2 -15    9.64    2.38
   5   2  15    8.44    2.01
   5   2 -15   11.65    2.47
   5  -2  16   27.82    3.69
  -5  -2 -16   19.92    3.37
  -5   2 -16   24.67    3.61
   5   2  16   19.95    3.26
   5  -2  16   17.84    3.23
   5   2 -16   18.67    3.16
   5  -2 -16   20.53    3.29
   5   2 -16   21.32    3.19
   5   2  17   87.69    6.74
  -5  -2 -17   68.74    6.25
  -5   2 -17   81.70    6.55
   5  -2  17   65.00    6.05
   5  -2  17   72.39    6.09
   5   2 -17   74.82    6.20
   5  -2 -17   68.69    6.01
   5  -2  17   71.72    5.86
   5   2 -17   80.12    6.16
   5  -2  18   -0.57    1.34
  -5  -2 -18   -0.62    1.37
  -5   2 -18    1.87    1.64
   5   2  18    1.24    1.55
   5  -2  18    3.16    2.04
   5   2 -18    2.92    1.75
   5  -2 -18    0.59    1.47
   5   2 -18    1.57    1.79
   5  -2  18   -1.52    1.52
   5  -2  19   19.17    3.28
  -5  -2 -19   12.73    2.99
  -5   2 -19   14.07    3.27
   5   2  19   19.24    3.53
   5  -2  19   13.03    3.15
   5   2 -19   18.06    3.36
   5  -2 -19   10.93    2.98
   5   2 -19   13.53    2.89
   5  -2  19   19.10    3.10
   5  -2  20    8.33    2.62
  -5  -2 -20    5.86    2.54
  -5   2 -20    0.65    1.89
   5   2  20    7.25    2.52
   5  -2  20    3.35    2.02
   5   2 -20    5.57    2.47
   5  -2 -20    7.49    2.65
   5   2 -20    6.17    2.52
   5  -2  21   51.02    5.67
   5  -2  21   57.06    5.58
   5   2  21   42.80    5.30
   5   2 -21   57.24    5.68
   5  -2 -21   64.09    6.01
   5   2 -21   53.18    5.42
   5  -2  22   15.47    3.17
  -5  -3   0  382.94   15.51
  -5   3   0  406.46   15.58
  -5  -3   0  394.32   15.85
  -5   3   0  390.66   15.75
   5  -3   0  382.19   16.06
   5   3   0  410.47   15.15
  -5   3   0  392.83   15.68
  -5   3   0  411.32   15.57
  -5  -3   0  391.12   15.92
   5  -3   0  392.34   14.70
  -5   3   0  390.64   16.12
   5   3   0  412.57   16.16
  -5  -3  -1   66.57    4.80
  -5   3  -1   75.32    4.90
  -5  -3   1   61.20    4.74
  -5   3   1   69.41    4.90
  -5  -3  -1   74.49    5.10
  -5   3  -1   77.59    5.13
   5  -3  -1   69.58    5.21
   5  -3   1   70.55    5.23
   5   3   1   63.31    4.40
  -5   3   1   71.67    5.03
  -5   3  -1   64.32    4.80
  -5  -3   1   72.75    4.97
  -5   3   1   77.49    4.95
  -5   3   1   72.73    4.95
  -5   3  -1   73.18    4.88
  -5  -3   1   64.93    4.89
  -5  -3  -1   67.40    5.04
  -5   3  -1   67.02    5.14
   5  -3  -1   73.48    4.34
   5  -3   1   71.89    4.47
  -5   3   1   65.36    5.14
   5   3  -1   66.76    5.12
   5   3   1   71.14    5.16
   5   3  -1   65.10    5.23
   5   3   2    0.33    0.91
  -5   3  -2   -1.91    1.23
  -5  -3   2    2.53    1.13
  -5   3   2    1.43    1.03
  -5  -3   2    3.64    1.17
  -5   3   2    4.40    1.29
  -5  -3  -2    3.27    1.23
  -5   3  -2    3.63    1.11
   5  -3  -2    0.45    1.19
   5  -3   2   -0.43    0.89
  -5  -3  -2    2.92    1.25
  -5   3  -2   -0.36    1.13
  -5   3   2    2.33    1.21
  -5  -3   2    0.79    0.99
  -5  -3  -2    1.23    1.13
  -5   3   2    2.53    1.38
  -5   3  -2    1.34    1.18
  -5   3  -2    0.40    1.26
   5   3  -2    1.61    1.46
   5   3   2    0.82    1.08
   5  -3  -2    0.50    0.80
   5  -3   2    1.22    1.01
   5   3  -2    1.84    1.38
  -5  -3   3  114.66    6.66
  -5   3   3  114.34    6.60
  -5  -3  -3  109.22    6.40
  -5   3  -3   99.85    6.16
  -5  -3  -3  114.39    6.70
  -5   3  -3  101.10    6.38
   5  -3   3   98.61    6.49
  -5   3   3  103.28    6.38
   5   3   3  115.36    6.28
  -5   3  -3  111.21    6.48
  -5  -3   3  113.87    6.46
  -5   3   3  102.47    6.11
   5  -3   3  114.56    6.09
  -5   3   3  118.29    6.59
  -5   3  -3  116.97    6.27
  -5  -3   3  100.19    6.28
  -5  -3  -3  101.31    6.44
  -5   3  -3  106.59    6.50
   5   3  -3  118.40    7.12
   5   3  -3  101.53    6.48
   5   3   3  107.61    6.60
  -5  -3  -4  258.39   11.03
  -5   3  -4  243.98   10.82
   5  -3   4  247.48   11.43
  -5   3   4  259.35   11.26
   5   3   4  224.63   11.09
   5   3   4  252.44   10.84
   5  -3   4  251.16   11.26
  -5   3  -4  246.59   11.04
  -5  -3   4  237.02   10.80
  -5   3   4  224.55   10.52
   5  -3   4  243.71   10.47
  -5   3   4  251.26   10.96
  -5   3  -4  238.47   10.36
   5  -3  -4  237.42   11.21
  -5  -3   4  237.72   10.91
  -5   3  -4  234.51   10.91
  -5  -3  -4  232.54   11.05
   5   3  -4  267.12   11.98
   5   3  -4  233.53   11.02
   5   3   4  226.22   10.95
   5   3   5    3.36    1.39
  -5  -3  -5    3.82    1.46
  -5   3  -5    2.64    1.37
   5   3   5    3.87    1.60
   5  -3   5    2.56    1.28
   5  -3   5    7.17    1.75
  -5  -3   5    1.86    1.20
  -5   3   5    1.48    1.19
  -5  -3   5    0.77    0.91
  -5   3  -5    0.39    1.29
   5  -3  -5    4.44    1.57
   5  -3   5    4.48    1.44
   5   3  -5    4.79    1.87
   5   3  -5    3.16    1.47
   5   3  -6  117.02    6.76
   5  -3  -6  103.67    6.60
  -5  -3  -6  109.91    6.51
  -5   3  -6  107.05    6.43
   5  -3   6  106.36    6.80
   5   3   6  122.07    6.69
  -5  -3   6   99.31    6.25
  -5   3   6  115.28    6.51
   5   3   6  117.77    6.94
   5  -3   6  105.18    6.61
   5  -3   6   96.77    6.00
   5  -3  -6  107.03    6.79
   5   3  -6   97.91    6.75
   5   3  -6  108.89    6.10
   5   3  -6   95.89    6.31
   5   3  -7  148.80    8.03
   5  -3  -7  152.61    8.24
  -5  -3  -7  140.68    7.99
  -5   3  -7  129.61    7.71
  -5  -3  -7  165.16    8.15
  -5   3  -7  136.37    7.70
   5  -3   7  124.91    7.87
  -5  -3   7  143.05    7.82
  -5   3   7  142.97    7.72
   5   3   7  144.19    7.93
   5   3   7  151.02    8.22
   5  -3   7  159.88    8.35
   5  -3   7  168.64    7.97
   5  -3  -7  132.84    8.05
   5   3  -7  147.92    8.50
   5   3  -7  141.65    7.41
  -5   3  -8  103.96    6.66
   5   3  -8  104.16    6.60
   5  -3  -8  114.90    6.94
  -5  -3  -8  102.27    6.65
   5  -3   8  106.58    6.86
  -5  -3  -8  133.45    7.01
  -5   3  -8  107.77    6.61
   5   3   8  109.22    6.68
   5   3   8  102.73    6.74
   5  -3   8   92.49    6.42
   5  -3   8  115.50    6.51
   5  -3  -8  102.71    6.82
   5   3  -8  106.21    7.09
   5   3  -8  101.82    6.14
  -5  -3   8   98.72    6.77
   5   3  -9   63.63    5.01
   5  -3  -9   66.37    5.17
  -5  -3  -9   59.58    4.93
  -5   3  -9   62.61    4.96
   5   3   9   56.85    4.68
   5  -3   9   60.77    4.79
   5  -3   9   59.17    4.99
  -5  -3  -9   62.57    4.82
   5   3   9   60.39    4.99
   5  -3   9   63.18    5.06
   5  -3  -9   59.45    5.06
   5  -3   9   68.27    4.88
   5   3   9   61.67    4.94
   5   3  -9   60.74    5.35
   5   3  -9   56.66    4.49
  -5  -3   9   57.46    5.03
   5  -3 -10   37.88    3.89
   5   3 -10   32.60    3.65
   5   3  10   27.94    3.44
   5  -3  10   31.67    3.69
  -5  -3 -10   27.50    3.40
  -5   3 -10   29.37    3.40
   5  -3  10   31.54    3.68
   5  -3 -10   25.33    3.51
   5   3  10   33.71    3.65
   5   3 -10   30.44    3.82
   5   3 -10   27.89    3.23
  -5  -3  10   31.70    3.73
   5  -3  10   30.68    3.39
   5   3 -11   53.16    4.74
   5  -3 -11   55.61    4.82
  -5  -3 -11   59.85    4.96
  -5   3 -11   51.12    4.67
   5  -3  11   52.34    4.82
   5   3  11   65.18    5.21
   5  -3  11   56.96    4.94
   5  -3 -11   52.40    4.86
   5  -3  11   53.61    4.54
   5   3  11   47.97    4.54
   5   3 -11   53.98    5.13
   5   3 -11   56.18    4.62
  -5  -3  11   49.00    4.79
   5   3 -12   45.19    4.43
   5  -3 -12   43.55    4.49
  -5  -3 -12   46.73    4.52
  -5   3 -12   51.90    4.70
   5  -3  12   48.73    4.63
   5   3  12   50.84    4.71
   5  -3  12   40.56    4.37
   5  -3 -12   48.58    4.68
   5   3  12   49.04    4.58
   5  -3  12   45.22    4.27
   5   3 -12   36.61    3.99
  -5  -3  12   55.75    5.02
   5   3 -13    5.42    1.98
   5  -3 -13    7.51    2.18
   5  -3  13   12.27    2.53
  -5  -3 -13   10.41    2.35
  -5   3 -13    7.84    2.28
   5   3  13   12.27    2.56
   5  -3  13   11.28    2.46
   5   3  13    9.10    2.16
   5  -3 -13   11.16    2.51
   5   3 -13    5.52    1.97
  -5  -3  13    7.37    2.33
   5  -3  13   10.29    2.31
   5   3  14   66.15    5.32
   5   3 -14   49.24    4.82
   5  -3 -14   57.82    5.14
   5   3  14   44.42    4.75
   5  -3  14   52.67    5.18
  -5  -3 -14   54.89    5.18
  -5   3 -14   65.07    5.48
   5  -3  14   56.57    5.14
   5  -3 -14   53.85    5.12
   5   3  14   61.86    5.22
   5  -3  14   58.03    4.86
   5   3 -14   51.80    4.79
  -5  -3  14   56.52    5.29
   5   3  15    1.01    1.34
   5   3 -15    0.52    1.57
   5  -3 -15   -0.53    1.59
   5  -3  15   -1.58    1.58
  -5  -3 -15   -2.22    1.96
  -5   3 -15   -2.80    1.98
   5   3  15   -2.25    2.05
   5  -3  15   -1.14    1.78
   5   3  15   -0.52    1.16
   5  -3 -15   -0.52    1.56
   5   3 -15    1.00    1.71
  -5  -3  15   -0.55    1.37
   5  -3  15   -0.47    1.58
   5   3 -16    1.08    1.68
   5  -3 -16    2.19    1.76
   5  -3  16    1.07    1.48
  -5  -3 -16    1.72    1.85
  -5   3 -16   -0.58    1.52
   5   3  16    0.58    1.53
   5  -3  16    1.18    1.56
   5   3  16    1.07    1.41
   5  -3 -16    0.52    1.63
   5   3 -16   -0.52    1.49
   5   3 -17   74.08    6.21
   5  -3 -17   70.50    6.08
   5   3  17   91.76    6.83
   5  -3  17   82.90    6.74
  -5  -3 -17   82.61    6.66
  -5   3 -17   76.12    6.43
   5  -3  17   69.04    5.90
   5   3  17   84.61    6.32
   5   3 -17   70.22    6.09
   5  -3  18   30.93    3.96
  -5  -3 -18   24.24    3.73
  -5   3 -18   22.61    3.69
   5   3  18   20.22    3.48
   5  -3  18   32.64    4.38
   5   3 -18   27.52    3.93
   5  -3 -18   34.81    4.42
   5  -3  18   34.69    4.32
   5   3 -18   24.41    3.67
  -5  -3 -19    3.11    2.13
  -5   3 -19    1.88    2.15
   5   3  19    4.41    2.29
   5  -3  19    1.29    2.08
   5   3 -19    1.77    1.90
   5  -3 -19   -1.19    2.38
   5  -3  19    6.80    2.50
   5   3 -19    4.59    2.24
   5   3  20   64.04    6.06
   5  -3  20   59.06    5.95
   5   3 -20   58.20    5.73
   5  -3 -20   50.27    5.42
   5  -3  20   67.03    5.97
   5   3 -20   57.89    5.79
   5   3  21   -0.66    1.66
   5  -3  21    0.68    1.61
   5   3 -21   -0.62    2.00
   5  -3 -21    2.51    2.03
   5  -3  21    1.73    1.67
   5   4   0    0.48    1.05
  -5  -4   0    0.39    0.92
  -5   4   0    2.72    1.07
   5  -4   0    2.34    1.35
   5  -4   0    1.29    1.24
  -5   4   0   -1.00    1.32
   5  -4   0    0.97    1.39
   5   4   0    1.91    1.49
   5   4   1  181.35    9.26
   5   4  -1  170.58    8.94
  -5  -4   1  159.48    8.27
  -5   4   1  158.34    8.12
  -5  -4  -1  176.04    8.55
  -5   4  -1  148.33    8.03
   5  -4   1  153.46    8.64
  -5   4  -1  155.26    8.13
   5  -4  -1  157.60    8.53
   5  -4   1  146.80    8.20
   5  -4  -1  148.59    7.45
   5  -4   1  171.05    7.98
  -5   4  -1  149.48    8.78
  -5   4   1  156.65    9.06
   5   4  -1  161.80    8.96
   5   4   1  162.49    8.83
   5   4   2    0.49    1.22
   5   4  -2    1.39    1.22
  -5  -4   2    2.37    1.32
  -5   4   2    3.12    1.22
  -5  -4  -2    2.38    1.15
  -5   4  -2    2.36    1.18
   5  -4   2    2.75    1.48
  -5   4  -2    3.29    1.55
  -5   4  -2    2.43    1.62
   5  -4  -2   -0.45    1.41
  -5   4   2    3.13    1.57
   5  -4   2    0.35    1.20
   5   4  -2    2.46    1.59
   5   4   3   38.65    4.00
   5   4  -3   31.38    3.59
  -5  -4   3   37.97    3.69
  -5   4   3   31.56    3.37
   5  -4   3   37.73    3.86
  -5   4  -3   34.71    3.38
   5  -4  -3   37.25    3.97
  -5   4  -3   36.39    3.95
   5  -4   3   28.45    3.22
   5   4  -3   29.49    3.65
   5   4   4   20.61    3.19
   5   4  -4   15.19    2.56
  -5  -4   4   10.14    2.13
  -5   4   4   12.80    2.20
   5  -4   4   14.23    2.49
  -5   4  -4   17.99    2.90
   5  -4  -4   21.34    3.11
   5  -4   4   14.92    2.41
   5   4  -4   15.76    2.84
   5   4  -5    5.99    1.71
   5  -4  -5    9.05    2.07
   5   4   5    9.67    2.26
   5   4  -5    8.35    2.05
  -5   4  -5    4.85    1.60
   5  -4   5   12.05    2.23
   5  -4   5    8.32    1.94
  -5   4  -5    9.83    2.18
   5  -4  -5   12.12    2.60
   5   4  -5   11.64    2.03
   5  -4   5    9.59    2.06
   5   4  -5    5.68    1.94
   5  -4  -6    2.49    1.39
   5   4   6    4.13    1.67
   5   4  -6    9.48    2.00
  -5  -4  -6    2.90    1.39
  -5   4  -6    1.65    1.24
   5   4   6    6.43    1.86
   5  -4   6    2.54    1.46
   5  -4   6    2.80    1.46
  -5   4  -6    1.85    1.28
   5  -4  -6    3.46    1.89
   5   4  -6    3.26    1.35
   5  -4   6    5.54    1.78
   5   4  -6    1.58    1.64
   5  -4  -7    7.16    1.82
   5   4   7    4.70    1.69
   5   4  -7    2.11    1.32
  -5  -4  -7    1.70    1.28
  -5   4  -7    2.97    1.42
   5  -4   7    2.84    1.53
   5   4   7    0.88    1.16
   5  -4   7    2.61    1.45
  -5   4  -7    3.20    1.62
   5  -4  -7    4.53    1.92
   5   4  -7    3.82    1.49
   5  -4   7    3.25    1.59
   5   4  -7    3.22    1.95
   5   4   8  133.47    8.14
   5  -4  -8  128.76    7.41
  -5  -4  -8  112.82    7.09
  -5   4  -8  109.21    6.97
   5  -4   8  118.60    7.51
   5   4   8  126.15    7.43
   5  -4   8  125.75    7.34
   5  -4  -8  121.63    7.71
   5   4   8  128.34    7.81
   5  -4   8  118.66    7.11
   5   4  -8  134.37    8.27
   5   4  -8  117.17    6.93
   5   4   9  366.55   15.58
   5  -4  -9  346.77   14.61
  -5  -4  -9  339.45   14.62
  -5   4  -9  350.97   14.71
   5  -4   9  367.63   15.21
   5  -4   9  321.71   14.43
   5  -4  -9  336.88   15.13
   5   4   9  319.25   14.92
   5  -4   9  335.75   14.36
   5   4  -9  338.66   15.53
   5   4  -9  341.05   14.36
  -5  -4   9  340.15   15.49
   5   4  10  108.45    7.32
   5  -4 -10   98.58    6.52
  -5  -4 -10  104.00    6.77
  -5   4 -10  105.17    6.70
   5  -4  10  101.11    6.89
   5  -4  10  113.24    6.76
   5  -4 -10   97.92    6.99
   5   4  10   92.93    6.74
   5   4 -10   88.51    6.99
   5   4 -10  101.62    6.56
  -5  -4  10  109.86    7.53
   5   4  11   25.76    3.49
  -5   4 -11   17.59    2.93
[truncated: 55,367 more chars]
