# Supplementary material for: Crystal structure of 1,2-bis­(3,5-di­fluoro­phen­yl)ethane-1,2-dione
Source: Acta Crystallogr E Crystallogr Commun. 2021 Jun 8;77(Pt 7):700–2. doi: 10.1107/S2056989021005363 (PMC8382065; doi:10.1107/S2056989021005363)
Supplement: Supplementary file 2 [file e-77-00700-Isup2.hkl]

data_I                                                                          
_shelx_title ' 3_5-difph_diketoneabs_a.res in Pbcn'                             
_shelx_refln_list_code          4                                               
_shelx_F_calc_maximum      182.75                                               
_exptl_crystal_F_000       568.00                                               
_reflns_d_resolution_high  0.7798                                               
                                                                                
loop_                                                                           
 _space_group_symop_operation_xyz                                               
 'x, y, z'                                                                      
 '-x+1/2, -y+1/2, z+1/2'                                                        
 '-x, y, -z+1/2'                                                                
 'x+1/2, -y+1/2, -z'                                                            
 '-x, -y, -z'                                                                   
 'x-1/2, y-1/2, -z-1/2'                                                         
 'x, -y, z-1/2'                                                                 
 '-x-1/2, y-1/2, z'                                                             
                                                                                
_cell_length_a     7.0588                                                       
_cell_length_b     7.4008                                                       
_cell_length_c    21.5265                                                       
_cell_angle_alpha  90.000                                                       
_cell_angle_beta   90.000                                                       
_cell_angle_gamma  90.000                                                       
                                                                                
_shelx_F_squared_multiplier     1.000                                           
                                                                                
loop_                                                                           
 _refln_index_h                                                                 
 _refln_index_k                                                                 
 _refln_index_l                                                                 
 _refln_F_squared_calc                                                          
 _refln_F_squared_meas                                                          
 _refln_F_squared_sigma                                                         
 _refln_observed_status                                                         
   2   0   0       1999.30       1786.33        27.44 o                         
   4   0   0        729.62        863.24        15.53 o                         
   6   0   0       1579.40       1581.51        35.84 o                         
   8   0   0          0.00         -3.76         4.17 o                         
   1   1   0       1303.16       1227.42        12.02 o                         
   3   1   0       2213.40       2298.52        21.05 o                         
   5   1   0       1068.48       1024.00        15.65 o                         
   7   1   0        160.88        148.73         7.68 o                         
   0   2   0      24963.68      23356.64       232.76 o                         
   2   2   0       3810.48       3726.67        29.92 o                         
   4   2   0       2972.00       3145.80        31.50 o                         
   6   2   0        115.78        101.16         7.31 o                         
   8   2   0         15.47         15.26         4.90 o                         
   1   3   0       6913.53       6525.90        46.94 o                         
   3   3   0        305.70        328.58         3.92 o                         
   5   3   0       1368.25       1322.31        15.06 o                         
   7   3   0        610.91        576.21        19.20 o                         
   0   4   0        305.36        307.68         6.16 o                         
   2   4   0         40.06         36.39         1.64 o                         
   4   4   0         44.38         49.32         2.32 o                         
   6   4   0         10.38         16.48         3.26 o                         
   1   5   0        384.70        418.18         6.21 o                         
   3   5   0         21.53         21.02         1.82 o                         
   5   5   0       2178.07       2205.12        37.14 o                         
   7   5   0         12.81          8.61         5.04 o                         
   0   6   0         57.28         54.58         4.94 o                         
   2   6   0       1429.10       1516.97        24.61 o                         
   4   6   0          1.53          2.37         2.59 o                         
   6   6   0          5.09          3.12         3.14 o                         
   1   7   0        128.22        126.63         8.39 o                         
   3   7   0        338.99        359.37        12.31 o                         
   5   7   0         55.38         46.02         6.01 o                         
   0   8   0          2.28          4.13         5.43 o                         
   2   8   0        486.74        515.29        18.72 o                         
   4   8   0         27.91         21.68         6.86 o                         
   1   9   0          1.56         -2.28         4.61 o                         
   1   1   1        349.90        323.43         2.42 o                         
   2   1   1        117.24        116.81         1.44 o                         
   3   1   1       1651.37       1718.86        12.33 o                         
   4   1   1        114.61        106.58         2.08 o                         
   5   1   1         68.85         72.25         1.74 o                         
   6   1   1        268.74        251.51         6.42 o                         
   7   1   1        148.76        134.01         5.16 o                         
   8   1   1         63.06         50.00         4.72 o                         
   0   2   1       1579.10       1538.87        12.21 o                         
   1   2   1         87.13         83.54         0.91 o                         
   2   2   1       1078.16       1059.78         7.08 o                         
   3   2   1       1954.44       1974.77        13.41 o                         
   4   2   1        374.59        394.23         4.08 o                         
   5   2   1         28.12         26.19         1.17 o                         
   6   2   1        141.32        142.79         4.56 o                         
   7   2   1        369.50        330.06         8.93 o                         
   8   2   1         52.44         62.47         4.61 o                         
   1   3   1          1.69          0.43         0.25 o                         
   2   3   1         64.91         59.97         1.11 o                         
   3   3   1         10.94         12.56         0.66 o                         
   4   3   1        354.80        376.76         3.99 o                         
   5   3   1        217.90        233.12         3.35 o                         
   6   3   1        208.39        208.15         6.54 o                         
   7   3   1         17.32         20.94         2.65 o                         
   8   3   1          5.98         -2.61         2.61 o                         
   0   4   1        722.81        693.05         7.66 o                         
   1   4   1         12.83         11.54         0.47 o                         
   2   4   1         17.63         10.86         0.60 o                         
   3   4   1          0.37          0.54         0.47 o                         
   4   4   1        264.65        281.90         3.76 o                         
   5   4   1        507.86        532.87         7.03 o                         
   6   4   1       1024.22       1063.46        16.92 o                         
   7   4   1         11.77          6.77         3.65 o                         
   1   5   1          4.42          3.78         0.63 o                         
   2   5   1        675.31        682.23         6.64 o                         
   3   5   1          9.32          9.81         1.07 o                         
   4   5   1        784.33        819.50        10.97 o                         
   5   5   1        121.75        124.64         4.56 o                         
   6   5   1         75.92         70.80         5.18 o                         
   7   5   1         68.13         62.69         7.06 o                         
   0   6   1         94.21         90.53         3.47 o                         
   1   6   1         10.15          9.14         1.16 o                         
   2   6   1        746.88        800.59        10.84 o                         
   3   6   1         22.25         23.68         2.06 o                         
   4   6   1         98.93         94.74         4.40 o                         
   5   6   1        206.65        220.22         6.41 o                         
   6   6   1        286.48        262.90         7.87 o                         
   1   7   1          9.84         10.74         2.65 o                         
   2   7   1         11.57         13.48         2.27 o                         
   3   7   1          2.62         -0.07         1.90 o                         
   4   7   1          0.14         -0.19         2.24 o                         
   5   7   1         57.49         54.32         5.16 o                         
   6   7   1         14.20          6.36         4.55 o                         
   0   8   1         27.42         28.79         6.28 o                         
   1   8   1        193.63        199.40         7.80 o                         
   2   8   1          2.94          3.83         2.48 o                         
   3   8   1          7.03         11.52         3.14 o                         
   4   8   1         81.90         81.97         7.36 o                         
   1   9   1         51.25         46.68         5.39 o                         
   2   9   1         32.86         21.68         4.78 o                         
   0   0   2        115.94        114.70         3.27 o                         
   1   0   2       6313.30       5999.62        57.27 o                         
   2   0   2       6112.23       6089.01        53.52 o                         
   3   0   2          2.86          1.02         0.53 o                         
   4   0   2        261.32        298.90         4.49 o                         
   5   0   2        673.32        682.19         9.61 o                         
   6   0   2        467.28        440.73         9.38 o                         
   7   0   2          5.08          4.92         3.13 o                         
   8   0   2        141.85        176.34         9.00 o                         
   9   0   2        157.50        164.01        17.93 o                         
   1   1   2        168.59        157.11         1.52 o                         
   2   1   2        430.31        446.45         3.51 o                         
   3   1   2       1455.62       1509.23        10.70 o                         
   4   1   2        938.96       1087.57         8.71 o                         
   5   1   2         21.51         21.37         1.14 o                         
   6   1   2          3.18          8.00         1.24 o                         
   7   1   2         31.37         20.58         2.50 o                         
   8   1   2          0.65         -1.89         2.31 o                         
   0   2   2       2424.24       2343.80        16.37 o                         
   1   2   2       3708.96       3744.10        19.90 o                         
   2   2   2       1001.21       1013.04         7.25 o                         
   3   2   2          6.66          1.52         0.37 o                         
   4   2   2         91.74         87.96         1.73 o                         
   5   2   2          6.50          6.91         0.78 o                         
   6   2   2        850.06        817.42        12.89 o                         
   7   2   2        134.01        135.05         5.28 o                         
   8   2   2          1.31          0.82         2.42 o                         
   1   3   2       1050.12        982.64         5.96 o                         
   2   3   2        492.23        472.07         3.94 o                         
   3   3   2       1126.89       1135.04         7.78 o                         
   4   3   2        572.65        630.33         5.74 o                         
   5   3   2          3.48          4.81         0.84 o                         
   6   3   2        523.60        568.93        10.82 o                         
   7   3   2          0.01         -2.64         2.64 o                         
   8   3   2         48.66         38.67         6.89 o                         
   0   4   2       1002.41        928.86         9.68 o                         
   1   4   2        108.31        102.40         1.13 o                         
   2   4   2         52.84         60.50         1.25 o                         
   3   4   2        115.75        122.47         2.29 o                         
   4   4   2        980.62       1008.13         8.81 o                         
   5   4   2          6.70          6.53         1.23 o                         
   6   4   2         54.90         46.85         3.52 o                         
   7   4   2        220.94        199.77        14.08 o                         
   1   5   2        270.97        261.42         3.29 o                         
   2   5   2         14.12         16.06         0.95 o                         
   3   5   2          1.73          2.67         0.92 o                         
   4   5   2         10.84         11.21         1.48 o                         
   5   5   2          0.10          1.43         1.65 o                         
   6   5   2        131.36        127.42         6.15 o                         
   7   5   2         80.72         97.65         9.74 o                         
   0   6   2         11.57         14.75         1.67 o                         
   1   6   2        394.14        416.92         6.30 o                         
   2   6   2         48.06         45.30         2.19 o                         
   3   6   2          9.20          8.43         1.60 o                         
   4   6   2          3.08          3.09         1.63 o                         
   5   6   2          0.07          1.50         1.92 o                         
   6   6   2        108.88        104.94         5.95 o                         
   1   7   2          1.46          0.62         1.90 o                         
   2   7   2         46.99         44.79         3.50 o                         
   3   7   2          0.33         -0.10         1.86 o                         
   4   7   2         91.86        102.17         8.38 o                         
   5   7   2        502.91        538.66        13.62 o                         
   6   7   2         34.61         37.32         5.11 o                         
   0   8   2         12.24         14.53         7.33 o                         
   1   8   2        154.00        145.94         6.69 o                         
   2   8   2         10.02          8.19         2.93 o                         
   3   8   2          3.00          6.07         3.65 o                         
   4   8   2          0.26         -0.20         3.10 o                         
   1   9   2         16.91         21.64         4.54 o                         
   2   9   2          6.25          2.14         4.12 o                         
   1   1   3       4426.02       4137.81        23.94 o                         
   2   1   3        581.73        576.54         5.23 o                         
   3   1   3         19.77         22.32         0.76 o                         
   4   1   3         52.79         45.89         1.75 o                         
   5   1   3         14.25         16.15         1.04 o                         
   6   1   3        377.08        387.48         7.61 o                         
   7   1   3        101.68         89.88         4.35 o                         
   8   1   3          0.69         -2.22         2.22 o                         
   0   2   3      33398.09      31349.55       213.83 o                         
   1   2   3        924.85        911.22         6.30 o                         
   2   2   3        323.46        305.51         2.69 o                         
   3   2   3         92.74         86.62         1.45 o                         
   4   2   3          9.81         11.28         0.69 o                         
   5   2   3        998.92       1019.49         9.79 o                         
   6   2   3       1016.54        990.97        13.29 o                         
   7   2   3         32.53         37.67         4.03 o                         
   8   2   3          2.83          4.13         2.86 o                         
   1   3   3        169.08        179.03         1.54 o                         
   2   3   3         23.10         15.86         0.58 o                         
   3   3   3        361.34        356.96         3.44 o                         
   4   3   3        222.12        232.72         3.01 o                         
   5   3   3        348.12        363.19         4.68 o                         
   6   3   3         12.36         15.58         2.13 o                         
   7   3   3        156.22        152.84        10.32 o                         
   8   3   3         15.06          8.12         3.29 o                         
   0   4   3        848.38        838.36         8.88 o                         
   1   4   3       2098.66       2148.58        11.70 o                         
   2   4   3        163.29        167.61         2.03 o                         
   3   4   3          1.43          0.63         0.49 o                         
   4   4   3        373.33        385.88         5.01 o                         
   5   4   3        117.00        114.44         3.83 o                         
   6   4   3        272.43        256.58         8.82 o                         
   7   4   3         57.80         51.47         7.38 o                         
   1   5   3       1139.56       1139.09         9.65 o                         
   2   5   3         12.42         10.54         0.92 o                         
   3   5   3         36.49         42.41         1.71 o                         
   4   5   3         64.47         66.23         2.50 o                         
   5   5   3        343.00        340.49         7.33 o                         
   6   5   3         36.75         37.37         3.20 o                         
   7   5   3         57.87         54.56         5.15 o                         
   0   6   3        374.80        379.46         7.19 o                         
   1   6   3         86.74         91.38         2.99 o                         
   2   6   3        114.01        115.61         4.00 o                         
   3   6   3        142.86        132.96         4.90 o                         
   4   6   3          1.37          0.58         1.83 o                         
   5   6   3        139.24        133.58         5.36 o                         
   6   6   3         44.47         46.28         4.24 o                         
   1   7   3        149.78        169.71         6.23 o                         
   2   7   3          0.03          2.10         1.92 o                         
   3   7   3          9.79         10.13         2.51 o                         
   4   7   3          3.02          3.50         2.23 o                         
   5   7   3        306.77        308.14         9.27 o                         
   6   7   3          0.47         -4.23         4.56 o                         
   0   8   3         23.17         27.02         8.53 o                         
   1   8   3         12.92          8.18         2.79 o                         
   2   8   3        467.34        487.29        21.83 o                         
   3   8   3         15.01         11.65         3.13 o                         
   4   8   3        180.08        174.87         9.27 o                         
   1   9   3          1.12          4.27         4.05 o                         
   2   9   3          2.40          0.14         4.42 o                         
   0   0   4       2906.04       2754.39        26.73 o                         
   1   0   4         30.42         28.75         0.83 o                         
   2   0   4       3660.75       3528.19        29.30 o                         
   3   0   4       8449.04       8643.47        95.84 o                         
   4   0   4       1496.98       1614.23        15.68 o                         
   5   0   4        138.52        133.90         3.68 o                         
   6   0   4         11.06         20.47         2.16 o                         
   7   0   4        695.06        611.55        19.16 o                         
   8   0   4          5.77          7.34         2.97 o                         
   1   1   4       2920.31       2688.35        15.92 o                         
   2   1   4        263.96        234.74         2.13 o                         
   3   1   4       1057.19       1124.49         8.66 o                         
   4   1   4        372.50        392.39         4.16 o                         
   5   1   4       1528.46       1513.02        12.25 o                         
   6   1   4        392.85        377.17         6.47 o                         
   7   1   4        203.55        163.37         8.43 o                         
   8   1   4        182.09        172.59         9.61 o                         
   0   2   4      28535.19      27376.12       203.09 o                         
   1   2   4       1906.36       1886.49        11.87 o                         
   2   2   4        402.02        409.72         3.17 o                         
   3   2   4         52.82         56.94         1.28 o                         
   4   2   4         94.13        115.94         2.00 o                         
   5   2   4        220.47        211.93         3.71 o                         
   6   2   4        272.87        284.50        12.74 o                         
   7   2   4         45.10         32.31         4.35 o                         
   8   2   4         10.41          9.29         3.38 o                         
   1   3   4        432.31        435.18         3.26 o                         
   2   3   4       1014.71        964.51         6.56 o                         
   3   3   4        434.71        467.34         4.37 o                         
   4   3   4       1170.35       1179.23        10.09 o                         
   5   3   4        785.62        808.35         8.18 o                         
   6   3   4          4.21          4.72         1.91 o                         
   7   3   4         11.70          9.66         4.23 o                         
   8   3   4          0.33          0.61         3.10 o                         
   0   4   4       4860.30       4801.32        34.27 o                         
   1   4   4         14.93         13.26         0.50 o                         
   2   4   4       2382.51       2500.93        14.82 o                         
   3   4   4         20.30         21.18         0.86 o                         
   4   4   4        322.84        320.84         4.71 o                         
   5   4   4         55.52         52.44         3.16 o                         
   6   4   4        103.05         89.51         5.84 o                         
   7   4   4         51.94         45.51         7.95 o                         
   1   5   4         11.71          8.39         0.80 o                         
   2   5   4         86.70         80.86         2.11 o                         
   3   5   4        384.62        390.94         5.24 o                         
   4   5   4        171.21        180.35         5.96 o                         
   5   5   4        123.91        122.69         4.35 o                         
   6   5   4         66.18         66.74         5.59 o                         
   7   5   4        206.56        227.72        14.15 o                         
   0   6   4         39.48         35.64         2.48 o                         
   1   6   4        178.58        174.79         3.80 o                         
   2   6   4         36.83         35.37         2.12 o                         
   3   6   4         36.22         37.71         3.00 o                         
   4   6   4         32.20         28.82         2.75 o                         
   5   6   4        565.08        600.56        13.02 o                         
   6   6   4          1.52          6.97         2.96 o                         
   1   7   4        138.10        140.45         5.24 o                         
   2   7   4        145.95        137.55         6.25 o                         
   3   7   4          4.23          3.23         2.12 o                         
   4   7   4        308.91        313.05         9.04 o                         
   5   7   4        596.71        594.71        13.47 o                         
   0   8   4         19.17          2.10         6.00 o                         
   1   8   4          1.96          1.73         2.72 o                         
   2   8   4          8.53          4.21         2.72 o                         
   3   8   4          7.30          1.30         2.38 o                         
   4   8   4        133.38        131.78         6.67 o                         
   1   9   4          8.78          8.72         5.26 o                         
   2   9   4          0.44         -1.20         4.33 o                         
   1   1   5        199.19        197.33         1.71 o                         
   2   1   5        220.21        222.02         2.02 o                         
   3   1   5       2087.37       2067.00        14.18 o                         
   4   1   5        709.60        708.25         6.98 o                         
   5   1   5         24.40         23.67         1.21 o                         
   6   1   5         83.97         85.15         3.31 o                         
   7   1   5         27.66         20.45         2.93 o                         
   8   1   5         27.05         21.12         3.79 o                         
   0   2   5       5555.30       5252.63        53.93 o                         
   1   2   5        855.91        885.52         5.91 o                         
   2   2   5        327.95        269.53         2.42 o                         
   3   2   5        621.89        675.11         5.75 o                         
   4   2   5        141.63        148.66         2.55 o                         
   5   2   5          9.56          8.81         1.06 o                         
   6   2   5         17.55          8.95         2.93 o                         
   7   2   5          1.34          1.02         2.21 o                         
   8   2   5         74.48         88.09         8.21 o                         
   1   3   5         52.79         47.85         0.82 o                         
   2   3   5       1462.20       1547.97        10.42 o                         
   3   3   5         67.15         65.22         1.31 o                         
   4   3   5         97.71        105.50         2.10 o                         
   5   3   5         12.89         10.11         1.28 o                         
   6   3   5         27.49         27.20         4.21 o                         
   7   3   5         53.31         44.05         4.68 o                         
   8   3   5         28.97         28.45         4.42 o                         
   0   4   5       2928.85       3021.81        25.40 o                         
   1   4   5       1628.35       1711.25        10.70 o                         
   2   4   5       1564.00       1649.79        10.69 o                         
   3   4   5         80.89         71.75         1.73 o                         
   4   4   5        163.67        168.41         2.90 o                         
   5   4   5         33.24         30.38         1.93 o                         
   6   4   5         21.35         24.91         3.54 o                         
   7   4   5          0.16         -2.07         3.96 o                         
   1   5   5        326.30        310.00         4.21 o                         
   2   5   5         43.20         42.37         1.47 o                         
   3   5   5        139.60        133.22         3.40 o                         
   4   5   5         56.54         53.69         2.61 o                         
   5   5   5        309.65        320.72         8.75 o                         
   6   5   5          4.35          3.36         2.01 o                         
   7   5   5          5.30          8.35         4.28 o                         
   0   6   5          0.42         -0.65         1.40 o                         
   1   6   5         13.97         14.07         1.30 o                         
   2   6   5         14.50         11.19         1.74 o                         
   3   6   5          5.39          4.55         1.83 o                         
   4   6   5        774.87        801.14        14.27 o                         
   5   6   5        244.82        234.07         7.71 o                         
   6   6   5         22.87         24.38         3.94 o                         
   1   7   5         17.28         20.07         2.71 o                         
   2   7   5          0.37          0.31         1.93 o                         
   3   7   5          5.83          8.28         2.44 o                         
   4   7   5          2.83          2.96         2.20 o                         
   5   7   5          5.36          5.65         3.01 o                         
   0   8   5          0.01         -2.10         6.03 o                         
   1   8   5         12.60          6.52         2.83 o                         
   2   8   5          0.15          0.20         2.62 o                         
   3   8   5          7.73          7.75         2.76 o                         
   4   8   5          1.15          4.08         3.41 o                         
   1   9   5         32.30         29.28        11.40 o                         
   0   0   6      12218.70      11447.36       121.42 o                         
   1   0   6        249.55        264.96         3.66 o                         
   2   0   6         48.13         47.21         1.41 o                         
   3   0   6        400.32        452.95         5.36 o                         
   4   0   6        102.16        101.80         4.70 o                         
   5   0   6       1425.66       1479.71        18.86 o                         
   6   0   6       5185.59       5073.84        67.97 o                         
   7   0   6        353.20        379.91        18.32 o                         
   8   0   6         12.47         31.50         8.53 o                         
   1   1   6       1086.15       1055.61         6.39 o                         
   2   1   6         43.30         26.64         0.69 o                         
   3   1   6         29.18         24.29         0.76 o                         
   4   1   6        434.97        479.00         4.95 o                         
   5   1   6          1.07          2.91         0.76 o                         
   6   1   6       1057.06       1180.53        17.69 o                         
   7   1   6         86.48         83.10         6.82 o                         
   8   1   6         45.75         41.25         4.34 o                         
   0   2   6          2.46          6.97         0.56 o                         
   1   2   6       1604.70       1627.99        10.13 o                         
   2   2   6       1204.56       1253.13         8.83 o                         
   3   2   6        574.05        645.84         5.01 o                         
   4   2   6        308.47        296.30         3.71 o                         
   5   2   6         24.24         20.92         1.38 o                         
   6   2   6       1649.54       1618.79        29.25 o                         
   7   2   6          1.03         -0.36         3.07 o                         
   8   2   6         36.80         44.61         4.26 o                         
   1   3   6       3673.02       3575.40        21.09 o                         
   2   3   6        548.27        551.99         4.44 o                         
   3   3   6         52.31         48.29         1.13 o                         
   4   3   6         10.19          4.76         0.74 o                         
   5   3   6        377.36        358.47         5.61 o                         
   6   3   6        124.83        120.49         4.68 o                         
   7   3   6        176.53        170.28         7.09 o                         
   8   3   6          7.06          3.59         2.47 o                         
   0   4   6          3.94          8.75         0.85 o                         
   1   4   6        359.03        357.06         3.45 o                         
   2   4   6          5.52          4.81         0.52 o                         
   3   4   6        240.97        209.36         3.19 o                         
   4   4   6          2.95          3.24         0.78 o                         
   5   4   6         11.06         12.29         1.59 o                         
   6   4   6         63.91         67.60         5.25 o                         
   7   4   6         77.47         74.58         7.13 o                         
   1   5   6        865.05        891.08         8.74 o                         
   2   5   6          1.54          2.21         0.81 o                         
   3   5   6         73.89         78.03         2.27 o                         
   4   5   6         26.89         26.39         2.04 o                         
   5   5   6        726.62        753.73        14.38 o                         
   6   5   6         41.19         36.85         4.42 o                         
   7   5   6          0.71          4.34         3.73 o                         
   0   6   6          1.74          4.33         1.61 o                         
   1   6   6        163.71        149.28         3.82 o                         
   2   6   6          6.91          9.34         1.43 o                         
   3   6   6         59.05         59.12         3.80 o                         
   4   6   6        394.76        412.23        10.58 o                         
   5   6   6        165.86        165.59         7.14 o                         
   6   6   6         20.43         20.28         3.74 o                         
   1   7   6         96.90         91.35         4.94 o                         
   2   7   6          1.02          3.37         2.02 o                         
   3   7   6         35.76         30.90         3.18 o                         
   4   7   6        144.27        159.74         7.06 o                         
   5   7   6          6.97          6.74         3.33 o                         
   0   8   6         75.51         66.78        12.06 o                         
   1   8   6         32.25         33.97         6.87 o                         
   2   8   6         22.90         28.66         3.93 o                         
   3   8   6         45.00         44.63         5.18 o                         
   4   8   6        328.04        313.97        14.13 o                         
   1   9   6         31.16         21.46         8.90 o                         
   1   1   7       3527.41       3367.29        18.66 o                         
   2   1   7         35.07         32.45         0.85 o                         
   3   1   7         94.76        114.98         1.55 o                         
   4   1   7        107.75        116.37         2.25 o                         
   5   1   7         16.11         11.53         1.03 o                         
   6   1   7         49.35         54.01         3.02 o                         
   7   1   7         79.44         68.44         4.69 o                         
   8   1   7         88.79         92.39         5.07 o                         
   0   2   7        574.76        540.88         5.86 o                         
   1   2   7       1139.70       1180.44         7.56 o                         
   2   2   7        377.74        401.45         3.63 o                         
   3   2   7        854.70        904.92         6.42 o                         
   4   2   7        778.13        797.74         7.17 o                         
   5   2   7          7.86          9.67         1.19 o                         
   6   2   7        113.14        103.41         5.95 o                         
   7   2   7         47.48         34.83         3.78 o                         
   8   2   7          0.01         -0.91         2.11 o                         
   1   3   7        793.42        770.70         5.38 o                         
   2   3   7         19.27         21.50         0.75 o                         
   3   3   7        193.90        200.57         3.01 o                         
   4   3   7        975.77       1003.83         8.94 o                         
   5   3   7        488.09        487.18         8.07 o                         
   6   3   7        147.46        145.77         4.67 o                         
   7   3   7          0.00         -1.95         2.31 o                         
   8   3   7          0.89          0.49         2.65 o                         
   0   4   7       6907.57       7022.96        68.89 o                         
   1   4   7         39.03         50.04         1.33 o                         
   2   4   7         84.25         76.52         1.72 o                         
   3   4   7         95.84         95.21         2.01 o                         
   4   4   7        543.14        550.97         6.86 o                         
   5   4   7         11.37         10.70         1.39 o                         
   6   4   7          1.12          1.76         2.89 o                         
   7   4   7         11.00         14.42         6.94 o                         
   1   5   7        269.41        263.40         4.39 o                         
   2   5   7        198.56        200.82         3.90 o                         
   3   5   7         97.76        105.84         3.17 o                         
   4   5   7        284.33        299.88         6.60 o                         
   5   5   7         34.39         41.36         3.26 o                         
   6   5   7          3.55          4.36         2.56 o                         
   7   5   7          1.67         -0.36         8.21 o                         
   0   6   7       2529.56       2588.40        34.98 o                         
   1   6   7        285.22        276.61         5.83 o                         
   2   6   7        317.77        342.17        11.09 o                         
   3   6   7         36.38         43.53         3.53 o                         
   4   6   7        635.09        629.65        14.29 o                         
   5   6   7          6.84          4.05         2.15 o                         
   6   6   7         11.10         11.42         3.44 o                         
   1   7   7         99.93        108.03         6.38 o                         
   2   7   7          0.99         -1.77         1.94 o                         
   3   7   7          4.00          1.94         2.44 o                         
   4   7   7          0.11          3.25         2.57 o                         
   5   7   7         94.52         92.41         5.75 o                         
   0   8   7         66.20         52.28        10.96 o                         
   1   8   7        295.40        311.44        11.02 o                         
   2   8   7         86.90        101.63         7.15 o                         
   3   8   7          0.17          3.14         3.86 o                         
   4   8   7         12.16          6.30         5.80 o                         
   1   9   7        387.00        424.09        31.19 o                         
   0   0   8       1077.17       1083.08        12.28 o                         
   1   0   8       2682.33       2648.98        21.74 o                         
   2   0   8        394.07        494.44         6.44 o                         
   3   0   8       1321.85       1369.40        13.60 o                         
   4   0   8         10.38         12.23         1.08 o                         
   5   0   8        306.66        284.59         5.57 o                         
   6   0   8         43.94         41.06         3.69 o                         
   7   0   8          5.82          1.07         2.05 o                         
   8   0   8        106.25        115.66        12.99 o                         
   1   1   8          6.03          5.70         0.36 o                         
   2   1   8       3958.24       3950.70        23.18 o                         
   3   1   8         79.74        116.46         1.76 o                         
   4   1   8       1382.46       1387.12        10.67 o                         
   5   1   8        256.83        269.21         3.93 o                         
   6   1   8         42.85         37.64         3.64 o                         
   7   1   8          0.12         -1.44         1.75 o                         
   8   1   8         45.33         42.25         3.71 o                         
   0   2   8        425.51        463.03         4.95 o                         
   1   2   8         12.81         16.72         0.55 o                         
   2   2   8       1945.41       2088.15        13.29 o                         
   3   2   8       1767.51       1696.23        11.06 o                         
   4   2   8         65.89         63.07         1.72 o                         
   5   2   8         51.17         48.47         1.85 o                         
   6   2   8          0.04          2.02         1.50 o                         
   7   2   8        100.08         87.23         4.21 o                         
   8   2   8          6.22          3.53         2.09 o                         
   1   3   8         71.18         57.86         1.22 o                         
   2   3   8         19.95         17.33         0.80 o                         
   3   3   8        951.85        946.31         7.89 o                         
   4   3   8        340.08        340.81         5.54 o                         
   5   3   8        340.89        357.50         5.75 o                         
   6   3   8         69.77         67.25         4.24 o                         
   7   3   8         19.94         19.93         2.55 o                         
   8   3   8        174.58        161.45         7.37 o                         
   0   4   8       1123.81       1090.81        11.38 o                         
   1   4   8       1177.12       1204.09        10.14 o                         
   2   4   8        108.32        113.93         2.09 o                         
   3   4   8        651.73        686.08         6.86 o                         
   4   4   8        419.16        432.57         5.86 o                         
   5   4   8        395.19        408.79         7.16 o                         
   6   4   8          6.08          6.32         3.04 o                         
   7   4   8         28.55         15.32         4.31 o                         
   1   5   8         43.46         41.11         1.63 o                         
   2   5   8        185.27        197.20         4.11 o                         
   3   5   8         70.63         66.25         2.93 o                         
   4   5   8          6.08          8.09         3.61 o                         
   5   5   8         44.24         48.60         3.58 o                         
   6   5   8         98.49        108.30         9.51 o                         
   7   5   8         26.99         34.16         6.75 o                         
   0   6   8       1213.53       1212.74        20.82 o                         
   1   6   8          9.29         11.01         1.64 o                         
   2   6   8         15.70         12.59         1.82 o                         
   3   6   8         12.10         12.25         2.62 o                         
   4   6   8         12.97         11.20         2.90 o                         
   5   6   8         51.23         44.40         4.83 o                         
   6   6   8         19.88         12.20         3.45 o                         
   1   7   8         80.00         71.70         4.83 o                         
   2   7   8         11.06          8.84         2.47 o                         
   3   7   8          0.02         -1.09         2.29 o                         
   4   7   8         28.45         22.04         4.77 o                         
   5   7   8         51.90         43.93         4.74 o                         
   1   8   8         92.58         98.81         9.50 o                         
   2   8   8          0.93         -0.03         2.71 o                         
   3   8   8          5.46          3.75         2.82 o                         
   1   9   8         58.58         83.51        14.93 o                         
   1   1   9         90.30         81.35         1.18 o                         
   2   1   9        333.19        327.90         3.06 o                         
   3   1   9        215.65        200.18         2.35 o                         
   4   1   9         41.87         43.75         1.33 o                         
   5   1   9        135.93        134.92         2.83 o                         
   6   1   9        820.52        876.05        14.14 o                         
   7   1   9          5.87          6.88         1.82 o                         
   8   1   9         13.32         13.19         2.61 o                         
   0   2   9        271.13        300.78         3.63 o                         
   1   2   9        335.64        368.04         3.17 o                         
   2   2   9        170.50        181.46         2.21 o                         
   3   2   9        161.88        149.68         2.26 o                         
   4   2   9        410.21        413.57         5.21 o                         
   5   2   9          0.97          1.00         0.98 o                         
   6   2   9        643.45        638.09        14.89 o                         
   7   2   9        301.58        289.18         9.42 o                         
   8   2   9         28.73         31.78         3.45 o                         
   1   3   9        149.92        139.18         2.09 o                         
   2   3   9         39.17         39.77         1.13 o                         
   3   3   9         22.12         24.73         1.02 o                         
   4   3   9         76.37         80.15         2.18 o                         
   5   3   9        203.81        204.19         4.11 o                         
   6   3   9         53.43         58.32         2.96 o                         
   7   3   9          1.72          5.52         1.86 o                         
   8   3   9         13.58          9.08         3.42 o                         
   0   4   9        467.83        473.54         6.46 o                         
   1   4   9         81.41         73.49         1.45 o                         
   2   4   9        188.08        189.42         3.00 o                         
   3   4   9        392.96        412.73         4.92 o                         
   4   4   9          5.16          4.35         1.01 o                         
   5   4   9       1119.89       1140.61        14.33 o                         
   6   4   9        382.55        386.75        15.16 o                         
   7   4   9         19.22         23.16         5.91 o                         
   1   5   9         79.24         78.20         2.54 o                         
   2   5   9          0.68         -0.79         1.12 o                         
   3   5   9        326.45        345.88         7.52 o                         
   4   5   9        177.82        155.30         6.24 o                         
   5   5   9         58.61         51.15         4.34 o                         
   6   5   9          2.88          3.81         4.30 o                         
   7   5   9         18.92         17.01         7.75 o                         
   0   6   9         89.85         80.83         4.46 o                         
   1   6   9        729.34        769.18        15.13 o                         
   2   6   9         50.81         54.49         3.90 o                         
   3   6   9         27.95         28.55         3.12 o                         
   4   6   9         10.28          8.16         2.70 o                         
   5   6   9        169.42        145.00         8.04 o                         
   6   6   9         91.45         82.57        12.30 o                         
   1   7   9        228.28        211.12         7.26 o                         
   2   7   9         15.08         16.74         2.91 o                         
   3   7   9          3.83          3.10         2.41 o                         
   4   7   9          6.86          8.75         2.78 o                         
   0   8   9         38.15         53.24         7.30 o                         
   1   8   9         20.22         12.72         3.29 o                         
   2   8   9          0.00         -1.35         2.73 o                         
   3   8   9         34.11         31.13         3.91 o                         
   0   0  10        927.85        972.36        11.64 o                         
   1   0  10       5387.73       5713.42        45.80 o                         
   2   0  10         48.34         42.37         1.44 o                         
   3   0  10       1258.37       1388.35        15.12 o                         
   4   0  10       1376.62       1403.78        16.00 o                         
   5   0  10          0.13         -1.30         1.55 o                         
   6   0  10        464.74        472.18        15.24 o                         
   7   0  10        105.66        128.43         8.69 o                         
   8   0  10         48.21         60.15         5.90 o                         
   1   1  10       5853.16       5714.80        31.20 o                         
   2   1  10       1098.14       1103.30         7.34 o                         
   3   1  10        755.61        789.61         6.60 o                         
   4   1  10        398.15        387.04         4.51 o                         
   5   1  10        730.47        708.15         8.77 o                         
   6   1  10          0.88         -0.29         1.60 o                         
   7   1  10        151.54        138.21         5.27 o                         
   8   1  10         86.81         85.49         4.77 o                         
   0   2  10       1386.85       1365.75        11.73 o                         
   1   2  10         50.95         25.72         0.85 o                         
   2   2  10        333.42        354.08         3.96 o                         
   3   2  10          1.90          0.63         0.55 o                         
   4   2  10        706.72        683.66         7.38 o                         
   5   2  10        720.44        743.56        11.48 o                         
   6   2  10        741.83        765.67        15.22 o                         
   7   2  10          8.58         11.82         2.59 o                         
   8   2  10         40.73         45.49         4.00 o                         
   1   3  10         16.90         14.33         0.67 o                         
   2   3  10         91.56        101.84         1.75 o                         
   3   3  10          0.09          0.03         0.59 o                         
   4   3  10         94.40        107.08         2.64 o                         
   5   3  10        101.64        102.31         3.29 o                         
   6   3  10        405.86        446.36         8.75 o                         
   7   3  10         21.17         25.93         2.92 o                         
   0   4  10       1856.33       1850.01        19.85 o                         
   1   4  10          3.35          4.79         0.71 o                         
   2   4  10        160.38        178.60         3.14 o                         
   3   4  10        491.74        501.06         5.80 o                         
   4   4  10        275.47        250.36         4.80 o                         
   5   4  10        317.77        340.76         6.90 o                         
   6   4  10        560.39        595.30        14.90 o                         
   7   4  10          9.90         20.57         4.37 o                         
   1   5  10        515.65        533.55         7.47 o                         
   2   5  10         32.93         34.61         2.22 o                         
   3   5  10          0.06          1.19         1.63 o                         
   4   5  10        170.93        157.23         6.31 o                         
   5   5  10         14.12         13.38         3.32 o                         
   6   5  10          8.75          6.63         3.34 o                         
   0   6  10         65.31         61.04         4.31 o                         
   1   6  10        746.82        763.13        16.71 o                         
   2   6  10        341.26        325.62         9.45 o                         
   3   6  10        103.72         98.39         5.53 o                         
   4   6  10         31.32         33.11         3.75 o                         
   5   6  10          7.07          7.19         3.19 o                         
   1   7  10       1045.58       1074.24        19.17 o                         
   2   7  10         99.86         92.74         6.46 o                         
   3   7  10          0.25         -0.65         2.17 o                         
   4   7  10          1.95          2.83         2.52 o                         
   0   8  10         73.54         71.70        17.09 o                         
   1   8  10        423.75        395.92        13.97 o                         
   2   8  10         95.69         86.91         6.50 o                         
   3   8  10         59.06         46.52        10.70 o                         
   1   1  11         45.15         44.85         0.99 o                         
   2   1  11        352.30        347.92         3.04 o                         
   3   1  11         21.45         30.37         1.09 o                         
   4   1  11       1764.84       1772.89        13.91 o                         
   5   1  11          0.26         -1.04         1.20 o                         
   6   1  11          6.14          5.02         1.77 o                         
   7   1  11          8.15         12.71         2.14 o                         
   8   1  11         13.54          6.63         6.36 o                         
   0   2  11        217.33        231.72         3.19 o                         
   1   2  11        163.26        152.13         1.97 o                         
   2   2  11        274.49        279.57         2.93 o                         
   3   2  11       1330.66       1395.27        11.89 o                         
   4   2  11        436.12        407.58         5.01 o                         
   5   2  11        325.79        328.42         6.57 o                         
   6   2  11         54.19         48.68         3.10 o                         
   7   2  11          0.09         -1.49         1.84 o                         
   8   2  11          8.35         13.86         5.62 o                         
   1   3  11         35.56         33.93         1.26 o                         
   2   3  11        900.70        883.34         6.92 o                         
   3   3  11         25.52         29.05         1.18 o                         
   4   3  11        333.49        350.18         5.23 o                         
   5   3  11        180.61        181.67         4.44 o                         
   6   3  11        123.50        128.43         4.54 o                         
   7   3  11         64.87         75.33         4.72 o                         
   0   4  11          0.59          1.98         1.00 o                         
   1   4  11         46.94         40.77         1.42 o                         
   2   4  11          2.12          2.27         0.84 o                         
   3   4  11        423.00        419.74         5.65 o                         
   4   4  11        204.89        196.70         4.44 o                         
   5   4  11         70.35         63.51         3.59 o                         
   6   4  11        141.84        152.44         7.89 o                         
   7   4  11        129.04        131.24         9.65 o                         
   1   5  11        569.04        572.28        11.08 o                         
   2   5  11        141.23        141.86         4.79 o                         
   3   5  11         51.02         39.71         3.31 o                         
   4   5  11         13.65         13.26         2.44 o                         
   5   5  11        274.82        270.92         8.79 o                         
   6   5  11         72.53         93.19         7.82 o                         
   0   6  11          6.44          7.84         2.47 o                         
   1   6  11        875.05        942.14        16.69 o                         
   2   6  11         26.28         23.43         2.94 o                         
   3   6  11        102.81        100.12         5.26 o                         
   4   6  11         55.99         57.27         4.29 o                         
   5   6  11         26.58         30.80         3.96 o                         
   1   7  11        103.78        120.98         5.20 o                         
   2   7  11          7.55          5.02         2.45 o                         
   3   7  11         35.98         26.93         3.44 o                         
   4   7  11          3.90          5.86         2.93 o                         
   0   8  11        532.58        495.95        22.87 o                         
   1   8  11         29.46         24.25         3.47 o                         
   2   8  11         11.25         10.96         3.24 o                         
   0   0  12       1095.87       1243.93        13.44 o                         
   1   0  12        172.12        180.62         3.08 o                         
   2   0  12        405.23        468.17         5.56 o                         
   3   0  12        457.63        445.94         6.03 o                         
   4   0  12       3082.05       2996.71        32.27 o                         
   5   0  12        177.11        163.44         5.48 o                         
   6   0  12        166.83        156.07         8.06 o                         
   7   0  12         33.80         36.59         4.62 o                         
   1   1  12       1089.36       1011.39         6.71 o                         
   2   1  12        138.25        135.60         1.73 o                         
   3   1  12        197.07        194.28         2.88 o                         
   4   1  12        446.71        452.47         5.55 o                         
   5   1  12         78.38         84.24         3.45 o                         
   6   1  12          8.59          7.95         1.97 o                         
   7   1  12          3.06          6.05         2.24 o                         
   0   2  12       2783.26       2829.18        23.47 o                         
   1   2  12        661.22        680.74         5.58 o                         
   2   2  12          7.64         12.62         0.73 o                         
   3   2  12        195.00        193.64         3.01 o                         
   4   2  12        372.89        366.60         5.31 o                         
   5   2  12        546.08        519.90         9.27 o                         
   6   2  12         42.97         43.38         2.99 o                         
   7   2  12          5.21          3.57         1.98 o                         
   1   3  12         13.10         10.84         0.78 o                         
   2   3  12         53.06         51.08         1.40 o                         
   3   3  12        145.43        144.14         2.90 o                         
   4   3  12          0.01          0.07         0.94 o                         
   5   3  12        180.84        156.33         4.34 o                         
   6   3  12        220.33        226.75         6.37 o                         
   7   3  12         23.80         28.04         2.71 o                         
   0   4  12         97.91         97.42         3.67 o                         
   1   4  12        417.88        419.23         5.19 o                         
   2   4  12        115.45        113.42         3.05 o                         
   3   4  12         69.76         60.97         2.27 o                         
   4   4  12          1.49          0.93         1.22 o                         
   5   4  12          0.29         -0.58         1.74 o                         
   6   4  12          0.64          3.61         2.70 o                         
   7   4  12        174.20        182.41        13.33 o                         
   1   5  12        265.92        268.78         6.77 o                         
   2   5  12          2.81          1.77         1.48 o                         
   3   5  12          0.02         -1.79         1.89 o                         
   4   5  12          8.24          5.04         2.25 o                         
   5   5  12         22.81         29.30         3.34 o                         
   6   5  12          1.94          0.56         3.48 o                         
   0   6  12        561.13        560.87        15.66 o                         
   1   6  12          9.03          8.01         1.83 o                         
   2   6  12         91.03         93.76         7.83 o                         
   3   6  12         56.49         52.10         4.07 o                         
   4   6  12         10.88          7.78         2.49 o                         
   5   6  12         38.88         40.46         6.01 o                         
   1   7  12        172.31        182.53         6.54 o                         
   2   7  12        357.21        348.82        13.02 o                         
   3   7  12        178.05        178.61         7.61 o                         
   4   7  12         40.17         34.88         4.41 o                         
   0   8  12        346.10        321.06        18.35 o                         
   1   8  12         22.53         19.29         3.41 o                         
   2   8  12         22.82         36.91         5.13 o                         
   1   1  13        251.11        257.17         2.61 o                         
   2   1  13        577.67        558.28         4.89 o                         
   3   1  13         38.34         42.98         1.41 o                         
   4   1  13         13.58          8.92         1.07 o                         
   5   1  13        165.67        155.33         6.29 o                         
   6   1  13        334.42        333.57         8.05 o                         
   7   1  13         12.63         20.74         2.78 o                         
   0   2  13        646.07        683.50         7.72 o                         
   1   2  13        411.60        443.63         4.66 o                         
   2   2  13         59.58         57.10         1.62 o                         
   3   2  13          0.53          0.12         0.76 o                         
   4   2  13          2.51          0.19         0.88 o                         
   5   2  13        636.22        625.88        11.07 o                         
   6   2  13         66.63         65.09         3.63 o                         
   7   2  13        120.76        136.03         5.38 o                         
   1   3  13        215.37        213.34         2.95 o                         
   2   3  13        414.13        416.88         4.30 o                         
   3   3  13          9.13          6.65         0.93 o                         
   4   3  13        404.03        392.14         6.63 o                         
   5   3  13         42.72         31.40         2.19 o                         
   6   3  13         71.49         63.75         4.49 o                         
   7   3  13          0.00          2.06         1.89 o                         
   0   4  13         85.88         81.78         3.33 o                         
   1   4  13         38.05         35.52         1.59 o                         
   2   4  13        859.65        897.26        10.50 o                         
   3   4  13         10.20         10.22         1.43 o                         
   4   4  13         70.04         76.17         3.16 o                         
   5   4  13         11.19         14.65         2.40 o                         
   6   4  13        399.93        376.26        15.20 o                         
   1   5  13          0.29         -0.49         1.51 o                         
   2   5  13        514.54        506.51        10.79 o                         
   3   5  13          4.77          1.98         1.93 o                         
   4   5  13         30.93         30.89         3.36 o                         
   5   5  13          3.13          5.54         2.49 o                         
   6   5  13        215.56        236.11        13.10 o                         
   0   6  13         63.81         65.62         5.29 o                         
   1   6  13         43.43         41.25         3.08 o                         
   2   6  13         26.79         33.41         3.75 o                         
   3   6  13        188.53        191.77         7.44 o                         
   4   6  13          4.90          3.61         2.56 o                         
   5   6  13          4.11          2.08         3.16 o                         
   1   7  13        177.54        182.61         9.55 o                         
   2   7  13        115.10        118.30         6.13 o                         
   3   7  13          1.39          2.94         2.50 o                         
   4   7  13          0.07         -6.16         6.16 o                         
   0   8  13         20.10         18.45         5.78 o                         
   1   8  13        261.83        251.00        11.50 o                         
   2   8  13         22.54         22.50         6.80 o                         
   0   0  14        971.32        967.89        15.29 o                         
   1   0  14        253.42        208.37         3.56 o                         
   2   0  14        782.72        811.19         8.82 o                         
   3   0  14        691.73        711.30         9.20 o                         
   4   0  14       1624.52       1521.34        24.14 o                         
   5   0  14        331.64        361.21        12.21 o                         
   6   0  14          1.26         -1.49         2.68 o                         
   7   0  14         28.70         27.97         4.40 o                         
   1   1  14        193.47        204.66         2.40 o                         
   2   1  14        809.82        797.12         6.55 o                         
   3   1  14         76.41         70.43         1.75 o                         
   4   1  14       1233.01       1294.77        15.96 o                         
   5   1  14        242.22        243.71         7.54 o                         
   6   1  14          6.23          4.22         1.85 o                         
   7   1  14          1.60          2.96         2.17 o                         
   0   2  14        199.80        177.22         3.03 o                         
   1   2  14         62.89         72.16         1.72 o                         
   2   2  14        415.22        406.98         4.60 o                         
   3   2  14        662.57        660.68         6.72 o                         
   4   2  14        572.46        534.19         8.00 o                         
   5   2  14        148.69        145.94         4.90 o                         
   6   2  14         10.67         12.50         2.22 o                         
   7   2  14          6.06          5.51         2.01 o                         
   1   3  14       2041.25       2063.54        15.29 o                         
   2   3  14          2.47          0.87         0.74 o                         
   3   3  14        361.81        386.33         5.08 o                         
   4   3  14         10.02          6.78         1.30 o                         
   5   3  14        193.64        187.57         4.70 o                         
   6   3  14          4.75          1.15         1.86 o                         
   7   3  14          3.21          2.48         2.08 o                         
   0   4  14        296.18        288.37         7.53 o                         
   1   4  14        407.17        407.96         6.38 o                         
   2   4  14        344.99        351.32         5.95 o                         
   3   4  14        572.67        566.66        11.44 o                         
   4   4  14        231.37        227.40         6.13 o                         
   5   4  14        157.32        169.31         8.26 o                         
   6   4  14         85.94         88.07         5.63 o                         
   1   5  14        472.01        477.13        11.01 o                         
   2   5  14         32.23         25.01         2.43 o                         
   3   5  14          2.53          1.45         2.04 o                         
   4   5  14         16.32         19.46         2.95 o                         
   5   5  14         35.07         39.75         3.74 o                         
   6   5  14         63.99         92.05         9.85 o                         
   0   6  14        201.04        211.39         9.27 o                         
   1   6  14          1.46          1.05         1.62 o                         
   2   6  14          4.84          5.14         2.18 o                         
   3   6  14        145.77        133.15         7.00 o                         
   4   6  14         10.61         10.26         2.78 o                         
   5   6  14          6.73          8.80         7.56 o                         
   1   7  14          3.12          7.69         2.36 o                         
   2   7  14        124.85        130.62         6.88 o                         
   3   7  14          7.43          7.72         2.69 o                         
   0   8  14          8.33         10.01         6.21 o                         
   1   8  14          0.14         -2.17         5.70 o                         
   1   1  15         35.71         33.36         1.07 o                         
   2   1  15         17.18         18.90         0.99 o                         
   3   1  15         75.11         74.09         1.86 o                         
   4   1  15        476.76        488.77         8.68 o                         
   5   1  15        210.58        201.85         6.82 o                         
   6   1  15         35.05         32.50         3.03 o                         
   7   1  15         58.49         64.83         4.16 o                         
   0   2  15         41.25         43.89         1.70 o                         
   1   2  15        659.14        671.40         6.50 o                         
   2   2  15          0.02          0.06         0.70 o                         
   3   2  15        415.99        410.24         4.79 o                         
   4   2  15        495.50        520.17         8.77 o                         
   5   2  15         27.57         32.33         2.60 o                         
   6   2  15          8.98          7.00         1.94 o                         
   7   2  15          0.22          0.04         2.07 o                         
   1   3  15        186.39        171.81         2.79 o                         
   2   3  15          9.97         10.72         0.99 o                         
   3   3  15        374.91        374.33         5.80 o                         
   4   3  15         54.97         55.32         2.70 o                         
   5   3  15          0.64         -1.45         1.45 o                         
   6   3  15         14.46         13.96         2.50 o                         
   7   3  15          0.23          3.55         3.54 o                         
   0   4  15       1232.03       1256.21        28.49 o                         
   1   4  15        859.98        904.26        11.47 o                         
   2   4  15         14.63         13.33         1.52 o                         
   3   4  15         87.90         89.45         4.00 o                         
   4   4  15          0.58         -0.19         1.97 o                         
   5   4  15          1.40          2.77         2.41 o                         
   6   4  15          3.24          3.44         3.01 o                         
   1   5  15        211.60        210.10         6.23 o                         
   2   5  15        396.13        373.13        10.00 o                         
   3   5  15          0.52          1.57         2.25 o                         
   4   5  15          4.10          4.35         2.31 o                         
   5   5  15          6.76          9.13         2.80 o                         
   0   6  15         12.84          7.71         4.65 o                         
   1   6  15         12.13          8.41         2.36 o                         
   2   6  15         88.57         85.50         4.76 o                         
   3   6  15          1.87          4.06         2.68 o                         
   4   6  15          1.65         -0.99         2.42 o                         
   5   6  15        139.70        127.09        15.93 o                         
   1   7  15          0.07          1.21         2.10 o                         
   2   7  15         15.36         16.60         3.17 o                         
   3   7  15         30.45         29.26         6.37 o                         
   0   0  16       1384.13       1358.73        18.53 o                         
   1   0  16          0.24         -0.81         0.96 o                         
   2   0  16        252.67        248.03         4.49 o                         
   3   0  16         86.05         85.87         3.65 o                         
   4   0  16         87.33        103.56         6.68 o                         
   5   0  16       1571.52       1556.81        37.91 o                         
   6   0  16        161.10        186.65         9.37 o                         
   1   1  16        500.15        495.77         5.01 o                         
   2   1  16        608.71        592.95         5.79 o                         
   3   1  16        246.91        240.35         4.36 o                         
   4   1  16        770.46        753.54        12.35 o                         
   5   1  16        371.62        344.03         9.30 o                         
   6   1  16         87.46         96.59         4.98 o                         
   0   2  16         15.61         18.18         1.38 o                         
   1   2  16        584.53        588.71         6.05 o                         
   2   2  16        561.16        606.55         6.61 o                         
   3   2  16          0.62          1.64         1.16 o                         
   4   2  16        696.04        716.18        10.00 o                         
   5   2  16         83.59         71.53         3.93 o                         
   6   2  16        134.19        129.45         6.30 o                         
   1   3  16        592.11        576.62         7.19 o                         
   2   3  16        145.94        123.69         2.78 o                         
   3   3  16         11.00         11.35         1.59 o                         
   4   3  16         79.24         85.99         3.30 o                         
   5   3  16          1.89          2.65         1.66 o                         
   6   3  16        156.49        169.42         6.24 o                         
   0   4  16        395.18        391.04        10.29 o                         
   1   4  16          9.02          8.72         1.58 o                         
   2   4  16        163.00        135.93         4.29 o                         
   3   4  16        171.49        181.32         6.24 o                         
   4   4  16         79.69         78.62         5.17 o                         
   5   4  16          9.85         18.23         3.30 o                         
   6   4  16        138.57        160.37        12.11 o                         
   1   5  16        130.93        132.21         5.37 o                         
   2   5  16         88.73         73.94         4.78 o                         
   3   5  16         36.79         33.28         3.43 o                         
   4   5  16          0.31         -1.05         2.78 o                         
   5   5  16         39.42         44.49         4.53 o                         
   0   6  16         61.88         57.66         5.17 o                         
   1   6  16         22.43         25.55         2.95 o                         
   2   6  16         67.32         60.55         4.46 o                         
   3   6  16         18.96         25.24         3.34 o                         
   4   6  16         22.36         15.79         3.43 o                         
   1   7  16         11.15          9.23         2.56 o                         
   2   7  16          4.98          3.09         2.73 o                         
   1   1  17        211.14        214.71         3.24 o                         
   2   1  17        177.40        169.36         4.59 o                         
   3   1  17         85.45         86.71         4.27 o                         
   4   1  17         66.39         60.13         4.15 o                         
   5   1  17         14.63         17.87         2.44 o                         
   6   1  17         65.75         65.90         4.15 o                         
   0   2  17         59.85         63.15         2.86 o                         
   1   2  17          7.83          8.91         0.99 o                         
   2   2  17        770.52        827.74        11.32 o                         
   3   2  17        304.02        304.42         6.60 o                         
   4   2  17         15.23         14.54         1.69 o                         
   5   2  17        244.72        248.96         6.88 o                         
   6   2  17          4.56          2.34         2.54 o                         
   1   3  17         28.50         25.72         1.50 o                         
   2   3  17        755.58        701.68        10.87 o                         
   3   3  17        217.58        199.13         5.10 o                         
   4   3  17          0.57          0.47         1.50 o                         
   5   3  17        249.13        260.07         7.85 o                         
   6   3  17          2.38          0.66         2.28 o                         
   0   4  17        106.87        104.76         4.79 o                         
   1   4  17         34.62         31.74         2.37 o                         
   2   4  17         93.29         81.58         3.34 o                         
   3   4  17          0.09          0.17         1.96 o                         
   4   4  17          2.66          3.94         2.42 o                         
   5   4  17        103.66        115.50         6.43 o                         
   6   4  17         13.08         14.00         6.86 o                         
   1   5  17        418.27        428.00        10.17 o                         
   2   5  17        117.23        104.20         6.31 o                         
   3   5  17        173.76        175.98         7.13 o                         
   4   5  17         13.32         11.01         3.03 o                         
   5   5  17         72.46         64.62         7.67 o                         
   0   6  17        358.36        358.32        12.95 o                         
   1   6  17         16.60         15.02         2.58 o                         
   2   6  17          0.82          1.11         2.45 o                         
   3   6  17         18.52         21.19         3.35 o                         
   1   7  17          8.21         11.49         2.96 o                         
   0   0  18         26.44         23.32         2.40 o                         
   1   0  18       1008.92       1056.94        16.21 o                         
   2   0  18       1691.72       1730.29        26.32 o                         
   3   0  18        968.46       1005.95        19.73 o                         
   4   0  18          1.19          3.70         2.30 o                         
   5   0  18        123.37        115.00         8.47 o                         
   6   0  18         23.53         13.54         3.89 o                         
   1   1  18        744.57        741.50         9.57 o                         
   2   1  18        179.54        183.78         4.20 o                         
   3   1  18          3.50          5.05         1.63 o                         
   4   1  18          1.04         -0.59         1.62 o                         
   5   1  18         24.55         25.07         2.71 o                         
   6   1  18         30.96         20.13         3.46 o                         
   0   2  18        339.70        337.23         8.05 o                         
   1   2  18        389.78        402.49         7.14 o                         
   2   2  18         79.11         75.31         3.23 o                         
   3   2  18          0.60         -0.07         1.72 o                         
   4   2  18        391.64        384.91         8.19 o                         
   5   2  18          1.36          2.67         1.74 o                         
   6   2  18         19.20         15.69         2.69 o                         
   1   3  18        214.22        185.02         5.23 o                         
   2   3  18        187.00        186.26         5.39 o                         
   3   3  18          0.00          0.16         1.67 o                         
   4   3  18        497.50        519.95         9.68 o                         
   5   3  18         83.98         93.80         5.53 o                         
   6   3  18         13.43          9.65         2.53 o                         
   0   4  18         85.64         71.16         5.44 o                         
   1   4  18        166.59        151.81         6.00 o                         
   2   4  18         89.49         81.15         4.24 o                         
   3   4  18         20.46         25.00         3.05 o                         
   4   4  18        172.35        187.87         7.99 o                         
   5   4  18         70.09         87.76         5.85 o                         
   1   5  18          0.03         -1.46         1.90 o                         
   2   5  18         74.83         71.09         4.24 o                         
   3   5  18        108.92        120.68         6.03 o                         
   4   5  18         29.29         29.71         3.58 o                         
   0   6  18         26.91         33.58         4.42 o                         
   1   6  18         31.09         27.10         3.14 o                         
   2   6  18         16.67         16.69         3.06 o                         
   3   6  18        128.49        117.12         6.85 o                         
   1   7  18         16.29         13.18         3.71 o                         
   1   1  19        186.91        158.30         4.25 o                         
   2   1  19         11.93          9.37         1.70 o                         
   3   1  19          0.53          0.17         1.55 o                         
   4   1  19         38.77         36.97         2.94 o                         
   5   1  19        246.65        250.81         9.82 o                         
   6   1  19         81.95         89.16         4.51 o                         
   0   2  19        698.86        688.63        17.20 o                         
   1   2  19          4.12          3.35         1.43 o                         
   2   2  19        246.90        229.17         6.51 o                         
   3   2  19          1.18          1.37         1.98 o                         
   4   2  19          6.41          4.63         2.06 o                         
   5   2  19         56.28         53.02         3.56 o                         
   6   2  19         13.98         11.31         3.13 o                         
   1   3  19          8.63          4.72         1.63 o                         
   2   3  19         39.00         29.05         2.56 o                         
   3   3  19         57.93         56.70         3.30 o                         
   4   3  19        244.47        239.63         7.80 o                         
   5   3  19         12.17          9.22         2.58 o                         
   0   4  19          4.63          4.60         3.23 o                         
   1   4  19          3.95          4.06         2.27 o                         
   2   4  19        171.64        161.03         7.63 o                         
   3   4  19         53.35         48.03         4.59 o                         
   4   4  19        562.53        573.31        15.07 o                         
   5   4  19          0.22         -3.78         7.10 o                         
   1   5  19         57.82         66.16         4.49 o                         
   2   5  19          4.59          8.63         2.49 o                         
   3   5  19         71.99         64.16         5.95 o                         
   4   5  19        159.57        175.52         9.15 o                         
   0   6  19        360.19        358.18        15.54 o                         
   1   6  19         10.70         10.77         2.87 o                         
   2   6  19        104.68        108.62         8.09 o                         
   3   6  19          7.74          1.93         6.56 o                         
   0   0  20         45.42         34.78         4.12 o                         
   1   0  20        312.41        330.21        12.82 o                         
   2   0  20       1020.37       1141.18        21.46 o                         
   3   0  20          1.23          4.35         2.31 o                         
   4   0  20         75.32         70.31         5.48 o                         
   5   0  20         76.82         97.76         7.83 o                         
   1   1  20        133.33        119.89         4.01 o                         
   2   1  20       1818.88       1795.87        20.70 o                         
   3   1  20        123.57        120.76         4.51 o                         
   4   1  20         54.84         44.21         5.59 o                         
   5   1  20        121.95        104.16         5.58 o                         
   0   2  20         89.79         77.84         4.42 o                         
   1   2  20        170.97        163.35         5.16 o                         
   2   2  20         24.10         17.33         2.08 o                         
   3   2  20         61.32         65.03         4.60 o                         
   4   2  20         15.10         17.80         2.55 o                         
   5   2  20         27.80         17.73         2.77 o                         
   1   3  20        313.70        331.14         8.08 o                         
   2   3  20        432.15        424.10         8.41 o                         
   3   3  20          0.36         -1.52         1.87 o                         
   4   3  20        195.97        183.78        12.52 o                         
   5   3  20        191.98        198.42         7.90 o                         
   0   4  20          6.77          1.85         3.63 o                         
   1   4  20         57.53         57.51         5.07 o                         
   2   4  20         16.98         20.96         4.18 o                         
   3   4  20        215.65        226.92         8.91 o                         
   4   4  20         42.21         46.92         4.97 o                         
   1   5  20          3.01          2.79         2.81 o                         
   2   5  20          4.14          4.97         2.56 o                         
   3   5  20         46.17         45.55         4.95 o                         
   0   6  20        528.50        545.24        22.30 o                         
   1   6  20          5.01         14.04         5.22 o                         
   2   6  20          6.79         10.06         6.70 o                         
   1   1  21         79.35         85.33         3.58 o                         
   2   1  21        156.35        159.25         4.69 o                         
   3   1  21        156.47        148.21         5.14 o                         
   4   1  21         47.79         51.59         3.79 o                         
   5   1  21         96.16        105.68         6.58 o                         
   0   2  21         12.56         10.17         2.62 o                         
   1   2  21        189.99        168.23         5.38 o                         
   2   2  21        652.02        666.28        11.94 o                         
   3   2  21        147.98        154.35         6.42 o                         
   4   2  21         29.22         36.27         3.72 o                         
   5   2  21        159.18        181.88         7.80 o                         
   1   3  21        129.07        140.40         6.20 o                         
   2   3  21         60.24         66.91         3.41 o                         
   3   3  21         15.26          5.55         2.48 o                         
   4   3  21          0.04         -1.09         2.55 o                         
   5   3  21          0.00          2.35         2.63 o                         
   0   4  21          0.11          3.81         3.90 o                         
   1   4  21          0.80          1.64         2.81 o                         
   2   4  21         12.20         11.30         2.90 o                         
   3   4  21         27.97         15.32         3.22 o                         
   4   4  21          9.58          5.06         3.77 o                         
   1   5  21         42.21         37.90         5.40 o                         
   2   5  21         56.60         52.05         4.30 o                         
   3   5  21         41.36         34.06         6.51 o                         
   1   6  21         44.94         46.42         9.70 o                         
   0   0  22       1260.26       1248.02        38.03 o                         
   1   0  22         13.30          9.76         2.59 o                         
   2   0  22        324.57        301.17         8.72 o                         
   3   0  22          0.03          0.67         2.56 o                         
   4   0  22         84.26         82.72         6.23 o                         
   5   0  22        156.75        177.18        17.79 o                         
   1   1  22        453.02        449.34         8.53 o                         
   2   1  22          0.56         -0.90         1.74 o                         
   3   1  22         34.96         25.80         2.76 o                         
   4   1  22          2.21          0.49         2.28 o                         
   5   1  22        207.51        231.72        14.70 o                         
   0   2  22          0.13         -0.90         2.39 o                         
   1   2  22         50.84         63.16         4.49 o                         
   2   2  22        400.36        410.55         8.47 o                         
   3   2  22         12.04          6.85         2.33 o                         
   4   2  22         31.83         34.35         3.32 o                         
   5   2  22         41.21         51.55        10.56 o                         
   1   3  22          0.06          2.07         2.15 o                         
   2   3  22        120.61        131.94         5.88 o                         
   3   3  22         11.00          6.35         2.44 o                         
   4   3  22         38.41         45.72         4.99 o                         
   0   4  22        104.60        127.36        10.69 o                         
   1   4  22         23.23         14.15         3.58 o                         
   2   4  22         43.41         46.32         7.55 o                         
   3   4  22         12.05         10.12         2.93 o                         
   1   5  22          8.31          4.28         4.01 o                         
   2   5  22          0.56          0.27         4.24 o                         
   1   1  23         69.59         63.13         3.30 o                         
   2   1  23         57.68         62.37         3.09 o                         
   3   1  23         73.16         68.95         4.13 o                         
   4   1  23         14.29         11.56         2.52 o                         
   0   2  23         28.85         30.32         3.69 o                         
   1   2  23         54.37         61.64         5.99 o                         
   2   2  23          5.27          4.99         1.88 o                         
   3   2  23         26.67         23.72         3.03 o                         
   4   2  23         24.23         22.40         3.22 o                         
   1   3  23        182.27        182.91         6.82 o                         
   2   3  23         96.00         98.61         4.84 o                         
   3   3  23         50.25         47.44         4.19 o                         
   4   3  23         51.71         59.86         5.93 o                         
   0   4  23         61.33         69.23         8.15 o                         
   1   4  23        244.91        270.44        11.31 o                         
   2   4  23         29.46         38.00         4.83 o                         
   0   0  24          0.14          0.65         4.62 o                         
   1   0  24        289.11        272.69        12.19 o                         
   2   0  24        581.92        547.30        13.08 o                         
   3   0  24        175.37        167.92         8.79 o                         
   4   0  24        173.86        203.68        13.20 o                         
   1   1  24         62.27         72.01         6.49 o                         
   2   1  24        303.51        278.84         6.48 o                         
   3   1  24         37.19         39.34         3.04 o                         
   4   1  24          8.02          5.60         4.17 o                         
   0   2  24          4.43          0.97         2.82 o                         
   1   2  24          1.02          5.24         2.47 o                         
   2   2  24         64.33         81.96         5.57 o                         
   3   2  24         89.90         96.59         4.41 o                         
   4   2  24          5.95         16.03         7.30 o                         
   1   3  24        120.52        121.50         6.82 o                         
   2   3  24        571.19        571.64        12.22 o                         
   3   3  24         52.66         40.38         4.01 o                         
   0   4  24        267.66        317.23        17.48 o                         
   1   4  24          0.01          3.52         3.85 o                         
   1   1  25         32.76         26.13         3.08 o                         
   2   1  25         17.17         12.14         2.19 o                         
   3   1  25         22.69         24.83         4.37 o                         
   0   2  25          1.88         -1.22         3.28 o                         
   1   2  25         99.60        107.04         6.86 o                         
   2   2  25         48.35         39.37         3.73 o                         
   3   2  25          3.17         -3.60         6.86 o                         
   1   3  25          8.00          0.94         3.23 o                         
   2   3  25        152.42        164.93         7.38 o                         
   0   0  26          0.57         -0.17         4.45 o                         
   1   0  26          0.49          0.35         3.78 o                         
   1   1  26         34.76         41.01         3.89 o                         
   2   1  26         36.40         20.63         7.46 o                         
   0   2  26        325.77        402.49        16.24 o                         
   1   2  26        161.71        192.11        15.28 o                         
   2   2  26          1.07         -6.00         6.43 o                         
   1   1  27         82.19        102.17        13.36 o                         
                                                                                
